# Supplementary material for: HAS3-induced extracellular vesicles from melanoma cells stimulate IHH mediated c-Myc upregulation via the hedgehog signaling pathway in target cells
Source: Cell Mol Life Sci. 2019 Dec 9;77(20):4093–115. doi: 10.1007/s00018-019-03399-5 (PMC7532973; doi:10.1007/s00018-019-03399-5)
Supplement: Supplementary file 1 — Supplementary material 1 (XLSX 492 kb) [file 18_2019_3399_MOESM1_ESM.xlsx]

## Sheet: Arasu et al_IPA input
Accession	Unique peptides	Anova (p)	Ratio_Cell-MV3-Evs/Cell-Control		Accession	Unique peptides	Anova (p)	Ratio_HAS3-Evs/Control		Accession	Unique peptides	Anova (p)	Ratio_HAS3-Evs/MV3-Evs
P06703	2	0.000498754	10.2238		Q63HN8	4	1.84933e-05	6.05648		Q63HN8	4	7.2949e-07	6.9099
P51991	2	5.51329e-06	9.89275		Q8IUG5	3	0.000140657	5.63011		Q6ZTR5	2	0.00162526	3.88724
Q6ZRV2	2	3.23007e-05	5.78944		P51991	2	8.35257e-05	3.42233		P04264	6	7.71321e-06	3.76009
Q9Y5S9	2	1.06108e-05	4.67171		O00571	2	4.4269e-05	3.38912		P62753	5	0.000747685	2.97486
Q9UQ80	3	0.00114572	4.57358		Q14204	9	0.00136478	3.37351		Q9UHB6	5	2.12335e-05	2.91016
P32119	2	0.0136373	4.49751		Q15907	2	0.000772972	3.3675		Q8IUG5	3	3.2562e-05	2.82724
P63104	3	0.000105811	4.38202		Q9UHB6	5	1.28198e-05	2.80351		Q15907	2	0.000282069	2.74763
Q9NVP1	3	3.71902e-05	4.20053		Q6ZTR5	2	0.0092002	2.72318		Q9HAW4	2	0.00127571	2.28548
Q8N4C6	3	7.39481e-06	3.90376		P32119	2	0.0439573	2.65878		O00571	2	0.000164142	2.24099
Q14204	9	0.00076626	3.62498		Q6ZRV2	2	0.00198543	2.54006		P13645	12	0.000268845	2.22134
P80723	4	4.21222e-05	3.53738		Q07021	3	0.00244043	2.25656		Q5T9A4	3	0.00151966	2.21693
P78371	2	0.00196515	3.39714		Q99959	2	0.00125539	2.21309		P61019	2	0.000691667	2.21318
Q14160	2	0.00620562	3.34097		P12830	3	0.000179888	2.20662		P49454	4	0.000221316	2.20809
Q15365	2	0.000135683	2.9514		P04264	6	0.00115147	2.13345		P09758	2	0.00656622	1.91878
P18621	2	0.00181541	2.62269		P31946	6	0.000176143	2.09447		Q5JWF2	3	4.98592e-05	1.86559
Q99623	6	7.56993e-06	2.53455		P78371	2	0.0125026	2.0804		Q8WXX0	3	0.0178276	1.86163
Q6PRD1	2	0.000442567	2.50899		P05141	2	0.0244413	2.07865		P78559	2	0.00134157	1.85411
Q99959	2	0.000868272	2.39155		P62753	5	0.00508149	2.00864		P05556	10	0.00315672	1.84885
P50402	2	0.00066671	2.3164		Q5T9A4	3	0.00154004	1.98166		Q8TCU4	4	0.000102107	1.82185
P29966	15	5.84367e-05	2.21025		Q9HAW4	2	0.00236809	1.95784		Q07065	2	0.000274512	1.77677
P06753	3	0.00679261	2.17022		Q8N4C6	3	0.00271475	1.94614		Q5T4S7	5	0.00064011	1.75042
P39023	2	2.62517e-05	2.07308		Q9UQ80	3	0.03107	1.87663		Q14683	4	0.00529119	1.74862
Q8IUG5	3	0.00598803	1.99138		Q86UP2	6	4.84836e-06	1.86515		Q5JPE7	3	0.0120216	1.73015
P12830	3	0.000327249	1.96964		Q9NVP1	3	0.0033992	1.86007		P35613	2	0.000344374	1.72351
P05141	2	0.0389808	1.96493		P49454	4	0.000304059	1.85555		P26006	6	0.00122115	1.71996
P07305	3	1.11537e-05	1.87462		Q07065	2	0.000290189	1.76539		Q9NYC9	2	0.00131482	1.65918
O00767	4	0.00217799	1.86923		O00767	4	0.00693918	1.73646		Q99996	8	0.000590015	1.65545
P08670	2	0.0063023	1.80421		Q15293	2	0.00328453	1.72405		Q15029	5	0.00820392	1.6435
O43837	2	0.00174879	1.80279		Q15365	2	0.0015282	1.71782		Q86UP2	6	4.563e-05	1.63838
Q9P2E9	9	0.00195851	1.74086		P13645	12	0.00126999	1.68187		O75367	11	0.00141456	1.63603
Q07021	3	0.00989604	1.72858		Q6PRD1	2	0.00713989	1.67825		Q13242	2	0.0363232	1.63236
P49756	2	0.000970447	1.71198		P06753	3	0.0320357	1.6523		Q8NCX0	4	0.0139009	1.6265
P09493	3	0.000134778	1.69738		Q9P2R7	2	0.0011083	1.65124		P07355	59	4.8129e-05	1.62261
O76021	5	0.000668965	1.67307		P61019	2	0.00811543	1.64659		Q15459	2	0.046931	1.61972
P62249	3	0.0226629	1.65312		Q9BS26	3	0.00383099	1.61105		Q92736	5	0.00262548	1.61382
Q9NYF8	5	0.0039834	1.64425		Q13242	2	0.00720131	1.58215		Q8NDV3	2	0.0296822	1.6128
Q92673	2	0.00229305	1.6432		P50402	2	0.0155995	1.55851		P12270	12	1.02074e-05	1.59916
O75947	4	0.00125485	1.59576		Q16836	2	0.000292939	1.55443		P11233	2	0.0429956	1.59638
P62879	2	0.0181203	1.56369		Q58FF6	4	0.0161027	1.55332		P11177	2	0.0036625	1.59556
Q5T1R4	2	0.0337024	1.55461		Q5T4S7	5	0.0306898	1.55221		O15018	3	0.000161076	1.59226
Q01518	2	0.00855814	1.51914		P12270	12	6.72615e-05	1.53712		Q9UQE7	5	0.000495309	1.59127
O00571	2	0.00504767	1.51233		Q15717	6	0.000119736	1.51623		Q02224	9	0.00678754	1.58626
P37837	2	0.00201001	1.51078		P17066	4	0.0146384	1.51476		Q5TCY1	2	0.0133689	1.5857
Q14683	4	0.0146125	0.664428		Q12923	5	0.0153669	1.51439		P09211	3	0.00271866	1.57645
P35637	7	0.00957376	0.658284		Q8TCU4	4	0.00356077	1.51211		P11055	3	0.0186113	1.57508
Q9BQG0	3	0.00420141	0.657035		P78559	2	0.00387946	1.50463		Q8IVT2	4	0.00294839	1.5708
O75533	5	0.0011305	0.655172		P60842	7	0.0131273	0.663631		P07339	10	0.00914811	1.55877
P08779	3	0.000111316	0.652493		P05787	40	0.000833757	0.656158		Q6IQ22	2	0.00539253	1.55122
O43707	20	0.00243157	0.643611		O43707	20	0.00271851	0.649496		Q14643	6	0.00517856	1.54907
Q5JPE7	3	0.0465617	0.643079		P60903	9	1.97208e-05	0.649345		P45880	8	0.00466037	1.53957
P02538	4	0.00698676	0.641892		P60174	8	0.00247839	0.64673		Q8NEZ4	2	0.000134228	1.53637
Q8WWI1	2	0.0408244	0.641672		Q9HDC9	2	0.00229367	0.635928		P22492	2	0.00415534	1.52914
O75367	11	0.00146714	0.635968		P20339	2	0.0046719	0.635895		P63261	15	2.87929e-06	1.52748
Q9UFH2	3	0.000137794	0.634603		P24534	3	0.0113309	0.634641		Q9P2R7	2	0.00621357	1.52342
P13073	9	0.00021187	0.634297		P23396	12	0.00781482	0.623165		Q9BS26	3	0.00154149	1.5218
P63261	15	6.95327e-06	0.629151		P11055	3	0.0115724	0.611084		P53007	2	0.000794065	1.51437
P15636	47	0.00028473	0.618522		Q5JTH9	2	0.00366369	0.60872		Q92673	2	0.00418829	0.660814
Q9Y5M8	3	0.0013534	0.614672		O00151	3	0.0301603	0.607553		P60842	7	0.00724878	0.657328
P20339	2	0.000273915	0.610503		P13646	14	1.35471e-05	0.600739		P05787	40	0.000550669	0.630959
P27797	14	0.000205418	0.602738		P39019	2	0.00988381	0.598357		P62249	3	0.0199887	0.62574
Q96PK6	4	0.000122048	0.596891		P11940	6	0.0136478	0.598323		O75947	4	0.00719721	0.621649
Q15459	2	0.00098088	0.595493		P27824	18	2.86625e-07	0.583819		P18583	2	0.0107762	0.619051
Q9HDC9	2	0.00193404	0.586142		P60468	2	0.000238465	0.571321		P60903	9	1.27357e-05	0.61615
P60468	2	7.2185e-05	0.585139		P13073	9	0.000249124	0.561284		P78371	2	0.00192873	0.612398
P22223	2	0.0304185	0.579109		P40926	6	0.00747578	0.55535		O75526	2	0.019651	0.608144
Q9NQC3	5	2.61827e-05	0.576803		Q99729	2	0.0068011	0.55098		O15078	3	0.000155681	0.596091
Q8IVT2	4	0.000890006	0.572247		Q15398	2	0.00779763	0.546861		P35637	7	0.000276191	0.585384
P04264	6	0.00278646	0.567394		Q9UHX1	2	0.0298277	0.542001		P27797	14	4.54968e-05	0.583454
P17844	4	0.00160933	0.566729		O15078	3	0.000163692	0.529794		Q15365	2	0.000211268	0.582034
P15880	2	0.005888	0.551281		Q01844	2	0.013173	0.511927		P26373	3	0.0135174	0.561107
O14686	3	0.000859075	0.550524		P61247	5	0.000540055	0.487493		P51572	9	0.000378088	0.547739
P63244	5	0.000418255	0.546058		P15636	47	0.000212497	0.485554		P61247	5	0.00081467	0.526971
P14866	4	1.88962e-05	0.536502		P12814	10	0.000124947	0.480128		Q8N4C6	3	0.00235734	0.49853
P22492	2	0.00106224	0.533971		P18583	2	0.00130313	0.46656		P31930	2	0.000555393	0.498132
P27482	2	3.36891e-05	0.530422		P18621	2	0.0127607	0.452462		P17844	4	0.000550522	0.496787
P09758	2	0.00497738	0.525853		Q8TE73	2	0.00608215	0.444228		Q14134	6	0.00016395	0.496749
Q969G5	3	0.00156189	0.518861		P27482	2	5.15551e-06	0.444068		Q9P2E9	9	4.96725e-05	0.496259
Q5TCY1	2	0.00840863	0.481668		P26373	3	0.00648265	0.435788		Q14151	2	0.00803064	0.488146
Q92945	4	0.00374328	0.475973		P14866	4	6.44066e-05	0.433619		Q01844	2	0.00533514	0.487584
Q8NCX0	4	2.24751e-05	0.443654		Q14151	2	0.00591636	0.414537		P08621	2	7.90566e-05	0.483948
P39019	2	0.000329561	0.443417		Q1KMD3	7	0.000213152	0.408447		Q92945	4	0.00392666	0.481637
Q8TE73	2	0.0165361	0.431194		P31930	2	0.000105558	0.397842		P50454	4	0.00494895	0.480213
Q8WXX0	3	0.00517097	0.423		P35637	7	0.000636887	0.385349		P19012	8	2.92011e-05	0.465236
P11279	3	0.000468947	0.410039		P19012	8	6.91767e-06	0.375418		Q99729	2	0.0105694	0.463631
P11055	3	1.18932e-05	0.387971		P50454	4	0.00283433	0.360968		P60174	8	0.000805393	0.460022
Q15643	3	5.50324e-05	0.377748		P27797	14	1.94285e-05	0.35167		P63244	5	0.000462846	0.456641
P62736	4	0.00107109	0.22409		P22223	2	0.0147065	0.351378		Q9NVP1	3	0.000290276	0.442817
					P08621	2	4.74865e-05	0.347765		Q15643	3	0.000238499	0.441274
					P09429	5	0.000284082	0.341011		Q6ZRV2	2	0.00126562	0.438741
					P62906	3	0.00304032	0.3293		P12956	3	0.0334079	0.436312
					P45973	2	0.00601321	0.317346		P29966	15	6.03681e-06	0.429182
					Q9H307	2	8.07044e-06	0.315801		Q14160	2	0.00624454	0.425016
					P17844	4	0.000150148	0.281544		P09429	5	0.00074898	0.417999
					P30622	2	0.000541228	0.258844		Q12955	2	0.00782799	0.413571
					P63244	5	7.07796e-05	0.249352		Q9UQ80	3	0.0032946	0.410321
					P23467	2	3.47584e-06	0.239162		P45973	2	0.0109234	0.407616
					Q92945	4	0.000233792	0.229247		P39023	2	0.000988858	0.406007
					P07737	7	0.000172672	0.229112		Q1KMD3	7	7.46024e-05	0.393028
					P52292	2	0.00548349	0.213195		P51991	2	7.56854e-06	0.345943
					P07195	2	0.00132257	0.188446		P52292	2	0.0412689	0.341238
					P14314	10	8.83552e-05	0.178903		Q99623	6	1.87211e-06	0.334451
					P15880	2	8.76946e-05	0.169782		P07737	7	0.000824244	0.328669
					Q15643	3	2.61115e-05	0.16669		P80723	4	0.00025574	0.324575
					Q86W92	2	0.00268376	0.140606		Q9H307	2	1.35692e-05	0.308092
					P62736	4	5.58617e-06	0.131574		P15880	2	8.1522e-05	0.307978
					O96008	2	3.54501e-05	0.119273		P23467	2	1.81516e-05	0.297968
					P11279	3	0.000886486	0.118835		P11279	3	0.00745557	0.289813
					Q13263	3	0.000444272	0.107573		P62906	3	0.000858145	0.281716
					P61313	2	0.000232102	0.0680618		P14314	10	0.000291568	0.25496
					Q14103	3	1.13603e-06	0.0676987		P30622	2	0.000215723	0.188822
					Q9Y5S9	2	0.00376357	0.0213795		P18621	2	0.000683845	0.172518
					Q9NR09	2	4.55677e-06	0.00703125		P63104	3	3.46123e-07	0.170375
										O96008	2	7.36063e-05	0.169482
										P07195	2	6.3593e-05	0.144178
										Q13263	3	0.000940179	0.138526
										Q86W92	2	0.00132233	0.137813
										P61313	2	0.00030699	0.0936227
										Q14103	3	1.10344e-05	0.0508753
										P06703	2	0.00631448	0.0135956
										Q9NR09	2	8.24634e-06	0.0103734
										Q9Y5S9	2	0.00115316	0.00457637

## Sheet: Arasu et al_HAS3-EVsvsCTRL
										Normalized abundance
										Control						HAS3-EVs
Accession	Peptide count	Unique peptides	Confidence score	Anova (p)	Max fold change	Ratio_HAS3-EVs/Control	Highest mean condition	Lowest mean condition	Description	CTRL_1	CTRL_2	CTRL_3	Avg_Control	Ratio_HAS3-EVs/Control	Avg_HAS3-EVs	HAS3-EVs_1	HAS3-EVs_2	HAS3-EVs_3
Q09666	235	139	1287.85	0.00247937	1.21094	1.21094	HAS3-EVs	Control	Neuroblast differentiation-associated protein AHNAK OS=Homo sapiens GN=AHNAK PE=1 SV=2	403588	373143	381470	386067	1.21094	467503	481702	464618	456188
Q15149	208	83	1219.64	0.00134441	1.24357	1.24357	HAS3-EVs	Control	Plectin OS=Homo sapiens GN=PLEC PE=1 SV=3	152826	149201	157058	153028	1.24357	190301	193196	195908	181798
P15924	137	51	686.027	0.00679106	1.10452	1.10452	HAS3-EVs	Control	Desmoplakin OS=Homo sapiens GN=DSP PE=1 SV=3	93410.6	92646.4	96927.8	94328.2	1.10452	104187	104737	101541	106284
P46013	106	36	540.703	0.00753299	1.15841	1.15841	HAS3-EVs	Control	Proliferation marker protein Ki-67 OS=Homo sapiens GN=MKI67 PE=1 SV=2	50295.2	47722.1	48153	48723.4	1.15841	56441.5	53774.6	58317.5	57232.4
P13647	103	49	503.327	0.0169846	1.08798	0.919132	Control	HAS3-EVs	Keratin, type II cytoskeletal 5 OS=Homo sapiens GN=KRT5 PE=1 SV=3	296049	308140	304226	302805	0.919132	278318	284676	268573	281705
P02545	97	58	474.732	0.968709	1.00222	1.00222	HAS3-EVs	Control	Prelamin-A/C OS=Homo sapiens GN=LMNA PE=1 SV=1	212717	204855	229042	215538	1.00222	216017	222117	200884	225050
P11021	76	38	465.229	0.00644016	1.15972	0.862274	Control	HAS3-EVs	78 kDa glucose-regulated protein OS=Homo sapiens GN=HSPA5 PE=1 SV=2	300942	290890	285262	292365	0.862274	252099	261481	253786	241029
P05787	96	40	460.847	0.000833757	1.52402	0.656158	Control	HAS3-EVs	Keratin, type II cytoskeletal 8 OS=Homo sapiens GN=KRT8 PE=1 SV=7	113804	109808	107150	110254	0.656158	72344.1	78762.2	69203	69067.1
P07355	88	59	425.709	0.000987818	1.32043	1.32043	HAS3-EVs	Control	Annexin A2 OS=Homo sapiens GN=ANXA2 PE=1 SV=2	559164	539395	515800	538120	1.32043	710552	711790	682741	737126
P11142	81	40	424.723	0.00202526	1.27515	0.784223	Control	HAS3-EVs	Heat shock cognate 71 kDa protein OS=Homo sapiens GN=HSPA8 PE=1 SV=1	154781	142962	144443	147395	0.784223	115591	120090	115811	110872
P02538	83	4	415.82	0.00588351	1.42054	0.703956	Control	HAS3-EVs	Keratin, type II cytoskeletal 6A OS=Homo sapiens GN=KRT6A PE=1 SV=3	36808.9	44227.8	41773.7	40936.8	0.703956	28817.7	29118.8	26887.7	30446.7
P13646	72	14	404.043	1.35471e-05	1.66462	0.600739	Control	HAS3-EVs	Keratin, type I cytoskeletal 13 OS=Homo sapiens GN=KRT13 PE=1 SV=4	92446.4	90248.1	94042.8	92245.8	0.600739	55415.6	57100.7	54134.4	55011.7
P21333	76	39	400.919	0.00171741	1.36329	1.36329	HAS3-EVs	Control	Filamin-A OS=Homo sapiens GN=FLNA PE=1 SV=4	41514.2	45050.6	42226.6	42930.4	1.36329	58526.7	62447.3	56855.4	56277.5
P08727	84	36	392.368	0.327741	1.04036	0.961208	Control	HAS3-EVs	Keratin, type I cytoskeletal 19 OS=Homo sapiens GN=KRT19 PE=1 SV=4	141758	142486	138709	140985	0.961208	135515	141773	126185	138589
P63261	123	15	384.388	0.102079	1.04057	0.961013	Control	HAS3-EVs	Actin, cytoplasmic 2 OS=Homo sapiens GN=ACTG1 PE=1 SV=1	266444	254612	254592	258549	0.961013	248469	249973	243158	252276
Q13813	78	20	370.824	0.00151899	1.3196	1.3196	HAS3-EVs	Control	Spectrin alpha chain, non-erythrocytic 1 OS=Homo sapiens GN=SPTAN1 PE=1 SV=3	18598.7	17979	20185.3	18921	1.3196	24968.1	24463.1	25033.5	25407.6
P10809	71	45	367.792	0.030937	1.11567	0.896321	Control	HAS3-EVs	60 kDa heat shock protein, mitochondrial OS=Homo sapiens GN=HSPD1 PE=1 SV=2	253035	234423	242572	243343	0.896321	218114	229121	214125	211095
P07900	67	25	349.814	0.146281	1.0717	0.933096	Control	HAS3-EVs	Heat shock protein HSP 90-alpha OS=Homo sapiens GN=HSP90AA1 PE=1 SV=5	41533.1	41005	44693.9	42410.7	0.933096	39573.2	40370.5	37440.2	40909
P08238	66	6	344.501	0.0487341	1.24342	0.804233	Control	HAS3-EVs	Heat shock protein HSP 90-beta OS=Homo sapiens GN=HSP90AB1 PE=1 SV=4	14481.2	11964.3	13286.4	13244	0.804233	10651.3	10252.1	11823.3	9878.4
Q9NZM1	61	29	343.835	0.000435115	1.4699	0.680317	Control	HAS3-EVs	Myoferlin OS=Homo sapiens GN=MYOF PE=1 SV=1	85332.6	79325.4	88865	84507.7	0.680317	57492	58508.7	58027.4	55939.8
P08729	73	30	342.098	0.0114635	1.11889	0.893745	Control	HAS3-EVs	Keratin, type II cytoskeletal 7 OS=Homo sapiens GN=KRT7 PE=1 SV=5	108321	101750	107185	105752	0.893745	94515.3	95466.3	91503.7	96575.8
Q8IVF2	78	17	333.851	0.0745625	1.17909	1.17909	HAS3-EVs	Control	Protein AHNAK2 OS=Homo sapiens GN=AHNAK2 PE=1 SV=2	13009.6	13073.6	11352.3	12478.5	1.17909	14713.3	14207.8	16204.3	13727.9
P19012	63	8	318.292	6.91767e-06	2.66369	0.375418	Control	HAS3-EVs	Keratin, type I cytoskeletal 15 OS=Homo sapiens GN=KRT15 PE=1 SV=3	22907.1	23561.6	23740.7	23403.1	0.375418	8785.97	8657.08	9302.12	8398.7
P62736	88	4	308.498	5.58617e-06	7.60029	0.131574	Control	HAS3-EVs	Actin, aortic smooth muscle OS=Homo sapiens GN=ACTA2 PE=1 SV=1	129453	119481	132748	127227	0.131574	16739.8	17548.1	17705.3	14966
O43707	50	20	305.213	0.00271851	1.53965	0.649496	Control	HAS3-EVs	Alpha-actinin-4 OS=Homo sapiens GN=ACTN4 PE=1 SV=2	58231.2	47735.4	51480	52482.2	0.649496	34087	33609.2	36023.8	32628
Q01082	65	23	299.609	6.77414e-05	1.19653	1.19653	HAS3-EVs	Control	Spectrin beta chain, non-erythrocytic 1 OS=Homo sapiens GN=SPTBN1 PE=1 SV=2	20676.2	20329	20793.3	20599.5	1.19653	24648	24259	24875.8	24809
P42704	52	28	298.808	0.271633	1.03359	1.03359	HAS3-EVs	Control	Leucine-rich PPR motif-containing protein, mitochondrial OS=Homo sapiens GN=LRPPRC PE=1 SV=3	58910.2	57645.5	57670	58075.2	1.03359	60026.2	58026.8	59129.1	62922.6
Q04695	56	13	291.421	0.00442398	1.47582	0.677589	Control	HAS3-EVs	Keratin, type I cytoskeletal 17 OS=Homo sapiens GN=KRT17 PE=1 SV=2	39519.7	36786.3	42487.7	39597.9	0.677589	26831.1	29222.3	24326.3	26944.7
P12270	61	12	288.298	6.72615e-05	1.53712	1.53712	HAS3-EVs	Control	Nucleoprotein TPR OS=Homo sapiens GN=TPR PE=1 SV=3	8710.73	8880.96	9356.31	8982.67	1.53712	13807.4	13769.7	13514.9	14137.8
P20700	45	19	278.249	0.00196511	1.2051	1.2051	HAS3-EVs	Control	Lamin-B1 OS=Homo sapiens GN=LMNB1 PE=1 SV=2	37280.7	39820.1	38387.3	38496.1	1.2051	46391.8	48028.8	45657.8	45488.7
P38646	45	26	278.095	0.754629	1.0068	1.0068	HAS3-EVs	Control	Stress-70 protein, mitochondrial OS=Homo sapiens GN=HSPA9 PE=1 SV=2	91346.9	86701.2	90983.2	89677.1	1.0068	90286.8	90747.2	88224.3	91888.9
P22626	57	44	274.185	0.0247146	1.07874	1.07874	HAS3-EVs	Control	Heterogeneous nuclear ribonucleoproteins A2/B1 OS=Homo sapiens GN=HNRNPA2B1 PE=1 SV=2	255153	248633	259615	254467	1.07874	274504	276332	265451	281729
P05783	47	28	267.302	0.000519109	1.26467	0.790718	Control	HAS3-EVs	Keratin, type I cytoskeletal 18 OS=Homo sapiens GN=KRT18 PE=1 SV=2	44078.7	42089.5	43622.6	43263.6	0.790718	34209.3	35174.3	33045.3	34408.3
P0DMV8	45	13	259.942	0.440883	1.03856	0.962875	Control	HAS3-EVs	Heat shock 70 kDa protein 1A OS=Homo sapiens GN=HSPA1A PE=1 SV=1	32041.3	33441.3	31665	32382.5	0.962875	31180.3	32642.4	32333.8	28564.7
P58107	58	10	258.857	0.000771199	1.44201	0.693478	Control	HAS3-EVs	Epiplakin OS=Homo sapiens GN=EPPK1 PE=1 SV=2	11908.7	11379.2	11761.1	11683	0.693478	8101.88	8010.82	8671.01	7623.8
P14625	43	20	258.288	0.00643511	1.47732	0.676901	Control	HAS3-EVs	Endoplasmin OS=Homo sapiens GN=HSP90B1 PE=1 SV=1	111567	106956	89774	102765	0.676901	69562.1	66771.6	74149.5	67765.1
P08195	57	44	252.205	0.00358845	1.36055	1.36055	HAS3-EVs	Control	4F2 cell-surface antigen heavy chain OS=Homo sapiens GN=SLC3A2 PE=1 SV=3	170587	161934	149429	160650	1.36055	218572	231890	216257	207570
Q14980	52	18	250.451	0.0214248	1.15502	1.15502	HAS3-EVs	Control	Nuclear mitotic apparatus protein 1 OS=Homo sapiens GN=NUMA1 PE=1 SV=2	17031.3	16298.2	15325.3	16218.3	1.15502	18732.5	19509.6	17908.4	18779.4
P15636	80	47	243.672	0.000212497	2.0595	0.485554	Control	HAS3-EVs	Lys-C-enzyme used in experiment OS=Achromobacter lyticus [Not Homo sapiens]	1.56428e+06	1.77626e+06	1.73166e+06	1.69073e+06	0.485554	820943	874534	760183	828112
Q9NR30	39	19	241.161	0.458096	1.02412	0.976447	Control	HAS3-EVs	Nucleolar RNA helicase 2 OS=Homo sapiens GN=DDX21 PE=1 SV=5	47579.9	47721.4	45050.2	46783.8	0.976447	45681.9	45996.2	47271.1	43778.5
P08779	42	3	240.634	0.00161385	1.34866	0.741475	Control	HAS3-EVs	Keratin, type I cytoskeletal 16 OS=Homo sapiens GN=KRT16 PE=1 SV=4	5321.82	5716.07	5422.89	5486.93	0.741475	4068.42	4179.05	3804.06	4222.14
P35579	53	15	236.864	0.000910978	1.29607	1.29607	HAS3-EVs	Control	Myosin-9 OS=Homo sapiens GN=MYH9 PE=1 SV=4	7991.67	8475.13	8662.97	8376.59	1.29607	10856.6	10673.2	11227	10669.6
Q99996	53	8	232.18	0.0058948	1.31175	1.31175	HAS3-EVs	Control	A-kinase anchor protein 9 OS=Homo sapiens GN=AKAP9 PE=1 SV=3	6196.58	6199.51	6079.4	6158.5	1.31175	8078.42	8118.57	8750.82	7365.88
P12814	35	10	230.475	0.000124947	2.08278	0.480128	Control	HAS3-EVs	Alpha-actinin-1 OS=Homo sapiens GN=ACTN1 PE=1 SV=2	32511	28392.3	32457	31120.1	0.480128	14941.7	14503.8	14740.6	15580.5
P19338	47	37	229.725	0.496084	1.0189	0.98145	Control	HAS3-EVs	Nucleolin OS=Homo sapiens GN=NCL PE=1 SV=3	124730	132046	133229	130002	0.98145	127590	131069	126093	125610
Q08211	44	17	227.245	0.368045	1.0368	1.0368	HAS3-EVs	Control	ATP-dependent RNA helicase A OS=Homo sapiens GN=DHX9 PE=1 SV=4	38939	38184.3	35676.4	37599.9	1.0368	38983.4	38661.4	40749.5	37539.3
Q03252	39	8	226.261	0.00287304	1.26144	0.792744	Control	HAS3-EVs	Lamin-B2 OS=Homo sapiens GN=LMNB2 PE=1 SV=4	5854.57	5451.26	5776.16	5694	0.792744	4513.88	4614.34	4663.16	4264.14
P30101	43	25	225.923	0.528415	1.06455	0.939368	Control	HAS3-EVs	Protein disulfide-isomerase A3 OS=Homo sapiens GN=PDIA3 PE=1 SV=4	55633.3	47781.1	42867.4	48760.6	0.939368	45804.2	49289.1	44404	43719.5
P46940	44	14	224.058	0.18132	1.05503	1.05503	HAS3-EVs	Control	Ras GTPase-activating-like protein IQGAP1 OS=Homo sapiens GN=IQGAP1 PE=1 SV=1	15559.5	15169.1	15808.1	15512.3	1.05503	16365.9	16578.6	17091.6	15427.4
P05023	43	18	223.773	0.157079	1.07206	0.932784	Control	HAS3-EVs	Sodium/potassium-transporting ATPase subunit alpha-1 OS=Homo sapiens GN=ATP1A1 PE=1 SV=1	29636.5	30007.5	28848.2	29497.4	0.932784	27514.7	29076.1	27981	25486.8
P35221	37	15	215.107	0.0216208	1.1959	0.836188	Control	HAS3-EVs	Catenin alpha-1 OS=Homo sapiens GN=CTNNA1 PE=1 SV=1	38087.4	40892.4	35797.6	38259.2	0.836188	31991.9	32367.1	30190.9	33417.6
P04264	30	6	208.465	0.00115147	2.13345	2.13345	HAS3-EVs	Control	Keratin, type II cytoskeletal 1 OS=Homo sapiens GN=KRT1 PE=1 SV=6	14052.5	11007.7	10911.6	11990.6	2.13345	25581.3	23805.6	27324.5	25613.9
P35908	37	8	206.53	0.00171487	1.62876	1.62876	HAS3-EVs	Control	Keratin, type II cytoskeletal 2 epidermal OS=Homo sapiens GN=KRT2 PE=1 SV=2	12407.1	11249.8	12526.8	12061.2	1.62876	19644.9	18909.7	18202.5	21822.4
P07237	33	18	206.377	0.00151134	1.13372	0.88205	Control	HAS3-EVs	Protein disulfide-isomerase OS=Homo sapiens GN=P4HB PE=1 SV=3	57945.9	56028.8	55662.2	56545.6	0.88205	49876.1	50019.5	48914.7	50694.1
P17066	33	4	200.985	0.0146384	1.51476	1.51476	HAS3-EVs	Control	Heat shock 70 kDa protein 6 OS=Homo sapiens GN=HSPA6 PE=1 SV=2	1989.69	2484.8	2520.22	2331.57	1.51476	3531.78	3358.04	3231.55	4005.75
Q02224	46	9	200.313	0.00975818	1.43998	1.43998	HAS3-EVs	Control	Centromere-associated protein E OS=Homo sapiens GN=CENPE PE=1 SV=2	6828.19	6545.74	7065.3	6813.07	1.43998	9810.66	10380.6	8414.9	10636.5
Q58FF7	39	1	197.411	0.156162	1.3078	0.764642	Control	HAS3-EVs	Putative heat shock protein HSP 90-beta-3 OS=Homo sapiens GN=HSP90AB3P PE=5 SV=1	2152	2749.43	2300.82	2400.75	0.764642	1835.71	2110.88	1347.93	2048.33
P13645	34	12	194.191	0.00126999	1.68187	1.68187	HAS3-EVs	Control	Keratin, type I cytoskeletal 10 OS=Homo sapiens GN=KRT10 PE=1 SV=6	13092	13705.9	12945.6	13247.8	1.68187	22281.2	23254.4	19654.7	23934.6
Q9P2E9	39	9	193.629	0.137206	1.15752	0.863916	Control	HAS3-EVs	Ribosome-binding protein 1 OS=Homo sapiens GN=RRBP1 PE=1 SV=4	4206.59	5373.45	4967.59	4849.21	0.863916	4189.31	4116.37	4052.23	4399.33
P52272	35	17	191.691	0.000851878	1.35884	0.735924	Control	HAS3-EVs	Heterogeneous nuclear ribonucleoprotein M OS=Homo sapiens GN=HNRNPM PE=1 SV=3	19198.6	18604	19703.3	19168.7	0.735924	14106.7	14898.9	13445.5	13975.7
P06576	39	25	190.328	0.0020059	1.34158	0.745391	Control	HAS3-EVs	ATP synthase subunit beta, mitochondrial OS=Homo sapiens GN=ATP5B PE=1 SV=3	168932	152280	153525	158246	0.745391	117955	112629	121994	119242
Q00839	36	25	188.678	0.000944088	1.1147	1.1147	HAS3-EVs	Control	Heterogeneous nuclear ribonucleoprotein U OS=Homo sapiens GN=HNRNPU PE=1 SV=6	110178	108585	108862	109208	1.1147	121734	124440	119675	121087
P04843	33	14	182.522	0.000666941	1.22755	1.22755	HAS3-EVs	Control	Dolichyl-diphosphooligosaccharide--protein glycosyltransferase subunit 1 OS=Homo sapiens GN=RPN1 PE=1 SV=1	29025.3	30399.7	29660.5	29695.2	1.22755	36452.4	37682.6	35818.8	35855.9
P16144	29	17	177.398	0.143928	1.05767	1.05767	HAS3-EVs	Control	Integrin beta-4 OS=Homo sapiens GN=ITGB4 PE=1 SV=5	27957.5	30638.8	29542.4	29379.6	1.05767	31074	31454.1	30083.8	31683.9
O75643	38	7	177.132	0.697936	1.05962	1.05962	HAS3-EVs	Control	U5 small nuclear ribonucleoprotein 200 kDa helicase OS=Homo sapiens GN=SNRNP200 PE=1 SV=2	6669.58	4597.85	6154	5807.15	1.05962	6153.4	6908.72	6486.92	5064.54
P09651	33	4	176.685	0.368808	1.08538	1.08538	HAS3-EVs	Control	Heterogeneous nuclear ribonucleoprotein A1 OS=Homo sapiens GN=HNRNPA1 PE=1 SV=5	11724.5	14634.6	13717.4	13358.8	1.08538	14499.4	15740	13234.9	14523.4
Q12906	25	10	176.542	0.0466063	1.31608	0.759832	Control	HAS3-EVs	Interleukin enhancer-binding factor 3 OS=Homo sapiens GN=ILF3 PE=1 SV=3	35364.7	33021.1	32268.5	33551.4	0.759832	25493.5	22510	30538	23432.3
P62805	58	44	175.132	0.0643617	1.15263	1.15263	HAS3-EVs	Control	Histone H4 OS=Homo sapiens GN=HIST1H4A PE=1 SV=2	530178	494337	446036	490184	1.15263	565000	537943	567651	589405
P23284	36	27	174.066	0.855428	1.01408	0.98612	Control	HAS3-EVs	Peptidyl-prolyl cis-trans isomerase B OS=Homo sapiens GN=PPIB PE=1 SV=2	102677	87705.1	102677	97686.1	0.98612	96330.2	91233.1	104394	93363
P25705	37	28	172.537	0.407211	1.05723	1.05723	HAS3-EVs	Control	ATP synthase subunit alpha, mitochondrial OS=Homo sapiens GN=ATP5A1 PE=1 SV=1	102296	97081.2	100650	100009	1.05723	105733	111432	111341	94425.2
P42166	22	6	171.302	0.0865814	1.08625	1.08625	HAS3-EVs	Control	Lamina-associated polypeptide 2, isoform alpha OS=Homo sapiens GN=TMPO PE=1 SV=2	14732.7	13141.6	13801.9	13892.1	1.08625	15090.3	14598.8	15321	15351
P17844	29	4	165.759	0.000150148	3.55185	0.281544	Control	HAS3-EVs	Probable ATP-dependent RNA helicase DDX5 OS=Homo sapiens GN=DDX5 PE=1 SV=1	9291.59	7900.75	7440.81	8211.05	0.281544	2311.77	2082.68	2278.95	2573.68
P16615	28	3	165.3	0.246798	1.11236	0.89899	Control	HAS3-EVs	Sarcoplasmic/endoplasmic reticulum calcium ATPase 2 OS=Homo sapiens GN=ATP2A2 PE=1 SV=1	9298.06	8077.16	7409.01	8261.41	0.89899	7426.93	7594.9	7802.71	6883.18
Q9UQ35	33	7	165.259	0.126373	1.08977	0.917625	Control	HAS3-EVs	Serine/arginine repetitive matrix protein 2 OS=Homo sapiens GN=SRRM2 PE=1 SV=2	7476.53	6898.85	7999.86	7458.41	0.917625	6844.03	6801.79	6765.01	6965.29
P14618	30	18	165.168	0.0999445	1.09439	1.09439	HAS3-EVs	Control	Pyruvate kinase PKM OS=Homo sapiens GN=PKM PE=1 SV=4	33533.3	29582.4	32423.1	31846.3	1.09439	34852.2	34019	36296.7	34241
O43795	36	12	159.208	0.0885505	1.06222	0.941428	Control	HAS3-EVs	Unconventional myosin-Ib OS=Homo sapiens GN=MYO1B PE=1 SV=3	18891.2	18879.3	19819.2	19196.6	0.941428	18072.2	18110.8	18730.5	17375.3
Q6NZI2	29	12	157.974	0.0231423	1.25034	1.25034	HAS3-EVs	Control	Caveolae-associated protein 1 OS=Homo sapiens GN=CAVIN1 PE=1 SV=1	11122.5	10771.7	11500.4	11131.6	1.25034	13918.3	13017.9	13146.7	15590.3
P13667	25	11	157.594	0.00209251	1.34572	0.743098	Control	HAS3-EVs	Protein disulfide-isomerase A4 OS=Homo sapiens GN=PDIA4 PE=1 SV=2	21266.8	23997.8	21590.5	22285	0.743098	16560	17103.9	16130.4	16445.6
O60716	28	15	156.399	0.101012	1.08318	0.923206	Control	HAS3-EVs	Catenin delta-1 OS=Homo sapiens GN=CTNND1 PE=1 SV=1	23615.4	24079.5	23596.7	23763.9	0.923206	21938.9	21680.8	20642.3	23493.8
Q16695	48	30	156.286	0.0227266	1.19311	0.838149	Control	HAS3-EVs	Histone H3.1t OS=Homo sapiens GN=HIST3H3 PE=1 SV=3	547282	610803	595716	584600	0.838149	489982	506525	455261	508160
P13639	27	15	155.595	0.682742	1.0352	1.0352	HAS3-EVs	Control	Elongation factor 2 OS=Homo sapiens GN=EEF2 PE=1 SV=4	32131.5	25668.4	30955.6	29585.2	1.0352	30626.7	29271.1	33598.3	29010.6
P42167	19	2	153.928	0.155245	1.23641	1.23641	HAS3-EVs	Control	Lamina-associated polypeptide 2, isoforms beta/gamma OS=Homo sapiens GN=TMPO PE=1 SV=2	3369.91	3878.6	3630.11	3626.2	1.23641	4483.47	4933.92	3568.51	4947.97
Q13428	30	10	153.706	0.0681109	1.12004	1.12004	HAS3-EVs	Control	Treacle protein OS=Homo sapiens GN=TCOF1 PE=1 SV=3	13337.1	14621.7	14958.1	14305.6	1.12004	16022.9	16244.2	15124.8	16699.8
P27824	25	18	153.392	2.86625e-07	1.71286	0.583819	Control	HAS3-EVs	Calnexin OS=Homo sapiens GN=CANX PE=1 SV=2	86832.6	86503.8	87749.9	87028.8	0.583819	50809.1	50934.4	50166.9	51326
Q5VTE0	40	25	152.923	0.0381742	1.11195	0.899323	Control	HAS3-EVs	Putative elongation factor 1-alpha-like 3 OS=Homo sapiens GN=EEF1A1P5 PE=5 SV=1	78784.8	86103	85093.7	83327.2	0.899323	74938.1	74753.4	72339.8	77721.1
Q14CN4	30	2	151.575	0.975039	1.00168	1.00168	HAS3-EVs	Control	Keratin, type II cytoskeletal 72 OS=Homo sapiens GN=KRT72 PE=1 SV=2	2902.59	2746.43	3012.81	2887.28	1.00168	2892.14	2778.38	2608.04	3290
Q9NRC6	39	7	151.504	0.00336171	1.14961	0.86986	Control	HAS3-EVs	Spectrin beta chain, non-erythrocytic 5 OS=Homo sapiens GN=SPTBN5 PE=1 SV=2	16067.4	17093.1	16867.6	16676	0.86986	14505.8	14440.8	14241.2	14835.5
P02786	28	17	151.356	0.0215255	1.04572	1.04572	HAS3-EVs	Control	Transferrin receptor protein 1 OS=Homo sapiens GN=TFRC PE=1 SV=2	38989.2	38211.9	39470.9	38890.7	1.04572	40668.9	40357.2	41300.9	40348.7
P49792	33	7	151.095	0.0106687	1.24428	1.24428	HAS3-EVs	Control	E3 SUMO-protein ligase RanBP2 OS=Homo sapiens GN=RANBP2 PE=1 SV=2	4015.04	4641.41	4151.99	4269.48	1.24428	5312.43	5101.16	5352.48	5483.64
Q15075	33	6	146.346	0.00115698	1.37534	1.37534	HAS3-EVs	Control	Early endosome antigen 1 OS=Homo sapiens GN=EEA1 PE=1 SV=2	6239.8	7029.98	6786.65	6685.48	1.37534	9194.79	9467.68	9128.04	8988.65
Q92841	26	3	142.947	0.856084	1.01286	0.987303	Control	HAS3-EVs	Probable ATP-dependent RNA helicase DDX17 OS=Homo sapiens GN=DDX17 PE=1 SV=2	5398.42	5676.71	6371.75	5815.63	0.987303	5741.78	5649.29	5464.32	6111.73
P68363	26	5	141.7	0.0352859	1.19233	1.19233	HAS3-EVs	Control	Tubulin alpha-1B chain OS=Homo sapiens GN=TUBA1B PE=1 SV=1	15457.4	18708.3	16778.7	16981.5	1.19233	20247.5	20727.7	20301.7	19713.3
Q9Y4L1	22	10	141.043	0.9209	1.00616	1.00616	HAS3-EVs	Control	Hypoxia up-regulated protein 1 OS=Homo sapiens GN=HYOU1 PE=1 SV=1	21017.2	18921.7	19753.8	19897.6	1.00616	20020.1	21011.9	20624.8	18423.6
P06748	30	20	139.715	0.686444	1.03213	0.968869	Control	HAS3-EVs	Nucleophosmin OS=Homo sapiens GN=NPM1 PE=1 SV=2	109196	119026	130582	119602	0.968869	115878	115834	105663	126138
P08670	33	2	139.233	0.107688	1.26431	1.26431	HAS3-EVs	Control	Vimentin OS=Homo sapiens GN=VIM PE=1 SV=4	1202.01	1745.12	1428.06	1458.4	1.26431	1843.86	1710.72	1805.9	2014.97
Q63HN8	36	4	137.734	1.84933e-05	6.05648	6.05648	HAS3-EVs	Control	E3 ubiquitin-protein ligase RNF213 OS=Homo sapiens GN=RNF213 PE=1 SV=3	1604.72	2039.24	1811.54	1818.5	6.05648	11013.7	10406.9	11588.8	11045.4
O43390	25	8	137.655	0.0224997	1.30102	1.30102	HAS3-EVs	Control	Heterogeneous nuclear ribonucleoprotein R OS=Homo sapiens GN=HNRNPR PE=1 SV=1	13847	13153.4	11698.7	12899.7	1.30102	16782.8	15225.1	18284.2	16839.1
P27797	19	14	137.603	1.94285e-05	2.84357	0.35167	Control	HAS3-EVs	Calreticulin OS=Homo sapiens GN=CALR PE=1 SV=1	52464.2	53150.1	47332.7	50982.3	0.35167	17929	18390.9	17040.7	18355.3
P43243	24	9	134.756	0.41839	1.09005	1.09005	HAS3-EVs	Control	Matrin-3 OS=Homo sapiens GN=MATR3 PE=1 SV=2	32430.8	41638.5	43724.3	39264.5	1.09005	42800.3	40434	41321.1	46645.8
P06733	24	19	133.971	0.00949406	1.14625	0.872409	Control	HAS3-EVs	Alpha-enolase OS=Homo sapiens GN=ENO1 PE=1 SV=2	27494.2	28414.9	27280.8	27730	0.872409	24191.9	24137.7	25330.8	23107.2
P19013	25	5	133.103	0.149926	1.21902	0.820332	Control	HAS3-EVs	Keratin, type II cytoskeletal 4 OS=Homo sapiens GN=KRT4 PE=1 SV=4	3249.59	3283.53	2684.1	3072.41	0.820332	2520.39	2101.32	2889.39	2570.47
Q92598	25	5	132.806	0.258795	1.1719	1.1719	HAS3-EVs	Control	Heat shock protein 105 kDa OS=Homo sapiens GN=HSPH1 PE=1 SV=1	2772.6	3648.56	2345.68	2922.28	1.1719	3424.61	3226.88	3598.88	3448.06
O95613	32	6	131.932	0.0247336	1.29389	0.772865	Control	HAS3-EVs	Pericentrin OS=Homo sapiens GN=PCNT PE=1 SV=4	197224	197165	202548	198979	0.772865	153784	167470	161919	131963
Q86UP2	27	6	130.77	4.84836e-06	1.86515	1.86515	HAS3-EVs	Control	Kinectin OS=Homo sapiens GN=KTN1 PE=1 SV=1	4588.14	4463.94	4734.08	4595.39	1.86515	8571.1	8436.26	8633.7	8643.34
Q14134	26	6	130.66	0.00562668	1.39807	0.715271	Control	HAS3-EVs	Tripartite motif-containing protein 29 OS=Homo sapiens GN=TRIM29 PE=1 SV=2	2721.89	2880.76	3087.28	2896.64	0.715271	2071.88	2217.84	2122.67	1875.14
P00338	21	13	130.388	0.201522	1.21711	0.821619	Control	HAS3-EVs	L-lactate dehydrogenase A chain OS=Homo sapiens GN=LDHA PE=1 SV=2	35071.7	24692.5	33411.5	31058.6	0.821619	25518.3	24556.3	28377.5	23621.3
P21796	19	6	128.373	0.470575	1.04495	0.95698	Control	HAS3-EVs	Voltage-dependent anion-selective channel protein 1 OS=Homo sapiens GN=VDAC1 PE=1 SV=2	33483.4	32994.5	33792.1	33423.3	0.95698	31985.5	29557.7	35823.3	30575.5
P61978	22	15	128.273	0.600069	1.03457	1.03457	HAS3-EVs	Control	Heterogeneous nuclear ribonucleoprotein K OS=Homo sapiens GN=HNRNPK PE=1 SV=1	23428.6	24967.2	26894.3	25096.7	1.03457	25964.3	28017.8	24081.1	25794.1
Q99798	19	8	128.181	0.0220127	1.2033	0.831048	Control	HAS3-EVs	Aconitate hydratase, mitochondrial OS=Homo sapiens GN=ACO2 PE=1 SV=2	11836.1	12181	11643.9	11887	0.831048	9878.66	10316.6	10397.8	8921.6
A4UGR9	31	6	125.615	0.154268	1.15972	1.15972	HAS3-EVs	Control	Xin actin-binding repeat-containing protein 2 OS=Homo sapiens GN=XIRP2 PE=1 SV=2	2560.13	2915.31	2857.94	2777.79	1.15972	3221.46	3636.37	2835.22	3192.77
P35900	22	1	123.465	0.40131	1.16595	0.857671	Control	HAS3-EVs	Keratin, type I cytoskeletal 20 OS=Homo sapiens GN=KRT20 PE=1 SV=1	195.101	257.747	316.23	256.359	0.857671	219.872	218.573	234.24	206.802
Q00610	24	8	121.726	0.913983	1.00482	1.00482	HAS3-EVs	Control	Clathrin heavy chain 1 OS=Homo sapiens GN=CLTC PE=1 SV=5	8280.46	7513.01	7111.37	7634.95	1.00482	7671.74	7263.16	7966.52	7785.54
Q01650	23	20	120.926	0.785228	1.00907	1.00907	HAS3-EVs	Control	Large neutral amino acids transporter small subunit 1 OS=Homo sapiens GN=SLC7A5 PE=1 SV=2	69198.8	63117.4	66808.1	66374.8	1.00907	66977.1	64597.5	67872.1	68461.6
P46087	21	9	120.034	0.164028	1.06893	1.06893	HAS3-EVs	Control	Probable 28S rRNA (cytosine(4447)-C(5))-methyltransferase OS=Homo sapiens GN=NOP2 PE=1 SV=2	18236.4	18432.7	19940.1	18869.7	1.06893	20170.5	20448.5	19119.1	20943.7
P14923	24	13	119.883	0.84962	1.01446	1.01446	HAS3-EVs	Control	Junction plakoglobin OS=Homo sapiens GN=JUP PE=1 SV=3	31085.2	34170.3	33243.6	32833	1.01446	33307.9	36633.3	32840.7	30449.6
O15078	26	3	118.013	0.000163692	1.88753	0.529794	Control	HAS3-EVs	Centrosomal protein of 290 kDa OS=Homo sapiens GN=CEP290 PE=1 SV=2	1912.82	1992.79	2195.15	2033.59	0.529794	1077.38	1046.62	1123.76	1061.77
Q9Y2W1	21	6	117.902	0.128026	1.11244	1.11244	HAS3-EVs	Control	Thyroid hormone receptor-associated protein 3 OS=Homo sapiens GN=THRAP3 PE=1 SV=2	7123	7105.15	6758.89	6995.68	1.11244	7782.24	8151.04	7000.07	8195.63
P07910	29	8	116.768	0.688217	1.02358	0.976959	Control	HAS3-EVs	Heterogeneous nuclear ribonucleoproteins C1/C2 OS=Homo sapiens GN=HNRNPC PE=1 SV=4	43086.1	45893.3	50053.2	46344.2	0.976959	45276.4	47017.5	42913.1	45898.5
P04075	21	7	116.558	0.180266	1.13389	0.881917	Control	HAS3-EVs	Fructose-bisphosphate aldolase A OS=Homo sapiens GN=ALDOA PE=1 SV=2	14206.6	14805.6	12943.9	13985.4	0.881917	12333.9	13537.7	10752.3	12711.8
P49411	22	13	116.055	0.221658	1.03492	1.03492	HAS3-EVs	Control	Elongation factor Tu, mitochondrial OS=Homo sapiens GN=TUFM PE=1 SV=2	45564.3	47413.6	48789.4	47255.7	1.03492	48906.1	49795.4	49277.5	47645.4
P0DP23	22	6	114.934	0.0111763	1.13762	1.13762	HAS3-EVs	Control	Calmodulin-1 OS=Homo sapiens GN=CALM1 PE=1 SV=1	28068.3	29210.7	30356.1	29211.7	1.13762	33231.8	32111.8	34156.9	33426.7
P0CG48	21	12	112.585	0.688297	1.04714	1.04714	HAS3-EVs	Control	Polyubiquitin-C OS=Homo sapiens GN=UBC PE=1 SV=3	126693	112014	118430	119045	1.04714	124658	146734	113806	113433
Q9UKM9	23	11	112.509	0.000142029	1.22529	1.22529	HAS3-EVs	Control	RNA-binding protein Raly OS=Homo sapiens GN=RALY PE=1 SV=1	12608.4	12837	12562.3	12669.2	1.22529	15523.4	15836.4	15569.6	15164.2
Q9UQE7	23	5	112.38	0.0359648	1.14338	1.14338	HAS3-EVs	Control	Structural maintenance of chromosomes protein 3 OS=Homo sapiens GN=SMC3 PE=1 SV=2	11316.2	11149.3	11613.9	11359.8	1.14338	12988.5	14030.9	12702.4	12232.3
P05141	34	2	112.333	0.0244413	2.07865	2.07865	HAS3-EVs	Control	ADP/ATP translocase 2 OS=Homo sapiens GN=SLC25A5 PE=1 SV=7	8376.96	6143.38	4044.87	6188.4	2.07865	12863.5	12880.2	14172	11538.4
P49454	28	4	111.811	0.000304059	1.85555	1.85555	HAS3-EVs	Control	Centromere protein F OS=Homo sapiens GN=CENPF PE=1 SV=2	4124.13	3709.32	3892.54	3908.66	1.85555	7252.7	6665.09	7397.01	7696.02
P31943	20	9	110.304	0.526551	1.0906	1.0906	HAS3-EVs	Control	Heterogeneous nuclear ribonucleoprotein H OS=Homo sapiens GN=HNRNPH1 PE=1 SV=4	10625.5	10457	8842.54	9974.99	1.0906	10878.7	9935.13	9579.91	13121
P15311	20	4	109.72	0.00604889	1.20061	0.832911	Control	HAS3-EVs	Ezrin OS=Homo sapiens GN=EZR PE=1 SV=4	5370.4	5507.11	5521.7	5466.4	0.832911	4553.03	4284.25	4810.27	4564.56
P49748	20	5	109.157	0.00902507	1.26887	1.26887	HAS3-EVs	Control	Very long-chain specific acyl-CoA dehydrogenase, mitochondrial OS=Homo sapiens GN=ACADVL PE=1 SV=1	8649.34	8851.94	7574.54	8358.61	1.26887	10605.9	10915.1	10453.8	10448.9
Q14204	31	9	109.153	0.00136478	3.37351	3.37351	HAS3-EVs	Control	Cytoplasmic dynein 1 heavy chain 1 OS=Homo sapiens GN=DYNC1H1 PE=1 SV=5	1975.96	1372.48	1360.36	1569.6	3.37351	5295.06	4390.09	5995.46	5499.62
Q16891	21	6	108.949	0.0224287	1.33712	0.747875	Control	HAS3-EVs	MICOS complex subunit MIC60 OS=Homo sapiens GN=IMMT PE=1 SV=1	15210.5	18236	19495.1	17647.2	0.747875	13197.9	13923.6	12750.3	12919.8
P11387	22	10	108.012	0.836589	1.01751	1.01751	HAS3-EVs	Control	DNA topoisomerase 1 OS=Homo sapiens GN=TOP1 PE=1 SV=2	12914.3	11665.8	11054.9	11878.3	1.01751	12086.3	10760.4	12490.5	13007.9
P60174	16	8	106.431	0.00247839	1.54624	0.64673	Control	HAS3-EVs	Triosephosphate isomerase OS=Homo sapiens GN=TPI1 PE=1 SV=3	4127.69	3651.24	3737.98	3838.97	0.64673	2482.78	2715.55	2264.5	2468.28
Q9UFH2	28	3	105.848	0.0164251	1.19055	0.839945	Control	HAS3-EVs	Dynein heavy chain 17, axonemal OS=Homo sapiens GN=DNAH17 PE=1 SV=2	2655.3	2659.69	2551.57	2622.19	0.839945	2202.49	2312.53	2272.66	2022.3
O60506	17	2	105.525	0.30383	1.14854	1.14854	HAS3-EVs	Control	Heterogeneous nuclear ribonucleoprotein Q OS=Homo sapiens GN=SYNCRIP PE=1 SV=2	3566.64	2447.78	2466.3	2826.91	1.14854	3246.8	3008.98	3400.91	3330.52
P29966	17	15	105.257	0.354053	1.05419	0.948599	Control	HAS3-EVs	Myristoylated alanine-rich C-kinase substrate OS=Homo sapiens GN=MARCKS PE=1 SV=4	14809.9	15804.9	17179.1	15931.3	0.948599	15112.4	15830.6	14869.7	14637
Q6BDS2	24	10	104.751	0.052845	1.1886	0.841325	Control	HAS3-EVs	UHRF1-binding protein 1 OS=Homo sapiens GN=UHRF1BP1 PE=1 SV=1	7841.17	8259.84	8836.47	8312.49	0.841325	6993.51	7369.63	6260.66	7350.23
P35232	16	9	104.3	0.223879	1.07214	1.07214	HAS3-EVs	Control	Prohibitin OS=Homo sapiens GN=PHB PE=1 SV=1	27460.7	25183.6	26743.9	26462.7	1.07214	28371.6	29146.7	29810.2	26158.1
O75369	24	6	104.247	0.0886067	1.10595	1.10595	HAS3-EVs	Control	Filamin-B OS=Homo sapiens GN=FLNB PE=1 SV=2	5549.32	4861.44	4990.17	5133.64	1.10595	5677.54	5787.8	5800.85	5443.95
P36578	15	7	103.389	0.200362	1.11281	0.898627	Control	HAS3-EVs	60S ribosomal protein L4 OS=Homo sapiens GN=RPL4 PE=1 SV=5	11084	10318.4	9749.95	10384.1	0.898627	9331.45	9728.18	10023.5	8242.71
Q06830	23	18	103.09	0.00261719	1.38624	0.721377	Control	HAS3-EVs	Peroxiredoxin-1 OS=Homo sapiens GN=PRDX1 PE=1 SV=1	27341.1	28653.3	27305.6	27766.7	0.721377	20030.2	20331.1	18306.2	21453.5
O14983	19	1	102.201	0.0893458	1.22125	1.22125	HAS3-EVs	Control	Sarcoplasmic/endoplasmic reticulum calcium ATPase 1 OS=Homo sapiens GN=ATP2A1 PE=1 SV=1	1234.47	1318.41	1245.16	1266.01	1.22125	1546.12	1682.08	1658.31	1297.96
P68371	17	3	101.992	0.0719528	1.45662	1.45662	HAS3-EVs	Control	Tubulin beta-4B chain OS=Homo sapiens GN=TUBB4B PE=1 SV=1	1035.32	1557.12	910.456	1167.63	1.45662	1700.79	1586.26	1746.08	1770.04
B7ZW38	23	1	101.723	0.193713	1.11238	1.11238	HAS3-EVs	Control	Heterogeneous nuclear ribonucleoprotein C-like 3 OS=Homo sapiens GN=HNRNPCL3 PE=2 SV=1	9510.46	9734.42	8153.75	9132.88	1.11238	10159.3	9907.21	9585.19	10985.4
P26232	18	3	101.142	0.109786	1.18458	0.844178	Control	HAS3-EVs	Catenin alpha-2 OS=Homo sapiens GN=CTNNA2 PE=1 SV=5	1432.78	1808.19	1761.86	1667.61	0.844178	1407.76	1459.39	1317.24	1446.64
P60842	20	7	100.827	0.0131273	1.50686	0.663631	Control	HAS3-EVs	Eukaryotic initiation factor 4A-I OS=Homo sapiens GN=EIF4A1 PE=1 SV=1	16069	13216.2	12714.8	14000	0.663631	9290.82	9044.14	10422.4	8405.88
Q12931	14	6	97.0633	0.577129	1.03025	1.03025	HAS3-EVs	Control	Heat shock protein 75 kDa, mitochondrial OS=Homo sapiens GN=TRAP1 PE=1 SV=3	9973.67	9229.28	8436.89	9213.28	1.03025	9492.01	9227.13	9383.95	9864.96
P04844	16	5	96.9946	0.0207229	1.2969	1.2969	HAS3-EVs	Control	Dolichyl-diphosphooligosaccharide--protein glycosyltransferase subunit 2 OS=Homo sapiens GN=RPN2 PE=1 SV=3	3856.35	4560.85	4691.65	4369.62	1.2969	5666.95	5908.58	5273.64	5818.62
P40939	27	11	96.3175	0.0743327	1.18814	0.841651	Control	HAS3-EVs	Trifunctional enzyme subunit alpha, mitochondrial OS=Homo sapiens GN=HADHA PE=1 SV=2	7624.83	7613.22	6754.24	7330.76	0.841651	6169.94	6913.93	5946.13	5649.76
Q1KMD3	18	7	96.0349	0.000213152	2.4483	0.408447	Control	HAS3-EVs	Heterogeneous nuclear ribonucleoprotein U-like protein 2 OS=Homo sapiens GN=HNRNPUL2 PE=1 SV=1	5502.28	4377.81	4646.85	4842.31	0.408447	1977.83	2008.05	1992.97	1932.47
P51991	17	2	95.9705	8.35257e-05	3.42233	3.42233	HAS3-EVs	Control	Heterogeneous nuclear ribonucleoprotein A3 OS=Homo sapiens GN=HNRNPA3 PE=1 SV=2	380.033	450.443	478.782	436.419	3.42233	1493.57	1550.63	1527.55	1402.53
Q14697	20	14	94.986	0.0195523	1.29598	0.771618	Control	HAS3-EVs	Neutral alpha-glucosidase AB OS=Homo sapiens GN=GANAB PE=1 SV=3	11621.9	11404.5	11890.7	11639	0.771618	8980.9	10117.7	8850.44	7974.59
P46777	17	8	94.8409	0.0151041	1.19694	0.835461	Control	HAS3-EVs	60S ribosomal protein L5 OS=Homo sapiens GN=RPL5 PE=1 SV=3	13126	12657.9	13358	13047.3	0.835461	10900.5	11093.7	10049.8	11558
P16070	17	7	94.2803	0.0734007	1.17732	0.849387	Control	HAS3-EVs	CD44 antigen OS=Homo sapiens GN=CD44 PE=1 SV=3	15456.7	16901	17534.8	16630.8	0.849387	14126	14839	12558.2	14980.8
Q96E39	15	2	94.0227	0.312455	1.09832	1.09832	HAS3-EVs	Control	RNA binding motif protein, X-linked-like-1 OS=Homo sapiens GN=RBMXL1 PE=1 SV=1	1032.98	1371.32	1308.09	1237.46	1.09832	1359.13	1353.47	1363.66	1360.24
Q7Z794	15	1	93.4381	0.14656	1.60696	1.60696	HAS3-EVs	Control	Keratin, type II cytoskeletal 1b OS=Homo sapiens GN=KRT77 PE=1 SV=3	409.461	228.094	285.031	307.529	1.60696	494.187	323.538	612.237	546.787
P35527	14	6	92.6499	0.0627695	1.13577	0.88046	Control	HAS3-EVs	Keratin, type I cytoskeletal 9 OS=Homo sapiens GN=KRT9 PE=1 SV=3	9673.63	10343.3	10390.8	10135.9	0.88046	8924.24	8690.35	8368.75	9713.63
O75390	16	11	92.3885	0.814409	1.01858	1.01858	HAS3-EVs	Control	Citrate synthase, mitochondrial OS=Homo sapiens GN=CS PE=1 SV=2	39264.4	34355.5	35099.7	36239.9	1.01858	36913.1	35607.5	40930.3	34201.6
P23229	17	4	91.9006	0.0033512	1.31913	0.758076	Control	HAS3-EVs	Integrin alpha-6 OS=Homo sapiens GN=ITGA6 PE=1 SV=5	5920.07	5462.65	6289.63	5890.78	0.758076	4465.66	4613.93	4368.53	4414.52
Q15084	12	7	91.7645	0.437185	1.09731	0.911318	Control	HAS3-EVs	Protein disulfide-isomerase A6 OS=Homo sapiens GN=PDIA6 PE=1 SV=1	24223	19648.7	19017.4	20963	0.911318	19104	16489	21426	19396.9
P34897	23	18	91.2843	0.0907117	1.05531	1.05531	HAS3-EVs	Control	Serine hydroxymethyltransferase, mitochondrial OS=Homo sapiens GN=SHMT2 PE=1 SV=3	36355.9	38026.9	37793.8	37392.2	1.05531	39460.3	40442.2	37944.2	39994.4
P04181	16	8	90.0835	0.0209969	1.3266	1.3266	HAS3-EVs	Control	Ornithine aminotransferase, mitochondrial OS=Homo sapiens GN=OAT PE=1 SV=1	13949.1	15188.2	13109.6	14082.3	1.3266	18681.5	16646.6	18703.3	20694.7
Q00325	19	10	89.4657	0.000438185	1.4793	0.675996	Control	HAS3-EVs	Phosphate carrier protein, mitochondrial OS=Homo sapiens GN=SLC25A3 PE=1 SV=2	23892.3	21563.9	22404.9	22620.4	0.675996	15291.3	15740.8	14667.3	15465.7
P24539	16	8	88.1955	0.000296289	1.32078	1.32078	HAS3-EVs	Control	ATP synthase F(0) complex subunit B1, mitochondrial OS=Homo sapiens GN=ATP5F1 PE=1 SV=2	10984.9	11575.9	11196.9	11252.5	1.32078	14862.1	15005.8	14348.5	15231.9
Q86UE4	15	5	87.9952	0.158668	1.12078	1.12078	HAS3-EVs	Control	Protein LYRIC OS=Homo sapiens GN=MTDH PE=1 SV=2	5549.92	5633.11	5901.2	5694.74	1.12078	6382.54	6862.16	6652.08	5633.38
P61604	22	16	87.4858	0.105495	1.07811	1.07811	HAS3-EVs	Control	10 kDa heat shock protein, mitochondrial OS=Homo sapiens GN=HSPE1 PE=1 SV=2	123124	125440	120739	123101	1.07811	132717	141843	128167	128139
Q14789	24	1	86.7473	0.0014879	22.8424	0.0437783	Control	HAS3-EVs	Golgin subfamily B member 1 OS=Homo sapiens GN=GOLGB1 PE=1 SV=2	264.796	297.566	405.359	322.573	0.0437783	14.1217	5.53232	18.3972	18.4356
Q58FF6	20	4	86.3288	0.0161027	1.55332	1.55332	HAS3-EVs	Control	Putative heat shock protein HSP 90-beta 4 OS=Homo sapiens GN=HSP90AB4P PE=5 SV=1	6711.31	5043.16	6654.72	6136.4	1.55332	9531.81	8446.69	10274.4	9874.34
P63104	16	3	85.8628	0.043574	1.33943	0.746586	Control	HAS3-EVs	14-3-3 protein zeta/delta OS=Homo sapiens GN=YWHAZ PE=1 SV=1	727.638	547.73	730.233	668.534	0.746586	499.118	519.716	486.396	491.242
P40926	12	6	84.8035	0.00747578	1.80067	0.55535	Control	HAS3-EVs	Malate dehydrogenase, mitochondrial OS=Homo sapiens GN=MDH2 PE=1 SV=3	50855.9	36429.7	40770.3	42685.3	0.55535	23705.3	20831.6	25315.3	24969.1
P29692	13	9	84.3156	0.0176779	1.17587	0.850436	Control	HAS3-EVs	Elongation factor 1-delta OS=Homo sapiens GN=EEF1D PE=1 SV=5	18292.3	19575.8	20253.5	19373.9	0.850436	16476.2	16702.9	15570.1	17155.7
P00533	16	6	84.3135	0.00218896	1.11965	1.11965	HAS3-EVs	Control	Epidermal growth factor receptor OS=Homo sapiens GN=EGFR PE=1 SV=2	15950.6	15373.2	16068.4	15797.4	1.11965	17687.6	17413.7	17937.8	17711.4
Q9UHB6	14	5	84.2672	1.28198e-05	2.80351	2.80351	HAS3-EVs	Control	LIM domain and actin-binding protein 1 OS=Homo sapiens GN=LIMA1 PE=1 SV=1	7850.59	7800.33	7528.66	7726.53	2.80351	21661.4	22254.8	20091.7	22637.6
P00367	17	6	83.8233	0.13405	1.26847	0.788351	Control	HAS3-EVs	Glutamate dehydrogenase 1, mitochondrial OS=Homo sapiens GN=GLUD1 PE=1 SV=2	4631.86	3546.98	3604.37	3927.74	0.788351	3096.44	3117.24	3580.26	2591.81
P06753	13	3	83.0521	0.0320357	1.6523	1.6523	HAS3-EVs	Control	Tropomyosin alpha-3 chain OS=Homo sapiens GN=TPM3 PE=1 SV=2	502.733	652.388	857.466	670.862	1.6523	1108.46	1033.67	1072.08	1219.63
P31946	17	6	82.999	0.000176143	2.09447	2.09447	HAS3-EVs	Control	14-3-3 protein beta/alpha OS=Homo sapiens GN=YWHAB PE=1 SV=3	5995.39	6949.62	6777.01	6574.01	2.09447	13769.1	14601	13181.7	13524.5
Q14151	15	2	82.9706	0.00591636	2.41233	0.414537	Control	HAS3-EVs	Scaffold attachment factor B2 OS=Homo sapiens GN=SAFB2 PE=1 SV=1	782.541	943.43	658.078	794.683	0.414537	329.426	409.827	262.357	316.093
P11940	19	6	82.4401	0.0136478	1.67134	0.598323	Control	HAS3-EVs	Polyadenylate-binding protein 1 OS=Homo sapiens GN=PABPC1 PE=1 SV=2	11002.8	8745.81	11652.8	10467.2	0.598323	6262.74	5658.68	7366.77	5762.78
O75367	17	11	82.2741	0.520974	1.04046	1.04046	HAS3-EVs	Control	Core histone macro-H2A.1 OS=Homo sapiens GN=H2AFY PE=1 SV=4	29948.3	28769.1	26513.9	28410.4	1.04046	29560	30142.4	31358.6	27179.1
P05556	18	10	81.8644	0.0247897	1.42276	1.42276	HAS3-EVs	Control	Integrin beta-1 OS=Homo sapiens GN=ITGB1 PE=1 SV=2	18238.8	18578	22348.5	19721.8	1.42276	28059.3	26941.9	24956.1	32279.8
P16401	25	15	80.9685	0.00595058	1.34379	1.34379	HAS3-EVs	Control	Histone H1.5 OS=Homo sapiens GN=HIST1H1B PE=1 SV=3	67458.6	76085.9	79558.4	74367.6	1.34379	99934.4	103779	95030.1	100994
P12956	14	3	80.9072	0.0580266	2.00572	0.498573	Control	HAS3-EVs	X-ray repair cross-complementing protein 6 OS=Homo sapiens GN=XRCC6 PE=1 SV=2	1661.1	1195.06	1196.1	1350.75	0.498573	673.448	550.437	1043.12	426.79
Q13439	18	1	80.2637	0.755131	1.0231	1.0231	HAS3-EVs	Control	Golgin subfamily A member 4 OS=Homo sapiens GN=GOLGA4 PE=1 SV=1	265.579	109.476	181.397	185.484	1.0231	189.769	189.393	183.487	196.428
Q9UKX3	16	3	79.9971	0.561204	1.01959	1.01959	HAS3-EVs	Control	Myosin-13 OS=Homo sapiens GN=MYH13 PE=2 SV=2	5140.51	4882.63	5340.09	5121.08	1.01959	5221.42	5144.28	5403.91	5116.08
Q14683	18	4	79.8916	0.00598509	1.16183	1.16183	HAS3-EVs	Control	Structural maintenance of chromosomes protein 1A OS=Homo sapiens GN=SMC1A PE=1 SV=2	9041.96	8598.59	8679.16	8773.24	1.16183	10193	10004.2	10673.3	9901.61
P61247	15	5	79.8257	0.000540055	2.05131	0.487493	Control	HAS3-EVs	40S ribosomal protein S3a OS=Homo sapiens GN=RPS3A PE=1 SV=2	6479.46	6294.76	6303.76	6359.33	0.487493	3100.13	3462.56	2710.87	3126.95
P13073	12	9	79.8039	0.000249124	1.78163	0.561284	Control	HAS3-EVs	Cytochrome c oxidase subunit 4 isoform 1, mitochondrial OS=Homo sapiens GN=COX4I1 PE=1 SV=1	31071.6	31592.3	34112.9	32258.9	0.561284	18106.4	19053.9	18433.1	16832.4
P07195	10	2	79.5051	0.00132257	5.30655	0.188446	Control	HAS3-EVs	L-lactate dehydrogenase B chain OS=Homo sapiens GN=LDHB PE=1 SV=2	1843.36	1344.11	963.926	1383.8	0.188446	260.772	241.677	305.956	234.683
P31948	13	4	78.5449	0.74373	1.0667	0.937474	Control	HAS3-EVs	Stress-induced-phosphoprotein 1 OS=Homo sapiens GN=STIP1 PE=1 SV=1	1925.86	1420.21	1251.59	1532.55	0.937474	1436.73	1062.75	1641.68	1605.76
P62258	13	4	78.0964	0.0954063	1.12899	0.885747	Control	HAS3-EVs	14-3-3 protein epsilon OS=Homo sapiens GN=YWHAE PE=1 SV=1	11408.4	12381.8	12049.3	11946.5	0.885747	10581.6	11281.9	9539.63	10923.2
Q15393	13	6	77.4499	0.929638	1.003	1.003	HAS3-EVs	Control	Splicing factor 3B subunit 3 OS=Homo sapiens GN=SF3B3 PE=1 SV=4	5643.05	5437.47	5903.74	5661.42	1.003	5678.41	5492.68	5922.36	5620.18
Q14126	17	6	77.0988	0.00464489	1.43759	1.43759	HAS3-EVs	Control	Desmoglein-2 OS=Homo sapiens GN=DSG2 PE=1 SV=2	9344.66	7595.27	8612.58	8517.5	1.43759	12244.7	11761.5	12296.4	12676.1
P18124	13	6	77.0716	0.206534	1.13186	0.883503	Control	HAS3-EVs	60S ribosomal protein L7 OS=Homo sapiens GN=RPL7 PE=1 SV=1	16830.4	18990.9	16043.6	17288.3	0.883503	15274.2	15689.6	13381.4	16751.7
Q92945	15	4	76.8991	0.000233792	4.36212	0.229247	Control	HAS3-EVs	Far upstream element-binding protein 2 OS=Homo sapiens GN=KHSRP PE=1 SV=4	3829.16	2946.96	3015.87	3264	0.229247	748.26	686.7	876.444	681.635
Q9Y2X3	13	5	76.1955	0.378571	1.10741	0.903006	Control	HAS3-EVs	Nucleolar protein 58 OS=Homo sapiens GN=NOP58 PE=1 SV=1	3744.83	3317.82	3359.24	3473.96	0.903006	3137.01	3253.28	3623.69	2534.06
P07339	18	10	76.1083	0.0100084	1.34951	1.34951	HAS3-EVs	Control	Cathepsin D OS=Homo sapiens GN=CTSD PE=1 SV=1	28237.1	23753.6	25047.9	25679.5	1.34951	34654.7	31980.5	36635.1	35348.5
P04406	15	10	75.9257	0.0688939	1.18075	1.18075	HAS3-EVs	Control	Glyceraldehyde-3-phosphate dehydrogenase OS=Homo sapiens GN=GAPDH PE=1 SV=3	21575	20726.1	25805.8	22702.3	1.18075	26805.8	26228.8	26605.1	27583.4
Q99623	15	6	75.7892	0.0148174	1.17969	0.847682	Control	HAS3-EVs	Prohibitin-2 OS=Homo sapiens GN=PHB2 PE=1 SV=2	5709.77	6103.82	6349.57	6054.39	0.847682	5132.2	5077.76	4935.15	5383.68
P55084	16	9	75.2166	0.0269239	1.13471	0.881285	Control	HAS3-EVs	Trifunctional enzyme subunit beta, mitochondrial OS=Homo sapiens GN=HADHB PE=1 SV=3	23010.6	20739.7	21188.2	21646.2	0.881285	19076.4	18370.1	19371.8	19487.5
Q8N257	34	1	74.9912	0.498223	1.02938	1.02938	HAS3-EVs	Control	Histone H2B type 3-B OS=Homo sapiens GN=HIST3H2BB PE=1 SV=3	892.534	927.833	981.166	933.844	1.02938	961.282	984.023	909.144	990.679
Q9NQC3	12	5	74.5681	0.0121048	1.17834	0.848651	Control	HAS3-EVs	Reticulon-4 OS=Homo sapiens GN=RTN4 PE=1 SV=2	7185.34	6892.51	7496.83	7191.56	0.848651	6103.12	6428.27	5818.87	6062.23
O00567	13	6	74.5494	0.790744	1.01276	0.987404	Control	HAS3-EVs	Nucleolar protein 56 OS=Homo sapiens GN=NOP56 PE=1 SV=4	38301.1	39610.3	39982.3	39297.9	0.987404	38802.9	36751.2	42960.4	36697.3
Q9P225	23	9	74.411	0.00509813	1.25982	1.25982	HAS3-EVs	Control	Dynein heavy chain 2, axonemal OS=Homo sapiens GN=DNAH2 PE=2 SV=3	9904.63	8695.56	9627.73	9409.31	1.25982	11854	12032.2	11989.8	11539.9
P23396	15	12	73.0011	0.00781482	1.60471	0.623165	Control	HAS3-EVs	40S ribosomal protein S3 OS=Homo sapiens GN=RPS3 PE=1 SV=2	21204.4	20711.7	17910.7	19942.2	0.623165	12427.3	10507.8	13415.3	13358.7
P27348	12	1	72.5441	0.341871	1.38608	1.38608	HAS3-EVs	Control	14-3-3 protein theta OS=Homo sapiens GN=YWHAQ PE=1 SV=1	22.6184	62.7675	47.342	44.2426	1.38608	61.3239	41.623	68.9134	73.4355
Q9H307	13	2	72.4867	8.07044e-06	3.16655	0.315801	Control	HAS3-EVs	Pinin OS=Homo sapiens GN=PNN PE=1 SV=4	1570.04	1478.9	1459.57	1502.84	0.315801	474.598	504.054	451.673	468.066
P51149	19	10	71.2758	0.196424	1.06391	0.939932	Control	HAS3-EVs	Ras-related protein Rab-7a OS=Homo sapiens GN=RAB7A PE=1 SV=1	28808.2	29915.6	31251.4	29991.8	0.939932	28190.2	29407	28755.7	26408
P45880	9	8	71.1039	0.0731645	1.1647	1.1647	HAS3-EVs	Control	Voltage-dependent anion-selective channel protein 2 OS=Homo sapiens GN=VDAC2 PE=1 SV=2	64861.3	57119.3	55019.5	59000	1.1647	68717.2	70582.2	72102.9	63466.6
Q8NEZ4	16	2	70.8498	0.0259618	1.28346	1.28346	HAS3-EVs	Control	Histone-lysine N-methyltransferase 2C OS=Homo sapiens GN=KMT2C PE=1 SV=3	3398.48	2732.79	3311.07	3147.45	1.28346	4039.61	4039.49	3859.72	4219.62
Q9Y230	13	2	70.8211	0.897385	1.01191	1.01191	HAS3-EVs	Control	RuvB-like 2 OS=Homo sapiens GN=RUVBL2 PE=1 SV=3	1837.02	2215.63	1960.63	2004.43	1.01191	2028.29	2168.73	2125.62	1790.53
P23246	16	8	70.5455	0.0131148	1.26223	0.792247	Control	HAS3-EVs	Splicing factor, proline- and glutamine-rich OS=Homo sapiens GN=SFPQ PE=1 SV=2	9183.01	10128.4	9984.1	9765.18	0.792247	7736.43	8141.89	7048.5	8018.91
P14314	17	10	69.9179	8.83552e-05	5.58962	0.178903	Control	HAS3-EVs	Glucosidase 2 subunit beta OS=Homo sapiens GN=PRKCSH PE=1 SV=2	9482.53	8307.42	8924.29	8904.75	0.178903	1593.09	1473.4	1383.37	1922.49
Q14103	13	3	69.6793	1.13603e-06	14.7713	0.0676987	Control	HAS3-EVs	Heterogeneous nuclear ribonucleoprotein D0 OS=Homo sapiens GN=HNRNPD PE=1 SV=1	1295.25	1352.36	1209	1285.54	0.0676987	87.0292	94.0021	86.8731	80.2124
Q5JWF2	13	3	69.3772	0.00584474	1.35693	1.35693	HAS3-EVs	Control	Guanine nucleotide-binding protein G(s) subunit alpha isoforms XLas OS=Homo sapiens GN=GNAS PE=1 SV=2	2100.63	2053.05	2444	2199.22	1.35693	2984.19	2948.01	3088.42	2916.14
O43852	12	6	69.042	0.594397	1.03822	0.963191	Control	HAS3-EVs	Calumenin OS=Homo sapiens GN=CALU PE=1 SV=2	6036.97	5416.93	5728.51	5727.47	0.963191	5516.65	4966.48	5420.44	6163.02
P14866	11	4	68.8427	6.44066e-05	2.30617	0.433619	Control	HAS3-EVs	Heterogeneous nuclear ribonucleoprotein L OS=Homo sapiens GN=HNRNPL PE=1 SV=2	15459.2	14609.8	15188.3	15085.8	0.433619	6541.5	7082.83	6058.86	6482.81
Q12923	16	5	68.7907	0.0153669	1.51439	1.51439	HAS3-EVs	Control	Tyrosine-protein phosphatase non-receptor type 13 OS=Homo sapiens GN=PTPN13 PE=1 SV=2	2725.09	1915	2414.37	2351.49	1.51439	3561.07	3673.76	3477.74	3531.72
Q99456	14	2	68.2429	0.0372505	1.37257	0.72856	Control	HAS3-EVs	Keratin, type I cytoskeletal 12 OS=Homo sapiens GN=KRT12 PE=1 SV=1	413.47	416.466	504.634	444.857	0.72856	324.105	297.98	378.415	295.921
Q03135	17	11	68.1744	0.00148555	1.3109	1.3109	HAS3-EVs	Control	Caveolin-1 OS=Homo sapiens GN=CAV1 PE=1 SV=4	46675.3	46375.4	50784.9	47945.2	1.3109	62851.3	65249.1	61947.3	61357.6
P54886	12	5	68.1467	0.353184	1.09396	1.09396	HAS3-EVs	Control	Delta-1-pyrroline-5-carboxylate synthase OS=Homo sapiens GN=ALDH18A1 PE=1 SV=2	3797.01	4348.57	3494.29	3879.96	1.09396	4244.52	3997.34	4750.51	3985.7
P30459	12	1	67.7054	3.39352e-05	Infinity	0	Control	HAS3-EVs	HLA class I histocompatibility antigen, A-74 alpha chain OS=Homo sapiens GN=HLA-A PE=1 SV=1	404.129	190.573	564.189	386.297	0	0	0	0	0
Q13509	10	1	67.3415	0.0146231	1.52766	1.52766	HAS3-EVs	Control	Tubulin beta-3 chain OS=Homo sapiens GN=TUBB3 PE=1 SV=2	92.7076	107.201	100.795	100.235	1.52766	153.124	165.624	126.324	167.425
Q68DQ2	18	1	67.188	0.00297366	1.71886	1.71886	HAS3-EVs	Control	Very large A-kinase anchor protein OS=Homo sapiens GN=CRYBG3 PE=1 SV=3	385.403	506.065	411.092	434.187	1.71886	746.305	753.568	769.691	715.658
P49327	14	3	66.5686	0.370329	1.11577	0.896239	Control	HAS3-EVs	Fatty acid synthase OS=Homo sapiens GN=FASN PE=1 SV=3	1198.77	1151.19	1065.5	1138.49	0.896239	1020.36	1142.96	1117.22	800.882
P78527	15	5	66.5177	0.0509962	1.19754	1.19754	HAS3-EVs	Control	DNA-dependent protein kinase catalytic subunit OS=Homo sapiens GN=PRKDC PE=1 SV=3	2219.69	2392.58	2615.04	2409.1	1.19754	2885.01	2852.01	2676.22	3126.79
P26038	13	2	66.5038	0.691372	1.05651	1.05651	HAS3-EVs	Control	Moesin OS=Homo sapiens GN=MSN PE=1 SV=3	1281.59	475.798	1138.06	965.15	1.05651	1019.69	954.099	1162.99	941.986
P62913	10	7	66.3611	0.800052	1.02708	0.973632	Control	HAS3-EVs	60S ribosomal protein L11 OS=Homo sapiens GN=RPL11 PE=1 SV=2	13412.7	10295.7	11618.2	11775.5	0.973632	11465	11413.2	11792	11189.9
Q8TCU4	19	4	65.3306	0.00356077	1.51211	1.51211	HAS3-EVs	Control	Alstrom syndrome protein 1 OS=Homo sapiens GN=ALMS1 PE=1 SV=3	53376.3	64896.2	59248.4	59173.7	1.51211	89476.9	94565	83308.5	90557.3
P60660	11	5	64.8877	0.635539	1.03881	1.03881	HAS3-EVs	Control	Myosin light polypeptide 6 OS=Homo sapiens GN=MYL6 PE=1 SV=2	10556.4	8038.93	9058.3	9217.87	1.03881	9575.65	8993.14	9847.01	9886.8
P48047	10	4	64.8155	0.00891367	1.20325	0.831084	Control	HAS3-EVs	ATP synthase subunit O, mitochondrial OS=Homo sapiens GN=ATP5O PE=1 SV=1	17433.7	17229.4	17060.7	17241.3	0.831084	14328.9	15136.6	14564.4	13285.9
P04908	20	1	64.7379	0.487417	26.898	26.898	HAS3-EVs	Control	Histone H2A type 1-B/E OS=Homo sapiens GN=HIST1H2AB PE=1 SV=2	47.5164	0	0	15.8388	26.898	426.031	1268.07	10.0277	0
P62937	12	7	64.7137	0.00384741	1.27881	0.781978	Control	HAS3-EVs	Peptidyl-prolyl cis-trans isomerase A OS=Homo sapiens GN=PPIA PE=1 SV=2	53660.3	48135.4	51262	51019.2	0.781978	39895.9	38250	39613.4	41824.4
Q96GQ7	14	5	64.4848	0.8252	1.05326	1.05326	HAS3-EVs	Control	Probable ATP-dependent RNA helicase DDX27 OS=Homo sapiens GN=DDX27 PE=1 SV=2	3515.9	2729.25	2638.12	2961.09	1.05326	3118.81	2467.69	3998.33	2890.4
P22492	11	2	64.361	0.0803057	1.22471	0.816519	Control	HAS3-EVs	Histone H1t OS=Homo sapiens GN=HIST1H1T PE=2 SV=4	715.235	691.549	846.685	751.156	0.816519	613.333	585.255	566.44	688.306
P52597	13	6	63.7422	0.000355712	1.41607	0.706178	Control	HAS3-EVs	Heterogeneous nuclear ribonucleoprotein F OS=Homo sapiens GN=HNRNPF PE=1 SV=3	9639.07	10009.6	9606.32	9751.65	0.706178	6886.41	7220.99	6885.55	6552.68
Q5T655	17	4	63.1935	0.00206597	1.47399	1.47399	HAS3-EVs	Control	Cilia- and flagella-associated protein 58 OS=Homo sapiens GN=CFAP58 PE=1 SV=1	1441.17	1668.92	1644.6	1584.9	1.47399	2336.12	2237.23	2306.09	2465.03
P23526	10	3	63.1019	0.289154	1.28174	0.780189	Control	HAS3-EVs	Adenosylhomocysteinase OS=Homo sapiens GN=AHCY PE=1 SV=4	1656.54	1036.94	1009.64	1234.37	0.780189	963.042	993.996	1105.87	789.265
P04083	12	8	63.0648	0.0634396	1.37651	0.726473	Control	HAS3-EVs	Annexin A1 OS=Homo sapiens GN=ANXA1 PE=1 SV=2	5799.46	4019.73	4979.66	4932.95	0.726473	3583.66	3574.78	3964.72	3211.47
Q07955	11	7	62.9385	0.0150007	1.32271	0.756023	Control	HAS3-EVs	Serine/arginine-rich splicing factor 1 OS=Homo sapiens GN=SRSF1 PE=1 SV=2	16840.9	14013	15474.6	15442.8	0.756023	11675.1	10702.2	12096.2	12227
P07737	13	7	62.8256	0.000172672	4.36468	0.229112	Control	HAS3-EVs	Profilin-1 OS=Homo sapiens GN=PFN1 PE=1 SV=2	14529.2	13808.3	15032.1	14456.6	0.229112	3312.17	2839.89	4036.19	3060.42
Q8N4C6	12	3	62.7375	0.00271475	1.94614	1.94614	HAS3-EVs	Control	Ninein OS=Homo sapiens GN=NIN PE=1 SV=4	830.616	778.357	758.543	789.172	1.94614	1535.84	1615.63	1729.81	1262.07
P31947	13	5	61.34	0.110663	1.07048	1.07048	HAS3-EVs	Control	14-3-3 protein sigma OS=Homo sapiens GN=SFN PE=1 SV=1	4524.84	4810.8	4809.39	4715.01	1.07048	5047.31	5293.41	4837.03	5011.49
P55060	12	4	60.1426	0.0182156	1.4338	1.4338	HAS3-EVs	Control	Exportin-2 OS=Homo sapiens GN=CSE1L PE=1 SV=3	2510.12	1808.39	2080.7	2133.07	1.4338	3058.4	3006.55	3131.6	3037.05
P11055	13	3	59.5355	0.0115724	1.63644	0.611084	Control	HAS3-EVs	Myosin-3 OS=Homo sapiens GN=MYH3 PE=1 SV=3	5413.34	5024.54	5325.03	5254.31	0.611084	3210.82	3921.13	2679.73	3031.6
P30084	10	4	59.2665	0.224827	1.08196	0.924245	Control	HAS3-EVs	Enoyl-CoA hydratase, mitochondrial OS=Homo sapiens GN=ECHS1 PE=1 SV=4	12418.9	14117.1	13614	13383.3	0.924245	12369.5	13034.2	11431.6	12642.6
Q9NYF8	10	5	58.5589	0.274107	1.11895	1.11895	HAS3-EVs	Control	Bcl-2-associated transcription factor 1 OS=Homo sapiens GN=BCLAF1 PE=1 SV=2	1911.18	2527.88	2255.55	2231.54	1.11895	2496.98	2664.69	2293.31	2532.95
P09493	10	3	58.4101	0.0376679	1.20999	1.20999	HAS3-EVs	Control	Tropomyosin alpha-1 chain OS=Homo sapiens GN=TPM1 PE=1 SV=2	839.918	770.834	780.896	797.216	1.20999	964.626	998.091	1033.44	862.351
O14979	10	5	57.9313	0.776841	1.05957	0.943776	Control	HAS3-EVs	Heterogeneous nuclear ribonucleoprotein D-like OS=Homo sapiens GN=HNRNPDL PE=1 SV=3	29922.2	20114.3	30287.5	26774.7	0.943776	25269.3	23749.8	30198.4	21859.6
P27482	12	2	57.7638	5.15551e-06	2.25191	0.444068	Control	HAS3-EVs	Calmodulin-like protein 3 OS=Homo sapiens GN=CALML3 PE=1 SV=2	1124.99	1102.59	1146.83	1124.8	0.444068	499.489	480.223	518.241	500.002
P22087	8	3	57.7401	0.743959	1.03046	1.03046	HAS3-EVs	Control	rRNA 2'-O-methyltransferase fibrillarin OS=Homo sapiens GN=FBL PE=1 SV=2	2719.01	2090.66	2281.03	2363.57	1.03046	2435.57	2353.62	2699.13	2253.96
P38159	8	2	57.4843	0.497384	1.07242	1.07242	HAS3-EVs	Control	RNA-binding motif protein, X chromosome OS=Homo sapiens GN=RBMX PE=1 SV=3	5208.97	6218.77	5945.83	5791.19	1.07242	6210.59	6854.43	6413.14	5364.21
P0C0S5	24	4	57.2921	0.17073	1.13834	1.13834	HAS3-EVs	Control	Histone H2A.Z OS=Homo sapiens GN=H2AFZ PE=1 SV=2	28097.9	25469.8	30488.2	28018.7	1.13834	31894.6	31531.2	28913.5	35239.2
P35998	10	5	56.9606	0.199285	1.08885	1.08885	HAS3-EVs	Control	26S proteasome regulatory subunit 7 OS=Homo sapiens GN=PSMC2 PE=1 SV=3	2958.91	2946.53	3152.38	3019.27	1.08885	3287.55	3048.92	3209.31	3604.41
Q92736	19	5	56.7669	0.0615147	1.21485	1.21485	HAS3-EVs	Control	Ryanodine receptor 2 OS=Homo sapiens GN=RYR2 PE=1 SV=3	8475.96	9291.37	7788.8	8518.71	1.21485	10349	9838.16	11522.9	9685.81
Q15643	15	3	56.7468	2.61115e-05	5.99915	0.16669	Control	HAS3-EVs	Thyroid receptor-interacting protein 11 OS=Homo sapiens GN=TRIP11 PE=1 SV=3	11697	13004.2	13961.8	12887.7	0.16669	2148.25	2419.16	1949.24	2076.35
Q15029	13	5	56.545	0.163495	1.1899	1.1899	HAS3-EVs	Control	116 kDa U5 small nuclear ribonucleoprotein component OS=Homo sapiens GN=EFTUD2 PE=1 SV=1	6656.73	7120.64	7303.34	7026.9	1.1899	8361.3	9233.68	8967.91	6882.29
P62241	7	3	56.2411	0.00350169	1.17861	1.17861	HAS3-EVs	Control	40S ribosomal protein S8 OS=Homo sapiens GN=RPS8 PE=1 SV=2	4332.5	4568.82	4263.88	4388.4	1.17861	5172.2	5307.28	5014.1	5195.22
P38117	11	6	55.8708	0.000346357	1.22103	1.22103	HAS3-EVs	Control	Electron transfer flavoprotein subunit beta OS=Homo sapiens GN=ETFB PE=1 SV=3	8883.55	8838.26	8986.11	8902.64	1.22103	10870.4	11241	10688.4	10681.7
O60264	13	1	55.8037	0.00159328	Infinity	0	Control	HAS3-EVs	SWI/SNF-related matrix-associated actin-dependent regulator of chromatin subfamily A member 5 OS=Homo sapiens GN=SMARCA5 PE=1 SV=1	3.98416	7.67097	13.8945	8.51653	0	0	0	0	0
Q99959	10	2	55.47	0.00125539	2.21309	2.21309	HAS3-EVs	Control	Plakophilin-2 OS=Homo sapiens GN=PKP2 PE=1 SV=2	440.185	553.884	413.306	469.125	2.21309	1038.22	963.164	1034.71	1116.78
B2RTY4	11	1	55.3179	0.425844	1.52053	0.657663	Control	HAS3-EVs	Unconventional myosin-IXa OS=Homo sapiens GN=MYO9A PE=1 SV=2	31.2011	72.3178	98.8283	67.4491	0.657663	44.3588	68.5165	37.341	27.2188
Q9UMS4	11	1	55.2972	0.503945	1.06156	1.06156	HAS3-EVs	Control	Pre-mRNA-processing factor 19 OS=Homo sapiens GN=PRPF19 PE=1 SV=1	5750.63	5752	6135.37	5879.33	1.06156	6241.25	7111.9	6040.65	5571.19
Q9NRW1	10	2	55.058	0.249459	1.23458	1.23458	HAS3-EVs	Control	Ras-related protein Rab-6B OS=Homo sapiens GN=RAB6B PE=1 SV=1	3693.81	2784.9	2353.57	2944.09	1.23458	3634.71	3125.03	4320.97	3458.12
Q2M2I5	10	1	55.0494	0.000538781	12.2308	0.0817611	Control	HAS3-EVs	Keratin, type I cytoskeletal 24 OS=Homo sapiens GN=KRT24 PE=1 SV=1	1952.32	1790.49	1428.11	1723.64	0.0817611	140.927	84.288	178.251	160.241
O60437	13	3	54.7504	0.674735	1.03186	0.969119	Control	HAS3-EVs	Periplakin OS=Homo sapiens GN=PPL PE=1 SV=4	1152.41	1313.45	1194.08	1219.98	0.969119	1182.31	1338.44	1091.64	1116.84
Q15758	9	7	54.6755	0.00920668	1.17415	1.17415	HAS3-EVs	Control	Neutral amino acid transporter B(0) OS=Homo sapiens GN=SLC1A5 PE=1 SV=2	11760.5	12078.5	11665.5	11834.8	1.17415	13895.8	14777.7	13630.6	13279.3
P55072	10	5	54.6451	0.263078	1.10008	0.909028	Control	HAS3-EVs	Transitional endoplasmic reticulum ATPase OS=Homo sapiens GN=VCP PE=1 SV=4	5736.05	5788.69	5638.72	5721.16	0.909028	5200.69	5579.94	5592.65	4429.49
P00505	9	4	54.0956	0.0686871	1.272	0.786166	Control	HAS3-EVs	Aspartate aminotransferase, mitochondrial OS=Homo sapiens GN=GOT2 PE=1 SV=3	4382.2	3894.4	3274.98	3850.53	0.786166	3027.15	2874.88	2910.45	3296.13
Q01484	13	6	53.8872	0.0210144	1.33243	1.33243	HAS3-EVs	Control	Ankyrin-2 OS=Homo sapiens GN=ANK2 PE=1 SV=4	5325.57	6673.42	5888.31	5962.44	1.33243	7944.51	7581.12	7603.01	8649.39
P30613	9	1	53.4183	0.609009	1.09038	1.09038	HAS3-EVs	Control	Pyruvate kinase PKLR OS=Homo sapiens GN=PKLR PE=1 SV=2	123.393	146.514	194.153	154.687	1.09038	168.667	188.009	135.325	182.666
P51572	11	9	53.0809	0.00538381	1.41944	0.704505	Control	HAS3-EVs	B-cell receptor-associated protein 31 OS=Homo sapiens GN=BCAP31 PE=1 SV=3	11624.8	13364.7	13238.3	12742.6	0.704505	8977.21	9264.42	8190.22	9477
Q5T9A4	12	3	53.0291	0.00154004	1.98166	1.98166	HAS3-EVs	Control	ATPase family AAA domain-containing protein 3B OS=Homo sapiens GN=ATAD3B PE=1 SV=1	2135.2	1713.39	1636.76	1828.45	1.98166	3623.37	3881.12	3438.91	3550.07
Q99729	8	2	52.9325	0.0068011	1.81495	0.55098	Control	HAS3-EVs	Heterogeneous nuclear ribonucleoprotein A/B OS=Homo sapiens GN=HNRNPAB PE=1 SV=2	3169.06	3455.75	2760.64	3128.48	0.55098	1723.73	1920.44	1841.63	1409.12
P13010	10	7	52.9118	0.544044	1.07756	1.07756	HAS3-EVs	Control	X-ray repair cross-complementing protein 5 OS=Homo sapiens GN=XRCC5 PE=1 SV=3	6605.29	7426.13	6201.8	6744.41	1.07756	7267.53	6093.26	8312.82	7396.52
P50990	11	5	52.7077	0.505005	1.04585	0.956163	Control	HAS3-EVs	T-complex protein 1 subunit theta OS=Homo sapiens GN=CCT8 PE=1 SV=4	2709.15	2874.22	3275.03	2952.8	0.956163	2823.35	2804.55	2781.22	2884.29
P62424	12	6	52.5669	0.682378	1.01955	1.01955	HAS3-EVs	Control	60S ribosomal protein L7a OS=Homo sapiens GN=RPL7A PE=1 SV=2	9165.38	9394.56	10641.4	9733.78	1.01955	9924.11	10199.8	9856.7	9715.83
Q9P2P6	16	4	52.3509	0.212282	1.11766	0.89473	Control	HAS3-EVs	StAR-related lipid transfer protein 9 OS=Homo sapiens GN=STARD9 PE=1 SV=3	1191.89	1328.43	1499.31	1339.88	0.89473	1198.83	1260.06	1199.76	1136.67
Q9BQG0	11	3	52.1699	0.0560123	1.16597	0.857657	Control	HAS3-EVs	Myb-binding protein 1A OS=Homo sapiens GN=MYBBP1A PE=1 SV=2	8750.57	9044.7	7688.03	8494.43	0.857657	7285.31	7607.2	6909.88	7338.84
P36952	10	5	52.1405	0.0517272	1.29367	0.772992	Control	HAS3-EVs	Serpin B5 OS=Homo sapiens GN=SERPINB5 PE=1 SV=2	6959.59	5666.77	6624.03	6416.79	0.772992	4960.13	4482.89	5670.94	4726.56
Q8TCS8	10	3	51.686	0.129037	1.10455	1.10455	HAS3-EVs	Control	Polyribonucleotide nucleotidyltransferase 1, mitochondrial OS=Homo sapiens GN=PNPT1 PE=1 SV=2	4845.45	5569.39	5445.78	5286.87	1.10455	5839.59	6193.5	5695.03	5630.24
O76021	10	5	51.3371	0.00959771	1.2846	1.2846	HAS3-EVs	Control	Ribosomal L1 domain-containing protein 1 OS=Homo sapiens GN=RSL1D1 PE=1 SV=3	4675.58	4657.27	4402.29	4578.38	1.2846	5881.41	5560.83	6478.16	5605.23
Q15233	13	4	51.1696	0.00716268	1.48095	0.675244	Control	HAS3-EVs	Non-POU domain-containing octamer-binding protein OS=Homo sapiens GN=NONO PE=1 SV=4	12176.1	13089.4	13270.2	12845.2	0.675244	8673.66	9634.33	8886.6	7500.06
Q9UQ80	8	3	51.1654	0.03107	1.87663	1.87663	HAS3-EVs	Control	Proliferation-associated protein 2G4 OS=Homo sapiens GN=PA2G4 PE=1 SV=3	168.11	142.809	247.333	186.084	1.87663	349.211	280.125	356.259	411.25
P67809	7	2	51.0149	0.905875	1.01286	1.01286	HAS3-EVs	Control	Nuclease-sensitive element-binding protein 1 OS=Homo sapiens GN=YBX1 PE=1 SV=3	3657.87	3568.6	3948.32	3724.93	1.01286	3772.82	3855.74	3308.16	4154.57
P10599	9	5	50.5933	0.961035	1.01213	0.988012	Control	HAS3-EVs	Thioredoxin OS=Homo sapiens GN=TXN PE=1 SV=3	22612.8	15151.9	21651.6	19805.5	0.988012	19568	17697.4	23959.3	17047.3
Q13838	10	7	50.4844	0.0162447	1.46707	1.46707	HAS3-EVs	Control	Spliceosome RNA helicase DDX39B OS=Homo sapiens GN=DDX39B PE=1 SV=1	10096.8	7478.98	8155.96	8577.23	1.46707	12583.4	13396	12673.5	11680.7
P04899	10	2	50.2632	0.222719	1.21057	1.21057	HAS3-EVs	Control	Guanine nucleotide-binding protein G(i) subunit alpha-2 OS=Homo sapiens GN=GNAI2 PE=1 SV=3	1387.94	949.048	1102.28	1146.42	1.21057	1387.82	1415.66	1561.31	1186.5
P09874	10	6	50.1304	0.437487	1.1316	1.1316	HAS3-EVs	Control	Poly [ADP-ribose] polymerase 1 OS=Homo sapiens GN=PARP1 PE=1 SV=4	5262.49	3160.48	4255.58	4226.18	1.1316	4782.37	4355.48	5443.63	4548
P39023	9	2	50.0197	0.16687	1.18809	0.841687	Control	HAS3-EVs	60S ribosomal protein L3 OS=Homo sapiens GN=RPL3 PE=1 SV=2	1638.84	1806.49	1743.95	1729.76	0.841687	1455.91	1538.07	1175.03	1654.64
Q07020	5	3	49.9727	0.959408	1.00066	0.999341	Control	HAS3-EVs	60S ribosomal protein L18 OS=Homo sapiens GN=RPL18 PE=1 SV=2	12711.4	13173.2	11506.1	12463.6	0.999341	12455.4	13381	13347.1	10638
P62917	6	1	49.8208	3.04016e-05	1.45122	0.689076	Control	HAS3-EVs	60S ribosomal protein L8 OS=Homo sapiens GN=RPL8 PE=1 SV=2	600.8	635.101	629.671	621.857	0.689076	428.507	427.457	426.17	431.893
P11532	13	3	49.5738	0.816646	1.03753	1.03753	HAS3-EVs	Control	Dystrophin OS=Homo sapiens GN=DMD PE=1 SV=3	5066.27	3766.63	4116.9	4316.6	1.03753	4478.62	4155.57	5425.89	3854.4
P26641	11	7	49.4634	0.0114249	1.33742	0.747711	Control	HAS3-EVs	Elongation factor 1-gamma OS=Homo sapiens GN=EEF1G PE=1 SV=3	13016.1	13802.8	11580.4	12799.8	0.747711	9570.52	9472.21	8954.98	10284.4
P21926	7	3	49.2212	0.654021	1.02664	0.974051	Control	HAS3-EVs	CD9 antigen OS=Homo sapiens GN=CD9 PE=1 SV=4	27405.7	28306.8	30809.6	28840.7	0.974051	28092.3	29736.8	25763.3	28776.9
P63244	10	5	49.2141	7.07796e-05	4.01039	0.249352	Control	HAS3-EVs	Receptor of activated protein C kinase 1 OS=Homo sapiens GN=RACK1 PE=1 SV=3	7549.94	6727.66	6477.16	6918.25	0.249352	1725.08	1584.9	1964.99	1625.36
P49448	10	1	49.0434	0.13018	5.15988	5.15988	HAS3-EVs	Control	Glutamate dehydrogenase 2, mitochondrial OS=Homo sapiens GN=GLUD2 PE=1 SV=2	14.8	0	5.37533	6.72509	5.15988	34.7007	59.7632	32.6932	11.6457
O95831	11	9	48.9654	0.00466905	1.11844	1.11844	HAS3-EVs	Control	Apoptosis-inducing factor 1, mitochondrial OS=Homo sapiens GN=AIFM1 PE=1 SV=1	4454.84	4569.9	4274.08	4432.94	1.11844	4957.96	4931.13	4970.42	4972.33
P20648	11	1	48.9232	0.622708	1.08424	0.922303	Control	HAS3-EVs	Potassium-transporting ATPase alpha chain 1 OS=Homo sapiens GN=ATP4A PE=2 SV=5	301.968	407.351	322.766	344.028	0.922303	317.298	342.419	229.634	379.841
P29401	7	3	48.4658	0.0429532	1.0706	0.93406	Control	HAS3-EVs	Transketolase OS=Homo sapiens GN=TKT PE=1 SV=3	2694.37	2715.43	2597.12	2668.97	0.93406	2492.98	2587.93	2450.21	2440.79
Q02878	11	5	48.3091	0.106973	1.16486	0.858469	Control	HAS3-EVs	60S ribosomal protein L6 OS=Homo sapiens GN=RPL6 PE=1 SV=3	16077.4	17691.9	19394.5	17721.3	0.858469	15213.2	15397.4	13839.9	16402.1
Q96PK6	9	4	48.0306	0.0260437	1.21851	0.820677	Control	HAS3-EVs	RNA-binding protein 14 OS=Homo sapiens GN=RBM14 PE=1 SV=2	4373.23	4459.3	4442	4424.84	0.820677	3631.36	3962.07	3249.15	3682.86
Q6P2Q9	13	2	47.993	0.835333	1.01963	1.01963	HAS3-EVs	Control	Pre-mRNA-processing-splicing factor 8 OS=Homo sapiens GN=PRPF8 PE=1 SV=2	5894.6	4802.44	5150.59	5282.54	1.01963	5386.22	5167.56	6056.98	4934.12
P15880	8	2	47.6892	8.76946e-05	5.88989	0.169782	Control	HAS3-EVs	40S ribosomal protein S2 OS=Homo sapiens GN=RPS2 PE=1 SV=2	2095.78	2522.57	1800.53	2139.63	0.169782	363.271	351.951	337.936	399.926
P26006	10	6	47.6457	0.00255146	1.43155	1.43155	HAS3-EVs	Control	Integrin alpha-3 OS=Homo sapiens GN=ITGA3 PE=1 SV=5	5897.01	5853.08	6253.5	6001.2	1.43155	8591	8034.05	8308.69	9430.27
P00558	8	4	47.2658	0.45559	1.06858	0.935818	Control	HAS3-EVs	Phosphoglycerate kinase 1 OS=Homo sapiens GN=PGK1 PE=1 SV=3	3838.45	3760.43	3143.74	3580.87	0.935818	3351.05	3359.7	3610.42	3083.01
P61981	8	1	46.9499	0.457531	1.0472	0.954928	Control	HAS3-EVs	14-3-3 protein gamma OS=Homo sapiens GN=YWHAG PE=1 SV=2	6580.88	7168.07	7247.31	6998.75	0.954928	6683.31	7079.17	6046.88	6923.88
P22695	5	1	46.8698	0.842451	1.06393	0.939913	Control	HAS3-EVs	Cytochrome b-c1 complex subunit 2, mitochondrial OS=Homo sapiens GN=UQCRC2 PE=1 SV=3	565.153	304.84	508.987	459.66	0.939913	432.04	415.279	556.301	324.542
Q9NVP1	9	3	46.5013	0.0033992	1.86007	1.86007	HAS3-EVs	Control	ATP-dependent RNA helicase DDX18 OS=Homo sapiens GN=DDX18 PE=1 SV=2	649.584	754.928	832.329	745.614	1.86007	1386.89	1520.54	1207.58	1432.56
Q6ZTR5	11	2	46.3758	0.0092002	2.72318	2.72318	HAS3-EVs	Control	Cilia- and flagella-associated protein 47 OS=Homo sapiens GN=CFAP47 PE=2 SV=4	5639.18	3593.88	3928.02	4387.03	2.72318	11946.6	8482.43	14166.8	13190.7
A6NE01	10	1	46.3649	0.00226096	181.759	0.0055018	Control	HAS3-EVs	Protein FAM186A OS=Homo sapiens GN=FAM186A PE=2 SV=3	367.373	398.395	254.354	340.041	0.0055018	1.87083	0	5.6125	0
P62753	9	5	46.1328	0.00508149	2.00864	2.00864	HAS3-EVs	Control	40S ribosomal protein S6 OS=Homo sapiens GN=RPS6 PE=1 SV=1	8244.38	5836.31	7450.35	7177.01	2.00864	14416.1	13609.8	16569	13069.4
Q9NR09	9	2	46.0649	4.55677e-06	142.222	0.00703125	Control	HAS3-EVs	Baculoviral IAP repeat-containing protein 6 OS=Homo sapiens GN=BIRC6 PE=1 SV=2	4028.58	4151.53	4418.92	4199.68	0.00703125	29.529	21.6869	32.9446	33.9554
Q12955	14	2	45.9033	0.252803	1.77949	0.56196	Control	HAS3-EVs	Ankyrin-3 OS=Homo sapiens GN=ANK3 PE=1 SV=3	817.802	428.341	262.584	502.909	0.56196	282.615	196.33	355.407	296.107
P08865	11	7	45.7945	0.138614	1.21709	1.21709	HAS3-EVs	Control	40S ribosomal protein SA OS=Homo sapiens GN=RPSA PE=1 SV=4	11734.9	12474	11985.7	12064.9	1.21709	14684.1	14056.4	12473.2	17522.7
P10606	8	6	45.7929	0.0500382	1.12092	1.12092	HAS3-EVs	Control	Cytochrome c oxidase subunit 5B, mitochondrial OS=Homo sapiens GN=COX5B PE=1 SV=2	33003.6	29053.1	30970.5	31009.1	1.12092	34758.7	33857.6	34350.5	36067.9
P51659	8	1	45.6908	0.000284006	21.1684	21.1684	HAS3-EVs	Control	Peroxisomal multifunctional enzyme type 2 OS=Homo sapiens GN=HSD17B4 PE=1 SV=3	8.62252	20.4143	10.5969	13.2112	21.1684	279.661	284.262	259.764	294.957
Q9HDC9	9	2	45.6004	0.00229367	1.5725	0.635928	Control	HAS3-EVs	Adipocyte plasma membrane-associated protein OS=Homo sapiens GN=APMAP PE=1 SV=2	2848.86	3512.18	3335.72	3232.25	0.635928	2055.48	2080.45	1991.39	2094.61
P35637	11	7	45.5414	0.000636887	2.59505	0.385349	Control	HAS3-EVs	RNA-binding protein FUS OS=Homo sapiens GN=FUS PE=1 SV=1	35677	27594	36086.9	33119.3	0.385349	12762.5	12165.5	12219.5	13902.5
P62269	8	5	45.5335	0.441005	1.05786	0.945306	Control	HAS3-EVs	40S ribosomal protein S18 OS=Homo sapiens GN=RPS18 PE=1 SV=3	6144.72	6580.15	7007.8	6577.56	0.945306	6217.8	6157.34	5642.26	6853.81
Q14643	15	6	45.4618	0.110553	1.14674	1.14674	HAS3-EVs	Control	Inositol 1,4,5-trisphosphate receptor type 1 OS=Homo sapiens GN=ITPR1 PE=1 SV=3	12244.6	13279.5	13589.4	13037.9	1.14674	14951	15990.8	15574.2	13288
P14136	14	2	45.4266	0.481771	1.06424	0.939635	Control	HAS3-EVs	Glial fibrillary acidic protein OS=Homo sapiens GN=GFAP PE=1 SV=1	2452.62	2433.08	2226.18	2370.63	0.939635	2227.53	2379.22	1879.52	2423.84
Q8IWI9	9	3	45.3009	0.13454	1.16202	0.860574	Control	HAS3-EVs	MAX gene-associated protein OS=Homo sapiens GN=MGA PE=1 SV=3	1369.16	1751.48	1518.2	1546.28	0.860574	1330.69	1390.45	1350.29	1251.32
P35268	6	4	45.2463	0.056119	1.18912	0.84096	Control	HAS3-EVs	60S ribosomal protein L22 OS=Homo sapiens GN=RPL22 PE=1 SV=2	14148.6	15141.2	14839.8	14709.9	0.84096	12370.4	13237.2	13010.7	10863.4
Q9NYC9	13	2	44.693	0.0364525	1.26725	1.26725	HAS3-EVs	Control	Dynein heavy chain 9, axonemal OS=Homo sapiens GN=DNAH9 PE=1 SV=3	1797.85	1509.56	1595.18	1634.2	1.26725	2070.94	1914.33	2304.84	1993.64
Q8TE73	11	2	44.4761	0.00608215	2.2511	0.444228	Control	HAS3-EVs	Dynein heavy chain 5, axonemal OS=Homo sapiens GN=DNAH5 PE=1 SV=3	507.061	306.998	405.405	406.488	0.444228	180.573	178.064	192.768	170.888
P62750	8	7	44.4258	0.0141829	1.22012	0.819589	Control	HAS3-EVs	60S ribosomal protein L23a OS=Homo sapiens GN=RPL23A PE=1 SV=1	21004.5	20873.6	23185.2	21687.8	0.819589	17775.1	18760.9	17860.7	16703.7
E9PAV3	10	2	44.2489	0.135915	1.1429	0.874968	Control	HAS3-EVs	Nascent polypeptide-associated complex subunit alpha, muscle-specific form OS=Homo sapiens GN=NACA PE=1 SV=1	3921.3	3456.35	3535.7	3637.78	0.874968	3182.94	2855.75	3157.13	3535.95
Q14690	9	1	44.1515	0.000233102	2.89401	2.89401	HAS3-EVs	Control	Protein RRP5 homolog OS=Homo sapiens GN=PDCD11 PE=1 SV=3	861.299	797.511	935.719	864.843	2.89401	2502.87	2795.42	2189.42	2523.75
P84103	8	2	43.6901	0.808187	1.00938	1.00938	HAS3-EVs	Control	Serine/arginine-rich splicing factor 3 OS=Homo sapiens GN=SRSF3 PE=1 SV=1	3097.65	2999.67	2808.77	2968.7	1.00938	2996.54	3061.97	2858.23	3069.43
Q8WWI1	11	2	43.4258	0.67319	1.08026	0.925704	Control	HAS3-EVs	LIM domain only protein 7 OS=Homo sapiens GN=LMO7 PE=1 SV=3	1374.74	993.064	1537.44	1301.75	0.925704	1205.03	1263.24	1238.25	1113.61
Q15717	8	6	43.133	0.000119736	1.51623	1.51623	HAS3-EVs	Control	ELAV-like protein 1 OS=Homo sapiens GN=ELAVL1 PE=1 SV=2	6204.04	6548.89	6399.75	6384.23	1.51623	9679.93	9431.13	9475.01	10133.6
P60903	13	9	43.0071	1.97208e-05	1.54001	0.649345	Control	HAS3-EVs	Protein S100-A10 OS=Homo sapiens GN=S100A10 PE=1 SV=2	32820.4	33361.6	33221.7	33134.5	0.649345	21515.7	20762.1	21970.2	21814.9
P04114	12	2	42.2813	0.122893	1.27697	0.783103	Control	HAS3-EVs	Apolipoprotein B-100 OS=Homo sapiens GN=APOB PE=1 SV=2	1502.54	1660.76	1807.28	1656.86	0.783103	1297.49	1253.61	1588.86	1050.01
P78371	8	2	42.2165	0.0125026	2.0804	2.0804	HAS3-EVs	Control	T-complex protein 1 subunit beta OS=Homo sapiens GN=CCT2 PE=1 SV=4	353.173	610.088	549.336	504.199	2.0804	1048.94	962.153	1034.54	1150.11
Q15323	9	1	42.1065	0.000675365	8.76401	0.114103	Control	HAS3-EVs	Keratin, type I cuticular Ha1 OS=Homo sapiens GN=KRT31 PE=1 SV=3	1847.31	1488.94	1468.97	1601.74	0.114103	182.764	176.036	253.743	118.511
P26373	8	3	41.9923	0.00648265	2.2947	0.435788	Control	HAS3-EVs	60S ribosomal protein L13 OS=Homo sapiens GN=RPL13 PE=1 SV=4	4041.69	3806.84	2893.78	3580.77	0.435788	1560.45	1202.85	1750.22	1728.29
P78559	11	2	41.7688	0.00387946	1.50463	1.50463	HAS3-EVs	Control	Microtubule-associated protein 1A OS=Homo sapiens GN=MAP1A PE=1 SV=6	2994.95	3144.9	3079.06	3072.97	1.50463	4623.67	5002.37	4826.53	4042.1
O95714	13	1	41.7275	0.00102653	Infinity	0	Control	HAS3-EVs	E3 ubiquitin-protein ligase HERC2 OS=Homo sapiens GN=HERC2 PE=1 SV=2	72.3711	57.1964	14.148	47.9052	0	0	0	0	0
P18206	10	1	41.6373	0.0269933	1.67545	1.67545	HAS3-EVs	Control	Vinculin OS=Homo sapiens GN=VCL PE=1 SV=4	755.934	945.781	968.876	890.197	1.67545	1491.48	1828.25	1183.03	1463.15
P50213	8	1	41.3584	0.0517656	1.66868	1.66868	HAS3-EVs	Control	Isocitrate dehydrogenase [NAD] subunit alpha, mitochondrial OS=Homo sapiens GN=IDH3A PE=1 SV=1	1593.2	1023.91	1010.95	1209.35	1.66868	2018.02	1632.62	1969.9	2451.54
Q15424	9	2	41.1724	0.189841	1.26951	1.26951	HAS3-EVs	Control	Scaffold attachment factor B1 OS=Homo sapiens GN=SAFB PE=1 SV=4	711.732	1050.55	805.952	856.079	1.26951	1086.8	1077.45	901.468	1281.49
P12830	7	3	41.1292	0.000179888	2.20662	2.20662	HAS3-EVs	Control	Cadherin-1 OS=Homo sapiens GN=CDH1 PE=1 SV=3	946.779	778.636	817.441	847.619	2.20662	1870.37	1848.71	1861.5	1900.91
P46779	7	1	41.0582	0.0347494	1.22711	0.814926	Control	HAS3-EVs	60S ribosomal protein L28 OS=Homo sapiens GN=RPL28 PE=1 SV=3	5015.97	4891.17	5331.94	5079.69	0.814926	4139.57	4549.72	3688.96	4180.04
P50991	8	3	41.0059	0.055076	1.3812	0.724008	Control	HAS3-EVs	T-complex protein 1 subunit delta OS=Homo sapiens GN=CCT4 PE=1 SV=4	3008.48	3467.03	3337.33	3270.95	0.724008	2368.19	2886.22	2294.91	1923.45
Q9Y5S9	6	2	40.8799	0.00376357	46.7739	0.0213795	Control	HAS3-EVs	RNA-binding protein 8A OS=Homo sapiens GN=RBM8A PE=1 SV=1	335.495	326.69	283.502	315.229	0.0213795	6.73943	12.3199	1.02866	6.86974
O75477	7	1	40.8564	0.444683	1.1064	1.1064	HAS3-EVs	Control	Erlin-1 OS=Homo sapiens GN=ERLIN1 PE=1 SV=1	271.948	379.599	318.822	323.456	1.1064	357.873	334.503	414.408	324.709
Q9Y5M8	7	3	40.8459	0.0430167	1.24459	0.80348	Control	HAS3-EVs	Signal recognition particle receptor subunit beta OS=Homo sapiens GN=SRPRB PE=1 SV=3	6347.22	5864.97	7148.49	6453.56	0.80348	5185.31	5573.3	4739.9	5242.73
P54819	7	2	40.7633	0.786973	1.01991	0.980482	Control	HAS3-EVs	Adenylate kinase 2, mitochondrial OS=Homo sapiens GN=AK2 PE=1 SV=2	1957.69	2268.81	2027.46	2084.65	0.980482	2043.96	2255.5	1847.71	2028.68
O43175	8	1	40.4847	0.0317198	1.43061	1.43061	HAS3-EVs	Control	D-3-phosphoglycerate dehydrogenase OS=Homo sapiens GN=PHGDH PE=1 SV=4	1283.46	1409.79	1409.69	1367.64	1.43061	1956.57	2248.44	2032.08	1589.18
Q13263	7	3	39.9408	0.000444272	9.29603	0.107573	Control	HAS3-EVs	Transcription intermediary factor 1-beta OS=Homo sapiens GN=TRIM28 PE=1 SV=5	2682.93	2513.97	2444.89	2547.26	0.107573	274.016	194.433	232.915	394.702
Q96AE4	8	1	39.7979	0.0909419	1.17971	0.847665	Control	HAS3-EVs	Far upstream element-binding protein 1 OS=Homo sapiens GN=FUBP1 PE=1 SV=3	1820.18	1943.1	1924.37	1895.88	0.847665	1607.07	1817.08	1405.72	1598.42
P31949	7	2	39.7516	0.12646	1.50954	0.662456	Control	HAS3-EVs	Protein S100-A11 OS=Homo sapiens GN=S100A11 PE=1 SV=2	169.31	295.002	266.586	243.633	0.662456	161.396	168.014	127.588	188.585
O00151	6	3	39.52	0.0301603	1.64595	0.607553	Control	HAS3-EVs	PDZ and LIM domain protein 1 OS=Homo sapiens GN=PDLIM1 PE=1 SV=4	5533.69	4650.18	4102.65	4762.17	0.607553	2893.27	2709.23	3621.47	2349.1
Q07021	6	3	39.3287	0.00244043	2.25656	2.25656	HAS3-EVs	Control	Complement component 1 Q subcomponent-binding protein, mitochondrial OS=Homo sapiens GN=C1QBP PE=1 SV=1	9444.2	7456.76	6955.97	7952.31	2.25656	17944.9	20419.6	15668.5	17746.5
P61019	6	2	39.3139	0.00811543	1.64659	1.64659	HAS3-EVs	Control	Ras-related protein Rab-2A OS=Homo sapiens GN=RAB2A PE=1 SV=1	5596.11	4553.84	4952.94	5034.3	1.64659	8289.41	7796.17	9670.01	7402.03
Q92878	10	3	39.2216	0.124141	1.17181	1.17181	HAS3-EVs	Control	DNA repair protein RAD50 OS=Homo sapiens GN=RAD50 PE=1 SV=1	1940.66	1927.97	2398.62	2089.08	1.17181	2448.02	2373.73	2313.1	2657.22
P46781	11	7	38.978	0.499657	1.06497	0.93899	Control	HAS3-EVs	40S ribosomal protein S9 OS=Homo sapiens GN=RPS9 PE=1 SV=3	4539.89	4215.05	3577.86	4110.94	0.93899	3860.13	3628.22	4144.85	3807.31
P11233	7	2	38.8436	0.475019	1.11996	1.11996	HAS3-EVs	Control	Ras-related protein Ral-A OS=Homo sapiens GN=RALA PE=1 SV=1	4440.11	5547.52	5523.18	5170.27	1.11996	5790.51	4593.07	6692.66	6085.79
P30040	7	4	38.7843	0.141155	1.27427	1.27427	HAS3-EVs	Control	Endoplasmic reticulum resident protein 29 OS=Homo sapiens GN=ERP29 PE=1 SV=4	6089.17	6648.15	4956.27	5897.86	1.27427	7515.45	6335.96	8890.51	7319.88
P11177	7	2	38.7803	0.154782	1.14018	1.14018	HAS3-EVs	Control	Pyruvate dehydrogenase E1 component subunit beta, mitochondrial OS=Homo sapiens GN=PDHB PE=1 SV=3	4540.06	5284.91	4338.01	4720.99	1.14018	5382.77	5590.89	5663.06	4894.36
P24752	8	5	38.7111	0.0613809	1.14265	0.875157	Control	HAS3-EVs	Acetyl-CoA acetyltransferase, mitochondrial OS=Homo sapiens GN=ACAT1 PE=1 SV=1	9766.26	10738.4	10886.7	10463.8	0.875157	9157.47	9873.54	8694.91	8903.95
Q96QB1	9	4	38.4017	0.0109096	1.42166	0.703405	Control	HAS3-EVs	Rho GTPase-activating protein 7 OS=Homo sapiens GN=DLC1 PE=1 SV=4	3117.72	2802.47	2995.28	2971.82	0.703405	2090.4	2099.41	1824.16	2347.61
P50895	7	3	38.1189	0.0786509	1.49065	1.49065	HAS3-EVs	Control	Basal cell adhesion molecule OS=Homo sapiens GN=BCAM PE=1 SV=2	2348.66	2130.91	2298.79	2259.45	1.49065	3368.06	2412.78	3656.31	4035.08
P08621	8	2	38.0671	4.74865e-05	2.8755	0.347765	Control	HAS3-EVs	U1 small nuclear ribonucleoprotein 70 kDa OS=Homo sapiens GN=SNRNP70 PE=1 SV=2	2613.24	2567.02	2953.11	2711.12	0.347765	942.835	949.85	882.888	995.767
P04792	7	2	38.0641	0.384788	1.17401	0.851783	Control	HAS3-EVs	Heat shock protein beta-1 OS=Homo sapiens GN=HSPB1 PE=1 SV=2	617.38	649.033	523.178	596.53	0.851783	508.114	393.857	710.392	420.095
Q8TDM6	11	1	38.004	4.13375e-05	3.56696	3.56696	HAS3-EVs	Control	Disks large homolog 5 OS=Homo sapiens GN=DLG5 PE=1 SV=4	748.825	907.919	836.25	830.998	3.56696	2964.14	3051.17	2764.53	3076.71
Q13740	7	1	37.8301	0.0319463	1.32847	1.32847	HAS3-EVs	Control	CD166 antigen OS=Homo sapiens GN=ALCAM PE=1 SV=2	1838.12	1715.89	2104.67	1886.23	1.32847	2505.8	2602.28	2200.62	2714.5
P61619	9	3	37.8073	0.00275219	1.359	1.359	HAS3-EVs	Control	Protein transport protein Sec61 subunit alpha isoform 1 OS=Homo sapiens GN=SEC61A1 PE=1 SV=2	6516.1	7172.75	7442.08	7043.64	1.359	9572.28	9570.15	9162.72	9983.96
P07954	7	3	37.7969	0.8551	1.02833	0.972455	Control	HAS3-EVs	Fumarate hydratase, mitochondrial OS=Homo sapiens GN=FH PE=1 SV=3	4632.96	4541.94	3397.02	4190.64	0.972455	4075.21	3406.08	4646.96	4172.58
Q13751	10	6	37.5759	0.00418174	1.26331	1.26331	HAS3-EVs	Control	Laminin subunit beta-3 OS=Homo sapiens GN=LAMB3 PE=1 SV=1	6700.32	6795.44	7327.52	6941.09	1.26331	8768.73	9090.17	8284.99	8931.02
P52815	7	1	36.9259	0.0409488	1.4482	1.4482	HAS3-EVs	Control	39S ribosomal protein L12, mitochondrial OS=Homo sapiens GN=MRPL12 PE=1 SV=2	3850.79	2832.39	2972.75	3218.64	1.4482	4661.25	3947.51	4876.21	5160.02
P20339	7	2	36.7123	0.0046719	1.57259	0.635895	Control	HAS3-EVs	Ras-related protein Rab-5A OS=Homo sapiens GN=RAB5A PE=1 SV=2	960.967	988.428	1023.49	990.962	0.635895	630.147	560.21	728.35	601.883
P59190	8	2	36.0233	0.0427783	1.27342	0.785286	Control	HAS3-EVs	Ras-related protein Rab-15 OS=Homo sapiens GN=RAB15 PE=1 SV=1	1601.29	1625.79	1721.58	1649.55	0.785286	1295.37	1280.82	1119.7	1485.59
A6H8Y1	8	1	35.522	0.118992	1.58027	0.632803	Control	HAS3-EVs	Transcription factor TFIIIB component B'' homolog OS=Homo sapiens GN=BDP1 PE=1 SV=3	186.606	215.668	192.405	198.226	0.632803	125.438	197.515	88.6998	90.0997
Q16658	7	4	35.2303	0.217546	1.21109	0.8257	Control	HAS3-EVs	Fascin OS=Homo sapiens GN=FSCN1 PE=1 SV=3	2689.13	3018.64	2347.82	2685.2	0.8257	2217.17	2037.09	2743.31	1871.11
Q9BSJ8	6	1	34.8599	0.0471418	1.28087	1.28087	HAS3-EVs	Control	Extended synaptotagmin-1 OS=Homo sapiens GN=ESYT1 PE=1 SV=1	1197.32	1427.77	1226.22	1283.77	1.28087	1644.35	1730.71	1770.03	1432.31
Q15907	7	2	34.8261	0.000772972	3.3675	3.3675	HAS3-EVs	Control	Ras-related protein Rab-11B OS=Homo sapiens GN=RAB11B PE=1 SV=4	659.022	989.454	720.915	789.797	3.3675	2659.64	2658.96	2426.98	2892.97
Q14008	8	2	34.7823	0.626347	1.06752	1.06752	HAS3-EVs	Control	Cytoskeleton-associated protein 5 OS=Homo sapiens GN=CKAP5 PE=1 SV=3	3284.49	2671.06	3252.15	3069.23	1.06752	3276.46	3157.9	2803.76	3867.72
Q96RW7	9	2	34.5983	0.866096	1.02007	1.02007	HAS3-EVs	Control	Hemicentin-1 OS=Homo sapiens GN=HMCN1 PE=1 SV=2	730.976	652.01	654.522	679.169	1.02007	692.799	737.334	590.188	750.876
Q9H0U4	6	1	34.2365	0.000132057	3.17396	0.315064	Control	HAS3-EVs	Ras-related protein Rab-1B OS=Homo sapiens GN=RAB1B PE=1 SV=1	2520.35	2866.37	2738.53	2708.41	0.315064	853.324	934.272	739.926	885.774
P61224	7	4	34.1204	0.706475	1.03971	0.961805	Control	HAS3-EVs	Ras-related protein Rap-1b OS=Homo sapiens GN=RAP1B PE=1 SV=1	9061.72	11371.5	9068.59	9833.94	0.961805	9458.34	9425.12	8803.39	10146.5
Q13247	7	3	33.8837	0.0919858	1.1468	0.871988	Control	HAS3-EVs	Serine/arginine-rich splicing factor 6 OS=Homo sapiens GN=SRSF6 PE=1 SV=2	1286.11	1377.89	1262.19	1308.73	0.871988	1141.2	1179.53	1016.66	1227.41
Q8NCX0	8	4	33.7896	0.0390625	1.3858	0.721606	Control	HAS3-EVs	Coiled-coil domain-containing protein 150 OS=Homo sapiens GN=CCDC150 PE=1 SV=2	4374.18	4571.72	4259.98	4401.96	0.721606	3176.48	3752.07	2569.54	3207.83
Q6IQ22	8	2	33.6319	0.0220619	1.35307	1.35307	HAS3-EVs	Control	Ras-related protein Rab-12 OS=Homo sapiens GN=RAB12 PE=1 SV=3	1615.46	1906.1	2039.34	1853.63	1.35307	2508.09	2554.18	2286.39	2683.71
P62701	7	4	33.5825	0.747577	1.03116	0.96978	Control	HAS3-EVs	40S ribosomal protein S4, X isoform OS=Homo sapiens GN=RPS4X PE=1 SV=2	2930.75	2556.85	3213.8	2900.47	0.96978	2812.81	2542.11	2881.92	3014.41
P37837	6	2	33.5598	0.0562994	1.11477	1.11477	HAS3-EVs	Control	Transaldolase OS=Homo sapiens GN=TALDO1 PE=1 SV=2	998.797	1042.12	1119.91	1053.61	1.11477	1174.53	1184.03	1217.24	1122.33
Q969G5	6	3	33.5441	0.00929678	1.43735	0.695727	Control	HAS3-EVs	Caveolae-associated protein 3 OS=Homo sapiens GN=CAVIN3 PE=1 SV=3	5645.74	5253.74	5455.52	5451.67	0.695727	3792.88	4347.61	3361.71	3669.31
Q15459	6	2	33.4282	0.718382	1.03677	0.964531	Control	HAS3-EVs	Splicing factor 3A subunit 1 OS=Homo sapiens GN=SF3A1 PE=1 SV=1	3213.38	3197.01	3180.95	3197.12	0.964531	3083.72	3873.92	3083.22	2294.01
Q8IUG5	8	3	32.6246	0.000140657	5.63011	5.63011	HAS3-EVs	Control	Unconventional myosin-XVIIIb OS=Homo sapiens GN=MYO18B PE=1 SV=1	422.569	632.111	576.828	543.836	5.63011	3061.86	3022.26	3046.7	3116.62
Q5T4S7	11	5	32.5977	0.0306898	1.55221	1.55221	HAS3-EVs	Control	E3 ubiquitin-protein ligase UBR4 OS=Homo sapiens GN=UBR4 PE=1 SV=1	4303.12	2814.8	3774.65	3630.86	1.55221	5635.85	5282.62	6299.04	5325.89
Q8TCT9	6	3	32.5177	0.908495	1.00522	1.00522	HAS3-EVs	Control	Minor histocompatibility antigen H13 OS=Homo sapiens GN=HM13 PE=1 SV=1	4199.09	3801.9	3035.38	3678.79	1.00522	3698	3415.38	3805.41	3873.22
Q5T1R4	10	2	32.4936	0.0846175	1.37214	1.37214	HAS3-EVs	Control	Transcription factor HIVEP3 OS=Homo sapiens GN=HIVEP3 PE=2 SV=1	1925.5	1545.65	1214.76	1561.97	1.37214	2143.24	2056.74	2391.1	1981.87
Q8IVT2	7	4	32.4193	0.141312	1.11249	0.898886	Control	HAS3-EVs	Mitotic interactor and substrate of PLK1 OS=Homo sapiens GN=MISP PE=1 SV=1	4164.56	4389.56	4709.79	4421.3	0.898886	3974.25	4351.72	3818.42	3752.61
Q9ULE4	8	2	31.9462	0.394793	1.10742	0.903002	Control	HAS3-EVs	Protein FAM184B OS=Homo sapiens GN=FAM184B PE=2 SV=3	935.488	976.115	1191.18	1034.26	0.903002	933.939	870.81	847.494	1083.51
P62249	8	3	31.9117	0.672005	1.03443	1.03443	HAS3-EVs	Control	40S ribosomal protein S16 OS=Homo sapiens GN=RPS16 PE=1 SV=2	1598.03	1485.3	1247.27	1443.53	1.03443	1493.23	1584.26	1504.9	1390.53
Q92673	7	2	31.8499	0.285691	1.08585	1.08585	HAS3-EVs	Control	Sortilin-related receptor OS=Homo sapiens GN=SORL1 PE=1 SV=2	486.779	571.983	548.892	535.885	1.08585	581.889	635.454	565.354	544.86
P39656	5	2	31.8382	0.161276	1.28864	1.28864	HAS3-EVs	Control	Dolichyl-diphosphooligosaccharide--protein glycosyltransferase 48 kDa subunit OS=Homo sapiens GN=DDOST PE=1 SV=4	3205.8	1962.78	2736.22	2634.94	1.28864	3395.47	3100.93	3813.51	3271.99
P09429	9	5	31.6889	0.000284082	2.93246	0.341011	Control	HAS3-EVs	High mobility group protein B1 OS=Homo sapiens GN=HMGB1 PE=1 SV=3	3329.49	3497.25	3255.95	3360.89	0.341011	1146.1	1148.37	971.259	1318.68
Q5JPE7	7	3	31.5463	0.432288	1.11262	1.11262	HAS3-EVs	Control	Nodal modulator 2 OS=Homo sapiens GN=NOMO2 PE=1 SV=1	2042.9	3008.76	2487.22	2512.96	1.11262	2795.98	2438.74	3074.96	2874.23
O75533	7	5	31.5123	0.0562836	1.21817	0.820904	Control	HAS3-EVs	Splicing factor 3B subunit 1 OS=Homo sapiens GN=SF3B1 PE=1 SV=3	6480.33	7224.51	6113.9	6606.25	0.820904	5423.1	5171.65	5054.61	6043.04
Q07065	8	2	31.4799	0.000290189	1.76539	1.76539	HAS3-EVs	Control	Cytoskeleton-associated protein 4 OS=Homo sapiens GN=CKAP4 PE=1 SV=2	1383.35	1339.13	1311.12	1344.53	1.76539	2373.63	2165.89	2503.4	2451.59
Q709C8	11	2	31.3383	0.136599	1.41716	0.705635	Control	HAS3-EVs	Vacuolar protein sorting-associated protein 13C OS=Homo sapiens GN=VPS13C PE=1 SV=1	3895.92	2223.07	3398.29	3172.43	0.705635	2238.58	2115	2423.55	2177.17
Q03113	6	1	31.2063	0.000693298	3.24306	0.308351	Control	HAS3-EVs	Guanine nucleotide-binding protein subunit alpha-12 OS=Homo sapiens GN=GNA12 PE=1 SV=4	1082.93	1520.14	1485.89	1362.99	0.308351	420.279	447.62	374.105	439.113
P36542	6	1	31.0793	0.000922581	22.3548	0.0447331	Control	HAS3-EVs	ATP synthase subunit gamma, mitochondrial OS=Homo sapiens GN=ATP5C1 PE=1 SV=1	832.939	858.626	883.084	858.216	0.0447331	38.3906	41.9213	16.715	56.5356
Q8NFW1	10	1	30.7074	0.00473434	2.77928	0.359805	Control	HAS3-EVs	Collagen alpha-1(XXII) chain OS=Homo sapiens GN=COL22A1 PE=2 SV=2	1119.81	1361.56	1643.71	1375.03	0.359805	494.742	395.414	449.379	639.432
O75947	6	4	30.5393	0.881451	1.00806	0.992002	Control	HAS3-EVs	ATP synthase subunit d, mitochondrial OS=Homo sapiens GN=ATP5H PE=1 SV=3	8481.75	9085.6	9338.77	8968.71	0.992002	8896.97	9941.12	9175.72	7574.09
P46977	7	4	30.4374	0.0319169	1.26207	0.792347	Control	HAS3-EVs	Dolichyl-diphosphooligosaccharide--protein glycosyltransferase subunit STT3A OS=Homo sapiens GN=STT3A PE=1 SV=2	7062.66	6788.03	6257.57	6702.75	0.792347	5310.9	5080.19	5991.19	4861.33
Q8IVF6	7	1	30.338	0.000109397	1.89075	0.52889	Control	HAS3-EVs	Ankyrin repeat domain-containing protein 18A OS=Homo sapiens GN=ANKRD18A PE=2 SV=3	197.507	171.652	182.801	183.987	0.52889	97.3086	96.5745	96.0817	99.2697
P38919	6	3	30.2694	0.0281783	1.16021	0.861911	Control	HAS3-EVs	Eukaryotic initiation factor 4A-III OS=Homo sapiens GN=EIF4A3 PE=1 SV=4	2726.73	2667.52	2386.08	2593.44	0.861911	2235.32	2299.65	2199.64	2206.66
Q9H3N1	5	3	30.1741	0.0415992	1.21652	1.21652	HAS3-EVs	Control	Thioredoxin-related transmembrane protein 1 OS=Homo sapiens GN=TMX1 PE=1 SV=1	5692.16	6502.42	6668.01	6287.53	1.21652	7648.89	7290.44	7309.96	8346.28
Q5VT06	7	1	30.1014	0.00136863	129.605	0.00771574	Control	HAS3-EVs	Centrosome-associated protein 350 OS=Homo sapiens GN=CEP350 PE=1 SV=1	651.789	406.926	523.301	527.339	0.00771574	4.06881	1.24866	1.18262	9.77515
Q01105	4	2	29.9151	0.0834613	1.16099	0.861332	Control	HAS3-EVs	Protein SET OS=Homo sapiens GN=SET PE=1 SV=3	3913.33	3450.59	3419.99	3594.63	0.861332	3096.17	3307.87	2811.73	3168.92
P13535	8	1	29.7499	0.00205475	31.7219	31.7219	HAS3-EVs	Control	Myosin-8 OS=Homo sapiens GN=MYH8 PE=1 SV=3	18.6915	7.00521	41.9387	22.5451	31.7219	715.175	797.498	662.031	685.996
P37802	5	2	29.6233	0.445051	1.06818	0.936168	Control	HAS3-EVs	Transgelin-2 OS=Homo sapiens GN=TAGLN2 PE=1 SV=3	1151.66	1354.61	1318.19	1274.82	0.936168	1193.45	1340.35	1091.34	1148.65
P36957	6	3	29.5034	0.279552	1.0808	0.925237	Control	HAS3-EVs	Dihydrolipoyllysine-residue succinyltransferase component of 2-oxoglutarate dehydrogenase complex, mitochondrial OS=Homo sapiens GN=DLST PE=1 SV=4	1552.87	1829.86	1741.67	1708.13	0.925237	1580.43	1497.59	1546.24	1697.46
P30044	5	3	29.3609	0.628998	1.0519	1.0519	HAS3-EVs	Control	Peroxiredoxin-5, mitochondrial OS=Homo sapiens GN=PRDX5 PE=1 SV=4	6198.75	7579.11	5476.31	6418.06	1.0519	6751.19	6634.21	7431.96	6187.39
P09211	5	3	29.3478	0.0930145	1.13945	1.13945	HAS3-EVs	Control	Glutathione S-transferase P OS=Homo sapiens GN=GSTP1 PE=1 SV=2	6991.8	6699.29	7192.7	6961.26	1.13945	7932	7355.63	8798.57	7641.81
Q08378	7	2	29.0994	0.433227	1.04072	1.04072	HAS3-EVs	Control	Golgin subfamily A member 3 OS=Homo sapiens GN=GOLGA3 PE=1 SV=2	5414.91	6029	5265.69	5569.87	1.04072	5796.69	5858.72	5543.06	5988.27
P53007	6	2	28.9898	0.00980784	1.34343	1.34343	HAS3-EVs	Control	Tricarboxylate transport protein, mitochondrial OS=Homo sapiens GN=SLC25A1 PE=1 SV=2	9554.87	10932	11628.1	10705	1.34343	14381.4	14761.6	13592.1	14790.5
P61106	5	1	28.9876	0.043518	1.4269	1.4269	HAS3-EVs	Control	Ras-related protein Rab-14 OS=Homo sapiens GN=RAB14 PE=1 SV=4	2207.5	1799.86	2572.93	2193.43	1.4269	3129.79	2785.58	3526.44	3077.35
P30048	5	1	28.7763	0.201629	1.19831	1.19831	HAS3-EVs	Control	Thioredoxin-dependent peroxide reductase, mitochondrial OS=Homo sapiens GN=PRDX3 PE=1 SV=3	2473.04	1739.62	2108.84	2107.17	1.19831	2525.03	2195.07	2668.76	2711.27
P30041	5	2	28.6151	0.363978	1.29625	1.29625	HAS3-EVs	Control	Peroxiredoxin-6 OS=Homo sapiens GN=PRDX6 PE=1 SV=3	1039.4	761.173	832.146	877.573	1.29625	1137.56	763.898	1539.97	1108.81
O60469	7	2	28.5524	0.12453	1.27894	1.27894	HAS3-EVs	Control	Down syndrome cell adhesion molecule OS=Homo sapiens GN=DSCAM PE=1 SV=2	530.443	688.519	698.464	639.142	1.27894	817.427	918.019	853.338	680.924
Q6DT37	8	3	28.5261	0.0174217	1.25545	0.796525	Control	HAS3-EVs	Serine/threonine-protein kinase MRCK gamma OS=Homo sapiens GN=CDC42BPG PE=1 SV=2	3106.18	3621.76	3398.97	3375.64	0.796525	2688.78	2889.44	2617.02	2559.87
Q15046	5	2	28.5045	0.108183	1.59891	0.625425	Control	HAS3-EVs	Lysine--tRNA ligase OS=Homo sapiens GN=KARS PE=1 SV=3	556.115	298.277	365.87	406.754	0.625425	254.394	285.858	278.268	199.057
Q96L93	8	1	28.3568	0.0276815	1.22393	1.22393	HAS3-EVs	Control	Kinesin-like protein KIF16B OS=Homo sapiens GN=KIF16B PE=1 SV=2	328.452	386.704	393.1	369.419	1.22393	452.144	468.81	438.775	448.847
P05387	6	2	28.2457	0.842412	1.04874	0.953521	Control	HAS3-EVs	60S acidic ribosomal protein P2 OS=Homo sapiens GN=RPLP2 PE=1 SV=1	6603.49	5667.96	4028.07	5433.17	0.953521	5180.65	4945.24	6238.7	4358
Q14839	7	2	27.7704	0.0479776	1.45961	1.45961	HAS3-EVs	Control	Chromodomain-helicase-DNA-binding protein 4 OS=Homo sapiens GN=CHD4 PE=1 SV=2	1080.85	840.021	1010.82	977.23	1.45961	1426.37	1749.59	1254.78	1274.74
P07814	6	3	27.4251	0.153995	1.11246	0.898906	Control	HAS3-EVs	Bifunctional glutamate/proline--tRNA ligase OS=Homo sapiens GN=EPRS PE=1 SV=5	1898.16	1901.27	1814.46	1871.3	0.898906	1682.12	1810.49	1486.78	1749.09
Q5JTH9	6	2	27.3314	0.00366369	1.64279	0.60872	Control	HAS3-EVs	RRP12-like protein OS=Homo sapiens GN=RRP12 PE=1 SV=2	2696.19	2664.82	3200.85	2853.96	0.60872	1737.26	1892.47	1562.53	1756.79
Q6NUK1	5	1	27.2365	0.898095	1.00899	0.991091	Control	HAS3-EVs	Calcium-binding mitochondrial carrier protein SCaMC-1 OS=Homo sapiens GN=SLC25A24 PE=1 SV=2	2269.98	2623.21	2278.24	2390.48	0.991091	2369.18	2560.53	2516.85	2030.16
P30622	8	2	27.1694	0.000541228	3.86334	0.258844	Control	HAS3-EVs	CAP-Gly domain-containing linker protein 1 OS=Homo sapiens GN=CLIP1 PE=1 SV=2	956.005	1064.68	1058.01	1026.23	0.258844	265.633	310.573	202.195	284.131
Q8IZP2	5	1	27.0374	0.672589	1.23143	1.23143	HAS3-EVs	Control	Putative protein FAM10A4 OS=Homo sapiens GN=ST13P4 PE=5 SV=1	272.319	264.241	302.331	279.63	1.23143	344.345	505.877	338.586	188.571
Q14254	6	3	26.9274	0.0605464	1.43032	1.43032	HAS3-EVs	Control	Flotillin-2 OS=Homo sapiens GN=FLOT2 PE=1 SV=2	1795.34	1655.81	1339.77	1596.97	1.43032	2284.18	2314.22	2675.74	1862.58
P62280	6	3	26.9148	0.657304	1.02744	1.02744	HAS3-EVs	Control	40S ribosomal protein S11 OS=Homo sapiens GN=RPS11 PE=1 SV=3	5874.58	5594.96	6082.07	5850.54	1.02744	6011.06	6396.71	5468.95	6167.51
Q6UXY8	4	1	26.8992	0.0279229	1.44349	1.44349	HAS3-EVs	Control	Transmembrane channel-like protein 5 OS=Homo sapiens GN=TMC5 PE=2 SV=3	2334.73	2728.53	3229.85	2764.37	1.44349	3990.35	3909.48	3629.56	4432.01
Q99715	8	2	26.8821	0.0252406	1.26818	1.26818	HAS3-EVs	Control	Collagen alpha-1(XII) chain OS=Homo sapiens GN=COL12A1 PE=1 SV=2	3534.79	3841.86	3774.62	3717.09	1.26818	4713.94	4921.29	4150.73	5069.78
Q16629	6	5	26.7678	0.0210924	1.13494	1.13494	HAS3-EVs	Control	Serine/arginine-rich splicing factor 7 OS=Homo sapiens GN=SRSF7 PE=1 SV=1	15006.6	16123.5	16725.8	15952	1.13494	18104.5	17726	18027.9	18559.7
Q9Y5B9	5	1	26.396	0.0245641	1.37294	1.37294	HAS3-EVs	Control	FACT complex subunit SPT16 OS=Homo sapiens GN=SUPT16H PE=1 SV=1	3540.7	4101.38	4132.6	3924.89	1.37294	5388.64	6128.46	5286.43	4751.03
P09382	8	6	26.387	0.000261182	1.28168	1.28168	HAS3-EVs	Control	Galectin-1 OS=Homo sapiens GN=LGALS1 PE=1 SV=2	17417.6	17348.1	16673.3	17146.3	1.28168	21976.1	22583.7	21459.6	21885
P35749	7	1	26.3372	0.108131	1.32243	0.756182	Control	HAS3-EVs	Myosin-11 OS=Homo sapiens GN=MYH11 PE=1 SV=3	405.288	535.749	401.095	447.378	0.756182	338.299	366.236	276.395	372.266
Q14160	9	2	26.3148	0.129314	1.41997	1.41997	HAS3-EVs	Control	Protein scribble homolog OS=Homo sapiens GN=SCRIB PE=1 SV=4	114.064	118.659	202.071	144.931	1.41997	205.797	179.215	233.572	204.605
Q9Y4F4	5	2	26.2363	0.589128	1.07165	1.07165	HAS3-EVs	Control	TOG array regulator of axonemal microtubules protein 1 OS=Homo sapiens GN=TOGARAM1 PE=1 SV=4	3155.76	2451.41	3118.12	2908.43	1.07165	3116.81	2812.24	3653.52	2884.68
Q9H4G0	5	1	26.1812	7.98424e-05	16.0093	0.0624636	Control	HAS3-EVs	Band 4.1-like protein 1 OS=Homo sapiens GN=EPB41L1 PE=1 SV=2	669.092	400.066	483.819	517.659	0.0624636	32.3348	27.7531	34.1355	35.1159
P62851	5	3	26.1436	0.148764	1.3189	0.758208	Control	HAS3-EVs	40S ribosomal protein S25 OS=Homo sapiens GN=RPS25 PE=1 SV=1	2692.63	2914.03	2670.19	2758.95	0.758208	2091.86	1497.85	2668.74	2108.99
O00767	6	4	26.056	0.00693918	1.73646	1.73646	HAS3-EVs	Control	Acyl-CoA desaturase OS=Homo sapiens GN=SCD PE=1 SV=2	1519.82	1872.8	2037.76	1810.13	1.73646	3143.21	3098.9	2812.29	3518.43
P24534	6	3	25.9287	0.0113309	1.57569	0.634641	Control	HAS3-EVs	Elongation factor 1-beta OS=Homo sapiens GN=EEF1B2 PE=1 SV=3	2574.56	3208.41	3048.83	2943.93	0.634641	1868.34	2143.63	1824.9	1636.51
P09661	4	1	25.9149	0.0588408	1.27557	0.783966	Control	HAS3-EVs	U2 small nuclear ribonucleoprotein A' OS=Homo sapiens GN=SNRPA1 PE=1 SV=2	1643.54	1670.43	1752.26	1688.74	0.783966	1323.92	1161.69	1579.6	1230.46
Q5THR3	7	1	25.6168	0.00182173	2.00517	2.00517	HAS3-EVs	Control	EF-hand calcium-binding domain-containing protein 6 OS=Homo sapiens GN=EFCAB6 PE=1 SV=1	1407.93	1681.21	1524.54	1537.9	2.00517	3083.73	3523.36	3046.74	2681.1
Q8WXX0	8	3	25.5993	0.328748	1.26989	0.787468	Control	HAS3-EVs	Dynein heavy chain 7, axonemal OS=Homo sapiens GN=DNAH7 PE=1 SV=2	954.483	629.407	593.102	725.664	0.787468	571.437	613.839	686.3	414.173
Q9Y277	4	1	25.5931	0.202006	1.11494	1.11494	HAS3-EVs	Control	Voltage-dependent anion-selective channel protein 3 OS=Homo sapiens GN=VDAC3 PE=1 SV=1	5702.5	5979.09	6710.13	6130.58	1.11494	6835.24	7284.15	6149.52	7072.05
P18754	4	1	25.495	0.00893869	3.49394	0.28621	Control	HAS3-EVs	Regulator of chromosome condensation OS=Homo sapiens GN=RCC1 PE=1 SV=1	465.837	662.25	738.472	622.186	0.28621	178.076	110.931	246.495	176.802
O14686	7	3	25.4479	0.00621476	1.44052	0.694195	Control	HAS3-EVs	Histone-lysine N-methyltransferase 2D OS=Homo sapiens GN=KMT2D PE=1 SV=2	2700.49	2595.37	2978.19	2758.02	0.694195	1914.6	1924.71	2094.52	1724.57
P12532	5	2	25.4373	0.610337	1.10159	1.10159	HAS3-EVs	Control	Creatine kinase U-type, mitochondrial OS=Homo sapiens GN=CKMT1A PE=1 SV=1	8864.9	5205.21	7000.24	7023.45	1.10159	7736.97	7125.12	9564.28	6521.5
P62263	7	6	25.3051	0.47035	1.05211	1.05211	HAS3-EVs	Control	40S ribosomal protein S14 OS=Homo sapiens GN=RPS14 PE=1 SV=3	4878.94	4209.91	4382.9	4490.58	1.05211	4724.6	4411.57	5148.31	4613.92
Q9BVP2	6	2	25.2088	0.0800981	1.29225	0.773846	Control	HAS3-EVs	Guanine nucleotide-binding protein-like 3 OS=Homo sapiens GN=GNL3 PE=1 SV=2	1884.59	1395.73	1691.86	1657.39	0.773846	1282.56	1125.61	1348.38	1373.71
Q14566	6	2	25.1809	0.0268445	1.30256	1.30256	HAS3-EVs	Control	DNA replication licensing factor MCM6 OS=Homo sapiens GN=MCM6 PE=1 SV=1	1051.98	1208.08	1362.62	1207.56	1.30256	1572.92	1544.99	1522.68	1651.08
Q9NSE4	6	1	25.1656	0.0725365	1.63895	1.63895	HAS3-EVs	Control	Isoleucine--tRNA ligase, mitochondrial OS=Homo sapiens GN=IARS2 PE=1 SV=2	354.613	215.436	254.142	274.73	1.63895	450.27	402.959	582.802	365.047
Q96Q15	6	1	25.0834	0.176408	1.79451	1.79451	HAS3-EVs	Control	Serine/threonine-protein kinase SMG1 OS=Homo sapiens GN=SMG1 PE=1 SV=3	10.6844	29.5447	14.0993	18.1094	1.79451	32.4976	38.1117	40.0827	19.2982
Q7L5N7	5	3	24.9887	0.990697	1.00201	0.997995	Control	HAS3-EVs	Lysophosphatidylcholine acyltransferase 2 OS=Homo sapiens GN=LPCAT2 PE=1 SV=1	13123.7	14602.5	11779.7	13168.6	0.997995	13142.2	13068.8	11964.9	14393
O00483	3	1	24.9841	0.008543	1.72066	0.581173	Control	HAS3-EVs	Cytochrome c oxidase subunit NDUFA4 OS=Homo sapiens GN=NDUFA4 PE=1 SV=1	1128.99	1136.86	1191.88	1152.58	0.581173	669.847	818.213	637.43	553.897
Q09028	4	4	24.9681	0.11852	1.24837	1.24837	HAS3-EVs	Control	Histone-binding protein RBBP4 OS=Homo sapiens GN=RBBP4 PE=1 SV=3	7417.47	5638.28	7245.15	6766.97	1.24837	8447.7	7324.35	9307.23	8711.54
P04040	4	1	24.9677	0.0724815	1.48607	1.48607	HAS3-EVs	Control	Catalase OS=Homo sapiens GN=CAT PE=1 SV=3	332.941	440.236	433.074	402.084	1.48607	597.526	740.955	470.086	581.539
P51648	4	3	24.9512	0.173434	1.17097	1.17097	HAS3-EVs	Control	Fatty aldehyde dehydrogenase OS=Homo sapiens GN=ALDH3A2 PE=1 SV=1	3226.66	2777.8	2560.69	2855.05	1.17097	3343.18	2916.83	3472.16	3640.54
P50454	8	4	24.8561	0.00283433	2.77033	0.360968	Control	HAS3-EVs	Serpin H1 OS=Homo sapiens GN=SERPINH1 PE=1 SV=2	9364.65	9779.44	6962.79	8702.3	0.360968	3141.25	3359	3587.23	2477.53
P46776	3	1	24.8293	0.973122	1.00269	1.00269	HAS3-EVs	Control	60S ribosomal protein L27a OS=Homo sapiens GN=RPL27A PE=1 SV=2	5065.03	3413.72	3868.51	4115.75	1.00269	4126.84	3536.49	4988.59	3855.43
P61313	5	2	24.7748	0.000232102	14.6925	0.0680618	Control	HAS3-EVs	60S ribosomal protein L15 OS=Homo sapiens GN=RPL15 PE=1 SV=2	2087.02	1580.25	1558.22	1741.83	0.0680618	118.552	91.7603	167.978	95.9179
P50502	4	1	24.7581	0.0107348	2.78387	0.359212	Control	HAS3-EVs	Hsc70-interacting protein OS=Homo sapiens GN=ST13 PE=1 SV=2	283.438	311.26	313.802	302.833	0.359212	108.781	68.8038	101.301	156.24
Q13547	3	1	24.6993	0.925851	1.02932	1.02932	HAS3-EVs	Control	Histone deacetylase 1 OS=Homo sapiens GN=HDAC1 PE=1 SV=1	1093.31	1135.68	748.556	992.517	1.02932	1021.62	721.527	1131.36	1211.97
P99999	4	1	24.2602	0.00691399	1.63318	1.63318	HAS3-EVs	Control	Cytochrome c OS=Homo sapiens GN=CYCS PE=1 SV=2	741.956	783.199	897.815	807.657	1.63318	1319.05	1216.38	1528.39	1212.38
O75526	5	2	24.2157	0.310694	1.16733	0.856658	Control	HAS3-EVs	RNA-binding motif protein, X-linked-like-2 OS=Homo sapiens GN=RBMXL2 PE=1 SV=3	163.496	158.548	192.557	171.533	0.856658	146.945	115.494	142.834	182.509
P62081	4	1	24.0058	0.0418631	2.0148	0.496328	Control	HAS3-EVs	40S ribosomal protein S7 OS=Homo sapiens GN=RPS7 PE=1 SV=1	135.21	194.822	269.563	199.865	0.496328	99.1985	108.576	78.5677	110.451
O14818	4	2	23.7867	0.831886	1.03825	1.03825	HAS3-EVs	Control	Proteasome subunit alpha type-7 OS=Homo sapiens GN=PSMA7 PE=1 SV=1	2778.42	3209.12	2462.24	2816.59	1.03825	2924.32	3173.71	2303.96	3295.3
P07305	4	3	23.7649	0.00751144	1.41646	1.41646	HAS3-EVs	Control	Histone H1.0 OS=Homo sapiens GN=H1F0 PE=1 SV=3	2937.67	2955	2769.65	2887.44	1.41646	4089.95	4309.33	3572.34	4388.17
P62826	7	5	23.6237	0.0431105	1.21999	0.819677	Control	HAS3-EVs	GTP-binding nuclear protein Ran OS=Homo sapiens GN=RAN PE=1 SV=3	19518.9	21447.5	21182.4	20716.3	0.819677	16980.7	18562.3	17356.3	15023.5
Q13464	6	1	23.6088	0.00129561	1.73872	1.73872	HAS3-EVs	Control	Rho-associated protein kinase 1 OS=Homo sapiens GN=ROCK1 PE=1 SV=1	1301.19	1576.24	1533.56	1470.33	1.73872	2556.49	2634.42	2384.03	2651.03
Q12874	4	2	23.569	0.11979	1.58751	1.58751	HAS3-EVs	Control	Splicing factor 3A subunit 3 OS=Homo sapiens GN=SF3A3 PE=1 SV=1	1159.56	1181.09	614.571	985.074	1.58751	1563.81	1370.26	1970.4	1350.77
Q9BS26	5	3	23.4394	0.00383099	1.61105	1.61105	HAS3-EVs	Control	Endoplasmic reticulum resident protein 44 OS=Homo sapiens GN=ERP44 PE=1 SV=1	5466.65	6493.73	5198.64	5719.67	1.61105	9214.7	8763.99	8868.49	10011.6
P51148	4	1	23.4361	0.582801	1.03832	0.963098	Control	HAS3-EVs	Ras-related protein Rab-5C OS=Homo sapiens GN=RAB5C PE=1 SV=2	549.24	576.356	585.782	570.459	0.963098	549.408	512.899	509.52	625.806
P80723	4	4	23.4209	0.30215	1.14814	1.14814	HAS3-EVs	Control	Brain acid soluble protein 1 OS=Homo sapiens GN=BASP1 PE=1 SV=2	431.53	540.348	473.058	481.645	1.14814	552.998	642.75	466.657	549.588
P49790	5	1	23.3716	0.0076643	1.76483	1.76483	HAS3-EVs	Control	Nuclear pore complex protein Nup153 OS=Homo sapiens GN=NUP153 PE=1 SV=2	513.174	406.993	405.39	441.852	1.76483	779.794	777.99	892.753	668.639
P18031	5	1	23.3489	0.00873705	21.0329	0.0475446	Control	HAS3-EVs	Tyrosine-protein phosphatase non-receptor type 1 OS=Homo sapiens GN=PTPN1 PE=1 SV=1	1548.4	1165.69	1122.96	1279.02	0.0475446	60.8103	10.5141	116.441	55.4753
O95202	5	1	23.3429	0.896545	1.02845	0.972341	Control	HAS3-EVs	Mitochondrial proton/calcium exchanger protein OS=Homo sapiens GN=LETM1 PE=1 SV=1	1499.27	930.904	1076.54	1168.9	0.972341	1136.57	829.597	1306.75	1273.37
P18827	3	1	23.3198	0.00845477	1.78068	1.78068	HAS3-EVs	Control	Syndecan-1 OS=Homo sapiens GN=SDC1 PE=1 SV=3	1195.46	1238.33	1693.92	1375.91	1.78068	2450.05	2292.15	2696.91	2361.08
Q7Z2Y8	7	3	23.3008	0.0764876	1.18722	0.842302	Control	HAS3-EVs	Interferon-induced very large GTPase 1 OS=Homo sapiens GN=GVINP1 PE=2 SV=2	1622.83	1288.74	1466.33	1459.3	0.842302	1229.17	1284.72	1187.78	1215.01
Q8IWJ2	6	2	23.2722	0.142294	1.10437	1.10437	HAS3-EVs	Control	GRIP and coiled-coil domain-containing protein 2 OS=Homo sapiens GN=GCC2 PE=1 SV=4	535.757	500.514	509.192	515.154	1.10437	568.923	625.34	548.739	532.689
Q96AY4	6	1	23.0573	0.0573155	1.92689	0.51897	Control	HAS3-EVs	Tetratricopeptide repeat protein 28 OS=Homo sapiens GN=TTC28 PE=1 SV=4	421.259	401.611	464.819	429.23	0.51897	222.757	341.49	192.861	133.921
P32969	4	2	22.8813	0.0874391	1.39379	1.39379	HAS3-EVs	Control	60S ribosomal protein L9 OS=Homo sapiens GN=RPL9 PE=1 SV=1	9078.16	7301.42	7626.77	8002.12	1.39379	11153.2	8568.66	11962.9	12928.1
P62906	5	3	22.8246	0.00304032	3.03674	0.3293	Control	HAS3-EVs	60S ribosomal protein L10a OS=Homo sapiens GN=RPL10A PE=1 SV=2	2115.87	1801.24	1469.44	1795.52	0.3293	591.264	447.72	720.355	605.717
Q13242	4	2	22.7863	0.00720131	1.58215	1.58215	HAS3-EVs	Control	Serine/arginine-rich splicing factor 9 OS=Homo sapiens GN=SRSF9 PE=1 SV=1	1980.86	2461.07	2101.29	2181.08	1.58215	3450.79	3046.7	3781.16	3524.5
O15018	6	3	22.7334	0.00915747	1.28329	1.28329	HAS3-EVs	Control	PDZ domain-containing protein 2 OS=Homo sapiens GN=PDZD2 PE=1 SV=4	2187.5	1915.98	1881.29	1994.93	1.28329	2560.06	2463.13	2673.9	2543.16
O43169	2	1	22.6766	0.00526261	1.78419	1.78419	HAS3-EVs	Control	Cytochrome b5 type B OS=Homo sapiens GN=CYB5B PE=1 SV=2	3062.39	3541.01	4284.88	3629.43	1.78419	6475.6	6588.63	5955.01	6883.17
Q00341	5	1	22.6582	0.702194	1.03951	0.96199	Control	HAS3-EVs	Vigilin OS=Homo sapiens GN=HDLBP PE=1 SV=2	1990.63	1775.99	2122.28	1962.97	0.96199	1888.35	1785.44	1617.65	2261.98
P39687	5	2	22.5019	0.717821	1.09135	1.09135	HAS3-EVs	Control	Acidic leucine-rich nuclear phosphoprotein 32 family member A OS=Homo sapiens GN=ANP32A PE=1 SV=1	834.703	731.327	562.377	709.469	1.09135	774.282	908.922	863.807	550.118
Q7L0Y3	4	1	22.0656	0.216216	1.95091	1.95091	HAS3-EVs	Control	Mitochondrial ribonuclease P protein 1 OS=Homo sapiens GN=TRMT10C PE=1 SV=2	36.1794	68.5059	6.11669	36.934	1.95091	72.055	67.3763	66.8742	81.9147
P35613	4	2	21.8926	0.00110962	1.31239	1.31239	HAS3-EVs	Control	Basigin OS=Homo sapiens GN=BSG PE=1 SV=2	15594.9	15701	16510.1	15935.3	1.31239	20913.3	21637.9	19818.8	21283.4
O00571	4	2	21.7468	4.4269e-05	3.38912	3.38912	HAS3-EVs	Control	ATP-dependent RNA helicase DDX3X OS=Homo sapiens GN=DDX3X PE=1 SV=3	627.285	755.026	717.921	700.077	3.38912	2372.64	2464.41	2223.63	2429.89
P11234	4	1	21.711	0.000462841	15.7202	0.0636125	Control	HAS3-EVs	Ras-related protein Ral-B OS=Homo sapiens GN=RALB PE=1 SV=1	445.619	395.495	204.602	348.572	0.0636125	22.1735	24.8679	18.5371	23.1157
Q9UK61	6	1	21.6672	0.107383	1.15844	1.15844	HAS3-EVs	Control	Protein TASOR OS=Homo sapiens GN=FAM208A PE=1 SV=3	10082.6	11125.1	10551.4	10586.4	1.15844	12263.7	13851.2	11310.4	11629.4
Q96AG4	6	2	21.5778	0.0261675	1.39236	0.718206	Control	HAS3-EVs	Leucine-rich repeat-containing protein 59 OS=Homo sapiens GN=LRRC59 PE=1 SV=1	5554.21	6275.94	6492.65	6107.6	0.718206	4386.51	4085.1	5155.22	3919.22
P11279	7	3	21.3632	0.000886486	8.41504	0.118835	Control	HAS3-EVs	Lysosome-associated membrane glycoprotein 1 OS=Homo sapiens GN=LAMP1 PE=1 SV=3	5147.07	4660.49	4879.36	4895.64	0.118835	581.773	619.565	781.702	344.052
P45973	4	2	21.0199	0.00601321	3.15114	0.317346	Control	HAS3-EVs	Chromobox protein homolog 5 OS=Homo sapiens GN=CBX5 PE=1 SV=1	1312.56	1870.88	1297.13	1493.52	0.317346	473.964	515.311	320.868	585.713
P02768	6	4	20.9364	0.00120581	1.19961	1.19961	HAS3-EVs	Control	Serum albumin OS=Homo sapiens GN=ALB PE=1 SV=2	4825.04	4890.93	4875.6	4863.86	1.19961	5834.72	6004.81	5589.06	5910.31
Q9BX63	6	3	20.8714	0.051239	1.16795	0.856199	Control	HAS3-EVs	Fanconi anemia group J protein OS=Homo sapiens GN=BRIP1 PE=1 SV=1	2404.06	2618.99	2487.12	2503.39	0.856199	2143.4	2030.85	2369.31	2030.04
P06744	5	2	20.6331	0.469141	1.08101	0.925065	Control	HAS3-EVs	Glucose-6-phosphate isomerase OS=Homo sapiens GN=GPI PE=1 SV=4	760.914	700.566	884.274	781.918	0.925065	723.325	801.187	631.09	737.697
O15230	6	1	20.5192	0.00709656	58.358	0.0171356	Control	HAS3-EVs	Laminin subunit alpha-5 OS=Homo sapiens GN=LAMA5 PE=1 SV=8	147.706	161.918	199.466	169.697	0.0171356	2.90786	8.72357	0	0
O15085	6	3	20.3782	0.151419	1.21137	1.21137	HAS3-EVs	Control	Rho guanine nucleotide exchange factor 11 OS=Homo sapiens GN=ARHGEF11 PE=1 SV=1	2944.22	3100.49	3387.74	3144.15	1.21137	3808.75	3619.1	3278.1	4529.03
O15550	4	1	20.1674	0.00314767	3.57113	0.280024	Control	HAS3-EVs	Lysine-specific demethylase 6A OS=Homo sapiens GN=KDM6A PE=1 SV=2	218.954	330.509	422.562	324.008	0.280024	90.73	96.6024	90.0156	85.572
P62829	4	4	20.1563	0.0318557	1.36185	1.36185	HAS3-EVs	Control	60S ribosomal protein L23 OS=Homo sapiens GN=RPL23 PE=1 SV=1	5147.04	5137.59	4997.08	5093.9	1.36185	6937.11	5745.53	7260.42	7805.37
Q8NDV3	6	2	20.1085	0.178892	1.30166	1.30166	HAS3-EVs	Control	Structural maintenance of chromosomes protein 1B OS=Homo sapiens GN=SMC1B PE=2 SV=2	552.77	614.659	690.465	619.298	1.30166	806.114	1040.42	704.686	673.236
Q9UHX1	4	2	20.095	0.0298277	1.84502	0.542001	Control	HAS3-EVs	Poly(U)-binding-splicing factor PUF60 OS=Homo sapiens GN=PUF60 PE=1 SV=1	994.094	772.093	1003.91	923.366	0.542001	500.465	400.823	684.411	416.161
Q14997	5	1	20.0931	0.0170013	1.31788	1.31788	HAS3-EVs	Control	Proteasome activator complex subunit 4 OS=Homo sapiens GN=PSME4 PE=1 SV=2	1625.89	1672.84	1956.42	1751.72	1.31788	2308.56	2483.14	2157.41	2285.12
P50416	4	2	19.7894	0.246899	1.18216	0.845907	Control	HAS3-EVs	Carnitine O-palmitoyltransferase 1, liver isoform OS=Homo sapiens GN=CPT1A PE=1 SV=2	928.794	1049.77	857.736	945.434	0.845907	799.75	639.524	958.293	801.432
P60468	3	2	19.7431	0.000238465	1.75033	0.571321	Control	HAS3-EVs	Protein transport protein Sec61 subunit beta OS=Homo sapiens GN=SEC61B PE=1 SV=2	4297.85	4706.98	4621.25	4542.03	0.571321	2594.95	2727.28	2421.46	2636.13
O75150	6	3	19.5656	0.0913445	1.18429	1.18429	HAS3-EVs	Control	E3 ubiquitin-protein ligase BRE1B OS=Homo sapiens GN=RNF40 PE=1 SV=4	2392.99	2625.5	2500.16	2506.22	1.18429	2968.1	3231.69	2575.54	3097.06
P22223	4	2	19.5635	0.0147065	2.84594	0.351378	Control	HAS3-EVs	Cadherin-3 OS=Homo sapiens GN=CDH3 PE=1 SV=2	2076.73	1443.72	1495.41	1671.95	0.351378	587.487	350.365	759.976	652.119
P18583	6	2	19.4841	0.00130313	2.14335	0.46656	Control	HAS3-EVs	Protein SON OS=Homo sapiens GN=SON PE=1 SV=4	2009.55	1957.54	1930.42	1965.84	0.46656	917.182	1078.22	897.71	775.614
P62316	5	1	19.3662	0.00536278	14.2677	0.0700885	Control	HAS3-EVs	Small nuclear ribonucleoprotein Sm D2 OS=Homo sapiens GN=SNRPD2 PE=1 SV=1	282.644	377.826	289.06	316.51	0.0700885	22.1837	7.6152	45.4413	13.4946
P17096	3	1	19.3587	1	1	#DIV/0!	---	---	High mobility group protein HMG-I/HMG-Y OS=Homo sapiens GN=HMGA1 PE=1 SV=3	0	0	0	0	#DIV/0!	0	0	0	0
P39019	4	2	19.3093	0.00988381	1.67124	0.598358	Control	HAS3-EVs	40S ribosomal protein S19 OS=Homo sapiens GN=RPS19 PE=1 SV=2	980.189	1004.37	1065.31	1016.62	0.598358	608.305	720.712	491.459	612.744
P41250	4	1	18.8567	0.00261362	7.4129	0.1349	Control	HAS3-EVs	Glycine--tRNA ligase OS=Homo sapiens GN=GARS PE=1 SV=3	756.834	441.818	481.251	559.967	0.1349	75.5396	58.9447	116.854	50.8198
O43143	3	1	18.8507	0.0142322	1.85013	1.85013	HAS3-EVs	Control	Pre-mRNA-splicing factor ATP-dependent RNA helicase DHX15 OS=Homo sapiens GN=DHX15 PE=1 SV=2	106.272	152.675	135.138	131.362	1.85013	243.035	275.294	196.336	257.477
P20674	3	1	18.7849	0.000581667	14.5742	0.0686143	Control	HAS3-EVs	Cytochrome c oxidase subunit 5A, mitochondrial OS=Homo sapiens GN=COX5A PE=1 SV=2	5035.21	5126.29	3552.46	4571.32	0.0686143	313.658	185.907	432.513	322.555
O43837	4	2	18.7013	0.0480133	1.24259	1.24259	HAS3-EVs	Control	Isocitrate dehydrogenase [NAD] subunit beta, mitochondrial OS=Homo sapiens GN=IDH3B PE=1 SV=2	1207.7	1569.46	1360	1379.05	1.24259	1713.59	1737.64	1639.09	1764.05
Q8NHW5	4	2	18.6664	0.595766	1.09978	1.09978	HAS3-EVs	Control	60S acidic ribosomal protein P0-like OS=Homo sapiens GN=RPLP0P6 PE=5 SV=1	2231.29	3974.52	2920.92	3042.24	1.09978	3345.8	2716.69	3828.81	3491.89
Q9HAW4	5	2	18.4826	0.00236809	1.95784	1.95784	HAS3-EVs	Control	Claspin OS=Homo sapiens GN=CLSPN PE=1 SV=3	966.065	1054.27	1071.56	1030.63	1.95784	2017.82	2151.6	2232.78	1669.07
P18621	4	2	18.4258	0.0127607	2.21013	0.452462	Control	HAS3-EVs	60S ribosomal protein L17 OS=Homo sapiens GN=RPL17 PE=1 SV=3	67.6831	91.9961	87.5354	82.4049	0.452462	37.2851	32.57	50.0194	29.266
Q15125	2	1	18.3227	0.00143181	7.40166	0.135105	Control	HAS3-EVs	3-beta-hydroxysteroid-Delta(8),Delta(7)-isomerase OS=Homo sapiens GN=EBP PE=1 SV=3	2400.41	1694.69	2072.24	2055.78	0.135105	277.746	167.985	383.717	281.535
P51858	4	1	18.2951	0.287847	1.49405	0.669322	Control	HAS3-EVs	Hepatoma-derived growth factor OS=Homo sapiens GN=HDGF PE=1 SV=1	64.9266	39.5776	45.1118	49.872	0.669322	33.3804	38.9489	13.6384	47.5539
Q01518	3	2	18.2148	0.00833828	1.30807	1.30807	HAS3-EVs	Control	Adenylyl cyclase-associated protein 1 OS=Homo sapiens GN=CAP1 PE=1 SV=5	615.698	562.975	582.182	586.952	1.30807	767.774	797.935	809.856	695.53
Q9BXT5	4	1	18.1756	0.154436	1.30111	0.768573	Control	HAS3-EVs	Testis-expressed protein 15 OS=Homo sapiens GN=TEX15 PE=2 SV=2	2254.18	2775.42	2509.75	2513.11	0.768573	1931.51	2544.67	1598.54	1651.34
Q9H0A0	4	1	17.9441	0.0629551	1.15876	1.15876	HAS3-EVs	Control	RNA cytidine acetyltransferase OS=Homo sapiens GN=NAT10 PE=1 SV=2	476.574	451.326	413.326	447.076	1.15876	518.052	539.19	537.614	477.352
P52292	4	2	17.5721	0.00548349	4.69055	0.213195	Control	HAS3-EVs	Importin subunit alpha-1 OS=Homo sapiens GN=KPNA2 PE=1 SV=1	378.837	227.657	226.247	277.58	0.213195	59.1787	35.6225	69.097	72.8164
Q9UF33	3	1	17.5684	0.534595	1.79285	1.79285	HAS3-EVs	Control	Ephrin type-A receptor 6 OS=Homo sapiens GN=EPHA6 PE=2 SV=3	22.008	7.32304	37.939	22.4234	1.79285	40.2017	68.4669	42.275	9.86324
Q2NKX8	6	1	17.4829	0.00497852	1.98358	0.50414	Control	HAS3-EVs	DNA excision repair protein ERCC-6-like OS=Homo sapiens GN=ERCC6L PE=1 SV=1	463.929	451.986	553.76	489.892	0.50414	246.974	270.511	272.591	197.82
Q8IYE0	5	2	17.4192	0.0764862	1.38409	1.38409	HAS3-EVs	Control	Coiled-coil domain-containing protein 146 OS=Homo sapiens GN=CCDC146 PE=1 SV=2	1468.15	1376.43	1549.68	1464.75	1.38409	2027.34	1576.9	2429.29	2075.84
P11586	4	1	17.3971	0.143516	1.09262	0.915233	Control	HAS3-EVs	C-1-tetrahydrofolate synthase, cytoplasmic OS=Homo sapiens GN=MTHFD1 PE=1 SV=3	372.441	426.914	407.852	402.402	0.915233	368.292	354.611	387.763	362.502
P31942	4	3	17.3733	0.0510431	1.3322	0.750639	Control	HAS3-EVs	Heterogeneous nuclear ribonucleoprotein H3 OS=Homo sapiens GN=HNRNPH3 PE=1 SV=2	2842.77	2822.84	2926.23	2863.94	0.750639	2149.79	2452.38	2274.84	1722.14
Q15637	4	1	17.2463	0.00549015	1.56398	0.639395	Control	HAS3-EVs	Splicing factor 1 OS=Homo sapiens GN=SF1 PE=1 SV=4	816.162	1015.78	900.49	910.81	0.639395	582.367	634.679	581.919	530.503
P28331	4	1	17.2453	0.0497681	1.34123	1.34123	HAS3-EVs	Control	NADH-ubiquinone oxidoreductase 75 kDa subunit, mitochondrial OS=Homo sapiens GN=NDUFS1 PE=1 SV=3	344.244	456.457	475.823	425.508	1.34123	570.702	609.962	534.386	567.758
Q16698	3	2	16.9346	0.968373	1.00262	1.00262	HAS3-EVs	Control	2,4-dienoyl-CoA reductase, mitochondrial OS=Homo sapiens GN=DECR1 PE=1 SV=1	1707.84	1966.82	2001.16	1891.94	1.00262	1896.91	2077.3	1795.92	1817.5
Q86V81	3	1	16.8302	0.00221987	678.582	0.00147366	Control	HAS3-EVs	THO complex subunit 4 OS=Homo sapiens GN=ALYREF PE=1 SV=3	2390.27	3594.98	2541.49	2842.25	0.00147366	4.18851	12.5655	0	0
P09758	3	2	16.7997	0.965833	1.00899	1.00899	HAS3-EVs	Control	Tumor-associated calcium signal transducer 2 OS=Homo sapiens GN=TACSTD2 PE=1 SV=3	2169.12	3001.68	2753.37	2641.39	1.00899	2665.15	2124.59	3027.84	2843.01
Q01844	3	2	16.7755	0.013173	1.9534	0.511927	Control	HAS3-EVs	RNA-binding protein EWS OS=Homo sapiens GN=EWSR1 PE=1 SV=1	3284.09	2316.45	2483.66	2694.73	0.511927	1379.51	1325.81	1685.1	1127.62
Q86YS3	4	1	16.7618	0.928827	1.7951	1.7951	HAS3-EVs	Control	Rab11 family-interacting protein 4 OS=Homo sapiens GN=RAB11FIP4 PE=1 SV=1	5.15566	5.06725	20.3347	10.1859	1.7951	18.2847	0	22.1276	32.7264
Q5TCY1	5	2	16.6617	0.0813093	1.30927	0.763783	Control	HAS3-EVs	Tau-tubulin kinase 1 OS=Homo sapiens GN=TTBK1 PE=1 SV=2	13289.1	9307.62	10193.1	10929.9	0.763783	8348.1	7883.87	8824.05	8336.38
Q9Y6V0	5	1	16.56	0.00404461	1.40087	1.40087	HAS3-EVs	Control	Protein piccolo OS=Homo sapiens GN=PCLO PE=1 SV=4	666	745.521	806.494	739.338	1.40087	1035.72	1007.77	1056.26	1043.13
Q99832	3	1	16.4728	0.0186996	1.82551	1.82551	HAS3-EVs	Control	T-complex protein 1 subunit eta OS=Homo sapiens GN=CCT7 PE=1 SV=2	181.485	227.433	163.726	190.881	1.82551	348.456	316.803	292.538	436.025
P23467	5	2	16.3273	3.47584e-06	4.18127	0.239162	Control	HAS3-EVs	Receptor-type tyrosine-protein phosphatase beta OS=Homo sapiens GN=PTPRB PE=1 SV=3	1988.21	1934.07	1898.83	1940.37	0.239162	464.062	498.748	442.091	451.347
Q96Q89	5	1	16.2951	0.00689706	1.48622	1.48622	HAS3-EVs	Control	Kinesin-like protein KIF20B OS=Homo sapiens GN=KIF20B PE=1 SV=3	910.648	898.136	797.971	868.918	1.48622	1291.41	1306.5	1141.99	1425.73
P62879	3	2	16.2721	0.16661	1.14859	1.14859	HAS3-EVs	Control	Guanine nucleotide-binding protein G(I)/G(S)/G(T) subunit beta-2 OS=Homo sapiens GN=GNB2 PE=1 SV=3	3351.19	3053.8	4035.82	3480.27	1.14859	3997.4	3812.01	4153.08	4027.11
P63165	3	1	16.2435	5.53414e-09	Infinity	0	Control	HAS3-EVs	Small ubiquitin-related modifier 1 OS=Homo sapiens GN=SUMO1 PE=1 SV=1	671.99	676.849	599.146	649.328	0	0	0	0	0
Q13136	4	2	16.1989	0.427586	1.17153	0.853583	Control	HAS3-EVs	Liprin-alpha-1 OS=Homo sapiens GN=PPFIA1 PE=1 SV=1	217.219	230.358	226.856	224.811	0.853583	191.895	298.101	129.121	148.463
Q8TC12	3	1	16.0472	0.0115859	1.61567	1.61567	HAS3-EVs	Control	Retinol dehydrogenase 11 OS=Homo sapiens GN=RDH11 PE=1 SV=2	663.333	715.38	773.138	717.284	1.61567	1158.89	1245.67	945.553	1285.45
O14917	5	2	15.9677	0.151234	1.13892	0.878027	Control	HAS3-EVs	Protocadherin-17 OS=Homo sapiens GN=PCDH17 PE=2 SV=2	1263.53	1335.35	1551.11	1383.33	0.878027	1214.6	1145.43	1194.84	1303.54
P17931	3	2	15.8947	0.21913	1.14538	0.873073	Control	HAS3-EVs	Galectin-3 OS=Homo sapiens GN=LGALS3 PE=1 SV=5	2185.47	2405.63	2435.23	2342.11	0.873073	2044.83	1780.61	2423.36	1930.52
Q15398	5	2	15.7975	0.00779763	1.82862	0.546861	Control	HAS3-EVs	Disks large-associated protein 5 OS=Homo sapiens GN=DLGAP5 PE=1 SV=2	27292.3	24208.2	28217.2	26572.6	0.546861	14531.5	12713.9	18053.2	12827.4
Q86UQ4	4	1	15.5771	0.0120032	2.31678	0.431634	Control	HAS3-EVs	ATP-binding cassette sub-family A member 13 OS=Homo sapiens GN=ABCA13 PE=2 SV=3	649.044	504.28	565.736	573.02	0.431634	247.335	283.826	292.472	165.706
Q5JR59	5	1	15.4248	0.220558	1.22041	1.22041	HAS3-EVs	Control	Microtubule-associated tumor suppressor candidate 2 OS=Homo sapiens GN=MTUS2 PE=1 SV=3	597.444	586.555	703.055	629.018	1.22041	767.659	783.682	609.344	909.952
Q96RP9	3	1	15.3496	0.23159	1.19473	1.19473	HAS3-EVs	Control	Elongation factor G, mitochondrial OS=Homo sapiens GN=GFM1 PE=1 SV=2	519.436	623.05	412.002	518.163	1.19473	619.062	595.884	692.857	568.445
Q9NW13	4	1	15.2196	0.000367334	4.67494	4.67494	HAS3-EVs	Control	RNA-binding protein 28 OS=Homo sapiens GN=RBM28 PE=1 SV=3	94.4103	99.6389	129.758	107.936	4.67494	504.593	548.93	411.587	553.26
Q14574	3	2	15.1526	0.000618031	1.46336	0.683358	Control	HAS3-EVs	Desmocollin-3 OS=Homo sapiens GN=DSC3 PE=1 SV=3	2082.43	2214.28	1984.22	2093.64	0.683358	1430.71	1372.85	1484.33	1434.95
P17706	4	1	15.1184	0.704781	1.03501	0.966174	Control	HAS3-EVs	Tyrosine-protein phosphatase non-receptor type 2 OS=Homo sapiens GN=PTPN2 PE=1 SV=2	2484.23	2427.97	2076.16	2329.45	0.966174	2250.66	2180.38	2022.98	2548.61
P00761	7	5	15.072	0.0329563	1.50106	0.666194	Control	HAS3-EVs	Trypsin OS=Sus scrofa PE=1 SV=1 [Not Homo sapiens]	128252	152130	190504	156962	0.666194	104567	102018	97642.8	114040
P31937	2	1	15.0568	0.339414	1.25562	1.25562	HAS3-EVs	Control	3-hydroxyisobutyrate dehydrogenase, mitochondrial OS=Homo sapiens GN=HIBADH PE=1 SV=2	1286.87	956.955	844.467	1029.43	1.25562	1292.57	920.254	1536.55	1420.91
A8MT70	4	1	14.9713	0.120457	Infinity	0	Control	HAS3-EVs	Zinc finger B-box domain-containing protein 1 OS=Homo sapiens GN=ZBBX PE=2 SV=3	0	4.06239	6.71555	3.59265	0	0	0	0	0
Q9GZL7	3	1	14.9696	0.000550323	7.30718	0.136852	Control	HAS3-EVs	Ribosome biogenesis protein WDR12 OS=Homo sapiens GN=WDR12 PE=1 SV=2	504.947	821.355	532.84	619.714	0.136852	84.8089	94.3977	65.4329	94.596
Q12888	4	4	14.788	0.05366	1.13889	0.878044	Control	HAS3-EVs	TP53-binding protein 1 OS=Homo sapiens GN=TP53BP1 PE=1 SV=2	2891.75	2865.35	2924.94	2894.01	0.878044	2541.07	2589.13	2311.04	2723.04
Q6YHK3	4	1	14.7615	0.00802794	2.0608	2.0608	HAS3-EVs	Control	CD109 antigen OS=Homo sapiens GN=CD109 PE=1 SV=2	1040.76	997.591	673.732	904.028	2.0608	1863.03	1681.53	2062.39	1845.16
Q587J7	3	1	14.561	0.142451	1.12454	0.889255	Control	HAS3-EVs	Putative ATP-dependent RNA helicase TDRD12 OS=Homo sapiens GN=TDRD12 PE=2 SV=2	3135.45	2832.51	3200.52	3056.16	0.889255	2717.7	2993.89	2497.05	2662.16
P49756	3	2	14.4429	0.0278907	1.22956	1.22956	HAS3-EVs	Control	RNA-binding protein 25 OS=Homo sapiens GN=RBM25 PE=1 SV=3	2158.39	2362.61	2557.21	2359.41	1.22956	2901.02	2707.63	2916.97	3078.47
Q02218	3	1	14.2746	0.753472	1.13183	1.13183	HAS3-EVs	Control	2-oxoglutarate dehydrogenase, mitochondrial OS=Homo sapiens GN=OGDH PE=1 SV=3	1128.39	1142.59	648.868	973.282	1.13183	1101.59	726.876	1613.52	964.362
A6NNM8	4	1	14.0691	0.0254219	5.33607	5.33607	HAS3-EVs	Control	Tubulin polyglutamylase TTLL13P OS=Homo sapiens GN=TTLL13P PE=1 SV=2	102.646	24.7536	130.087	85.8291	5.33607	457.99	400.878	376.88	596.212
P31930	4	2	13.9904	0.000105558	2.51356	0.397842	Control	HAS3-EVs	Cytochrome b-c1 complex subunit 1, mitochondrial OS=Homo sapiens GN=UQCRC1 PE=1 SV=3	1252.41	1211.61	1469.74	1311.25	0.397842	521.671	516	524.99	524.025
P11310	3	1	13.9085	0.922665	1.02512	0.975493	Control	HAS3-EVs	Medium-chain specific acyl-CoA dehydrogenase, mitochondrial OS=Homo sapiens GN=ACADM PE=1 SV=1	2052.21	1292.74	1341.37	1562.11	0.975493	1523.82	1125.23	1677.45	1768.78
Q9Y281	2	1	13.7647	0.0020547	5.94657	0.168164	Control	HAS3-EVs	Cofilin-2 OS=Homo sapiens GN=CFL2 PE=1 SV=1	2041.06	1336.17	1515.52	1630.92	0.168164	274.262	217.505	405.067	200.213
P41221	4	1	13.488	0.0614364	1.87199	0.534192	Control	HAS3-EVs	Protein Wnt-5a OS=Homo sapiens GN=WNT5A PE=1 SV=2	161.943	256.508	185.553	201.335	0.534192	107.551	149.957	101.106	71.5924
Q8WXS8	4	1	13.2068	3.04173e-05	316.662	316.662	HAS3-EVs	Control	A disintegrin and metalloproteinase with thrombospondin motifs 14 OS=Homo sapiens GN=ADAMTS14 PE=2 SV=2	14.288	32.4127	27.5491	24.7499	316.662	7837.35	7663.96	6334.48	9513.61
P67812	2	2	13.1687	0.0758689	1.67711	1.67711	HAS3-EVs	Control	Signal peptidase complex catalytic subunit SEC11A OS=Homo sapiens GN=SEC11A PE=1 SV=1	2559.56	2376.17	1425.71	2120.48	1.67711	3556.28	2960.19	4486.76	3221.89
Q6ZRV2	3	2	13.0477	0.00198543	2.54006	2.54006	HAS3-EVs	Control	Protein FAM83H OS=Homo sapiens GN=FAM83H PE=1 SV=3	146.363	113.006	142.043	133.804	2.54006	339.871	315.317	294.901	409.394
Q53H47	3	1	13.0284	0.352695	1.3165	0.759587	Control	HAS3-EVs	Histone-lysine N-methyltransferase SETMAR OS=Homo sapiens GN=SETMAR PE=1 SV=2	206.339	290.258	377.897	291.498	0.759587	221.418	253.394	141.162	269.699
Q6PRD1	4	2	13.0186	0.00713989	1.67825	1.67825	HAS3-EVs	Control	Probable G-protein coupled receptor 179 OS=Homo sapiens GN=GPR179 PE=1 SV=2	700	889.473	916.684	835.386	1.67825	1401.99	1531.26	1418.12	1256.59
Q6ZMW3	4	2	12.959	0.0172686	1.2636	1.2636	HAS3-EVs	Control	Echinoderm microtubule-associated protein-like 6 OS=Homo sapiens GN=EML6 PE=2 SV=2	632.095	702.918	711.663	682.225	1.2636	862.062	935.019	853.766	797.4
P84077	2	1	12.9568	3.20376e-09	16.9083	0.0591427	Control	HAS3-EVs	ADP-ribosylation factor 1 OS=Homo sapiens GN=ARF1 PE=1 SV=2	4594.81	4552.05	4508.64	4551.83	0.0591427	269.208	263.702	275.284	268.637
P43487	2	1	12.9001	0.973153	1.02803	0.972735	Control	HAS3-EVs	Ran-specific GTPase-activating protein OS=Homo sapiens GN=RANBP1 PE=1 SV=1	222.769	135.143	113.265	157.059	0.972735	152.777	137.669	200.363	120.298
O96005	3	1	12.871	0.0104894	30.7011	0.0325722	Control	HAS3-EVs	Cleft lip and palate transmembrane protein 1 OS=Homo sapiens GN=CLPTM1 PE=1 SV=1	1595.18	1226.32	1260.53	1360.67	0.0325722	44.3201	4.85782	69.4941	58.6083
P52209	3	2	12.8285	0.192619	1.0744	1.0744	HAS3-EVs	Control	6-phosphogluconate dehydrogenase, decarboxylating OS=Homo sapiens GN=PGD PE=1 SV=3	1393.26	1543.72	1591.1	1509.36	1.0744	1621.66	1670.8	1646.49	1547.69
Q07666	4	1	12.4594	0.217923	1.95398	0.511777	Control	HAS3-EVs	KH domain-containing, RNA-binding, signal transduction-associated protein 1 OS=Homo sapiens GN=KHDRBS1 PE=1 SV=1	23.5617	55.2006	63.1198	47.294	0.511777	24.204	40.4408	21.8839	10.2873
P55209	2	2	12.4403	0.522504	1.21662	1.21662	HAS3-EVs	Control	Nucleosome assembly protein 1-like 1 OS=Homo sapiens GN=NAP1L1 PE=1 SV=1	563.863	1201.24	720.03	828.377	1.21662	1007.82	655.269	1261.88	1106.3
Q7Z2W4	3	1	12.4139	0.00177285	1.75153	1.75153	HAS3-EVs	Control	Zinc finger CCCH-type antiviral protein 1 OS=Homo sapiens GN=ZC3HAV1 PE=1 SV=3	331.813	399.247	376.459	369.173	1.75153	646.616	694.358	582.654	662.836
O96008	2	2	12.3964	3.54501e-05	8.38409	0.119273	Control	HAS3-EVs	Mitochondrial import receptor subunit TOM40 homolog OS=Homo sapiens GN=TOMM40 PE=1 SV=1	5908.84	6786.13	5380.82	6025.27	0.119273	718.654	838.993	665.281	651.69
P06703	4	2	12.3909	0.0594064	7.1943	0.138999	Control	HAS3-EVs	Protein S100-A6 OS=Homo sapiens GN=S100A6 PE=1 SV=1	36.8938	24.0471	51.8082	37.583	0.138999	5.224	0	10.4602	5.21178
P56537	2	1	12.3141	0.000728463	25.3339	0.0394729	Control	HAS3-EVs	Eukaryotic translation initiation factor 6 OS=Homo sapiens GN=EIF6 PE=1 SV=1	1313.45	1412.91	1215.71	1314.02	0.0394729	51.8682	81.739	24.0299	49.8358
Q96QP1	4	2	12.2958	0.387052	1.06848	0.935911	Control	HAS3-EVs	Alpha-protein kinase 1 OS=Homo sapiens GN=ALPK1 PE=2 SV=3	1394.49	1595.25	1625.13	1538.29	0.935911	1439.7	1580.73	1351.42	1386.96
P22314	3	1	12.2575	3.22577e-07	Infinity	0	Control	HAS3-EVs	Ubiquitin-like modifier-activating enzyme 1 OS=Homo sapiens GN=UBA1 PE=1 SV=3	911.964	635.019	679.776	742.253	0	0	0	0	0
Q13185	3	1	12.1643	0.932772	1.02114	0.979297	Control	HAS3-EVs	Chromobox protein homolog 3 OS=Homo sapiens GN=CBX3 PE=1 SV=4	193.868	269.3	196.338	219.835	0.979297	215.284	222.82	222.049	200.983
Q9H583	2	1	12.1282	0.200324	1.13376	1.13376	HAS3-EVs	Control	HEAT repeat-containing protein 1 OS=Homo sapiens GN=HEATR1 PE=1 SV=3	947.302	1082.3	1050.44	1026.68	1.13376	1164.01	1251.63	1009.53	1230.88
P43307	3	1	12.1243	0.177622	1.46252	1.46252	HAS3-EVs	Control	Translocon-associated protein subunit alpha OS=Homo sapiens GN=SSR1 PE=1 SV=3	2450.75	2334.32	1317.33	2034.13	1.46252	2974.96	2216.1	3504.39	3204.38
Q04837	2	1	12.0664	0.674951	1.03253	1.03253	HAS3-EVs	Control	Single-stranded DNA-binding protein, mitochondrial OS=Homo sapiens GN=SSBP1 PE=1 SV=1	2498.54	2570.47	1991.5	2353.5	1.03253	2430.06	2483.99	2322.14	2484.05
P08758	2	1	12.0154	0.0354233	3.47984	3.47984	HAS3-EVs	Control	Annexin A5 OS=Homo sapiens GN=ANXA5 PE=1 SV=2	22.4245	80.0905	27.699	43.4047	3.47984	151.041	119.751	119.035	214.339
Q15365	3	2	11.9388	0.0015282	1.71782	1.71782	HAS3-EVs	Control	Poly(rC)-binding protein 1 OS=Homo sapiens GN=PCBP1 PE=1 SV=2	274.524	337.055	333.727	315.102	1.71782	541.289	541.323	519.506	563.037
Q06323	2	2	11.4571	0.968438	1.00693	1.00693	HAS3-EVs	Control	Proteasome activator complex subunit 1 OS=Homo sapiens GN=PSME1 PE=1 SV=1	1324.56	1233.44	827	1128.33	1.00693	1136.15	761.665	1501.4	1145.39
Q13501	2	1	11.4186	0.604326	1.16998	1.16998	HAS3-EVs	Control	Sequestosome-1 OS=Homo sapiens GN=SQSTM1 PE=1 SV=1	105.315	93.2067	25.0966	74.5394	1.16998	87.2099	72.4332	125.939	63.2579
Q15287	2	2	11.217	0.947825	1.00462	1.00462	HAS3-EVs	Control	RNA-binding protein with serine-rich domain 1 OS=Homo sapiens GN=RNPS1 PE=1 SV=1	3520.98	3290.14	2856.56	3222.56	1.00462	3237.46	3092.39	3580.71	3039.28
P50402	2	2	11.1726	0.0155995	1.55851	1.55851	HAS3-EVs	Control	Emerin OS=Homo sapiens GN=EMD PE=1 SV=1	560.796	699.67	752.556	671.007	1.55851	1045.77	950.014	1002.67	1184.64
P39086	4	1	11.1026	0.295567	2.0453	0.488925	Control	HAS3-EVs	Glutamate receptor ionotropic, kainate 1 OS=Homo sapiens GN=GRIK1 PE=1 SV=1	14.9619	56.8813	46.9088	39.584	0.488925	19.3536	29.3412	22.1247	6.59493
P54709	2	1	11.0487	0.0656485	1.53793	1.53793	HAS3-EVs	Control	Sodium/potassium-transporting ATPase subunit beta-3 OS=Homo sapiens GN=ATP1B3 PE=1 SV=1	631.971	1093.04	635.593	786.869	1.53793	1210.15	1137.79	1268.36	1224.3
P28066	2	1	11.0262	0.217256	1.20009	0.833269	Control	HAS3-EVs	Proteasome subunit alpha type-5 OS=Homo sapiens GN=PSMA5 PE=1 SV=3	786.036	786.367	685.377	752.593	0.833269	627.113	677.889	481.861	721.589
Q9P0V3	3	1	10.8747	0.381375	1.08529	0.921411	Control	HAS3-EVs	SH3 domain-binding protein 4 OS=Homo sapiens GN=SH3BP4 PE=1 SV=1	1058.32	1229.62	1248.3	1178.75	0.921411	1086.11	1119.83	950.664	1187.84
Q15293	2	2	10.6611	0.00328453	1.72405	1.72405	HAS3-EVs	Control	Reticulocalbin-1 OS=Homo sapiens GN=RCN1 PE=1 SV=1	2581.66	3043.75	3436.67	3020.69	1.72405	5207.84	5156.35	4977.64	5489.53
Q9NZM3	3	1	10.5838	0.36269	1.15203	0.868036	Control	HAS3-EVs	Intersectin-2 OS=Homo sapiens GN=ITSN2 PE=1 SV=3	235.914	312.83	320.753	289.832	0.868036	251.585	298.28	214.265	242.21
P13797	2	1	10.5243	0.662084	1.10561	0.90448	Control	HAS3-EVs	Plastin-3 OS=Homo sapiens GN=PLS3 PE=1 SV=4	77.7392	65.2195	23.5396	55.4994	0.90448	50.1981	6.95011	61.5062	82.138
Q86W92	3	2	10.4055	0.00268376	7.11205	0.140606	Control	HAS3-EVs	Liprin-beta-1 OS=Homo sapiens GN=PPFIBP1 PE=1 SV=2	297.832	359.784	516.242	391.286	0.140606	55.0173	34.3247	48.2668	82.4605
P26599	4	2	10.2452	0.41444	1.09964	0.909391	Control	HAS3-EVs	Polypyrimidine tract-binding protein 1 OS=Homo sapiens GN=PTBP1 PE=1 SV=1	595.754	754.594	770.954	707.101	0.909391	643.031	650.01	576.301	702.781
P11166	2	1	10.1425	0.0844223	1.38853	1.38853	HAS3-EVs	Control	Solute carrier family 2, facilitated glucose transporter member 1 OS=Homo sapiens GN=SLC2A1 PE=1 SV=2	1993.48	1564.07	1465.97	1674.51	1.38853	2325.11	1857.82	2630.73	2486.76
P60900	3	2	10.1082	0.620742	1.1057	1.1057	HAS3-EVs	Control	Proteasome subunit alpha type-6 OS=Homo sapiens GN=PSMA6 PE=1 SV=1	797.101	870.841	680.458	782.8	1.1057	865.543	925.883	641.319	1029.43
P20908	3	1	10.0578	7.42464e-05	2.56815	2.56815	HAS3-EVs	Control	Collagen alpha-1(V) chain OS=Homo sapiens GN=COL5A1 PE=1 SV=3	625.673	607.454	609.052	614.06	2.56815	1577	1606.43	1415.94	1708.62
P26583	2	1	9.9865	0.341377	1.09477	1.09477	HAS3-EVs	Control	High mobility group protein B2 OS=Homo sapiens GN=HMGB2 PE=1 SV=2	929.158	947.704	814.514	897.125	1.09477	982.143	855.68	1047.97	1042.78
Q7Z434	2	1	9.7914	0.0171876	2.26974	0.44058	Control	HAS3-EVs	Mitochondrial antiviral-signaling protein OS=Homo sapiens GN=MAVS PE=1 SV=2	1502.37	1173.84	1296.12	1324.11	0.44058	583.375	806.023	394.728	549.376
Q9P2R7	2	2	9.7564	0.0011083	1.65124	1.65124	HAS3-EVs	Control	Succinate--CoA ligase [ADP-forming] subunit beta, mitochondrial OS=Homo sapiens GN=SUCLA2 PE=1 SV=3	2405.59	2689.42	2793.42	2629.47	1.65124	4341.89	4555.45	4462.17	4008.07
Q7Z3U7	4	1	9.7019	0.000634119	4.57386	4.57386	HAS3-EVs	Control	Protein MON2 homolog OS=Homo sapiens GN=MON2 PE=1 SV=3	526.359	697.774	423.591	549.241	4.57386	2512.15	2651.93	2688.93	2195.59
Q16836	2	2	9.6563	0.000292939	1.55443	1.55443	HAS3-EVs	Control	Hydroxyacyl-coenzyme A dehydrogenase, mitochondrial OS=Homo sapiens GN=HADH PE=1 SV=3	3295.45	3298.46	3099.08	3231	1.55443	5022.36	4723.95	5237.28	5105.85
Q9NT68	3	2	8.7456	0.509685	1.11424	0.897476	Control	HAS3-EVs	Teneurin-2 OS=Homo sapiens GN=TENM2 PE=1 SV=3	149.599	133.649	125.309	136.186	0.897476	122.223	82.71	136.906	147.054
P31040	2	1	8.5693	3.03438e-06	34.2673	0.0291824	Control	HAS3-EVs	Succinate dehydrogenase [ubiquinone] flavoprotein subunit, mitochondrial OS=Homo sapiens GN=SDHA PE=1 SV=2	343.962	355.04	322.886	340.629	0.0291824	9.94038	8.89235	9.11823	11.8106
Q96PY6	2	1	8.1401	0.0878838	1.32019	1.32019	HAS3-EVs	Control	Serine/threonine-protein kinase Nek1 OS=Homo sapiens GN=NEK1 PE=1 SV=2	2889.1	3854.56	4057.61	3600.42	1.32019	4753.25	4502.11	5420.96	4336.68
P47914	1	1	7.3443	0.141488	1.13569	0.880522	Control	HAS3-EVs	60S ribosomal protein L29 OS=Homo sapiens GN=RPL29 PE=1 SV=2	3131.29	3613.18	3518.78	3421.08	0.880522	3012.34	3311.87	2741.02	2984.12
P00403	3	3	7.0688	0.349421	1.23994	1.23994	HAS3-EVs	Control	Cytochrome c oxidase subunit 2 OS=Homo sapiens GN=MT-CO2 PE=1 SV=1	3671.28	6741.73	5134.21	5182.41	1.23994	6425.86	4926.91	7478.45	6872.21
Q92522	1	1	6.7686	0.208422	1.67152	1.67152	HAS3-EVs	Control	Histone H1x OS=Homo sapiens GN=H1FX PE=1 SV=1	2216.8	804.365	771.971	1264.38	1.67152	2113.43	2588.26	2404.61	1347.43
P14406	1	1	6.6705	0.190735	1.35151	1.35151	HAS3-EVs	Control	Cytochrome c oxidase subunit 7A2, mitochondrial OS=Homo sapiens GN=COX7A2 PE=1 SV=1	2180.28	1851.38	1242.52	1758.06	1.35151	2376.04	1899.28	2770.02	2458.82
P82094	2	1	6.4115	5.62585e-05	10.7619	10.7619	HAS3-EVs	Control	TATA element modulatory factor OS=Homo sapiens GN=TMF1 PE=1 SV=2	817.09	982.312	724.598	841.334	10.7619	9054.37	8970.35	7566.53	10626.2
P25789	1	1	6.2445	0.00408074	3.64037	3.64037	HAS3-EVs	Control	Proteasome subunit alpha type-4 OS=Homo sapiens GN=PSMA4 PE=1 SV=1	177.168	302.853	174.595	218.206	3.64037	794.348	606.624	902.557	873.863
P40189	2	1	6.2129	0.169815	1.34953	1.34953	HAS3-EVs	Control	Interleukin-6 receptor subunit beta OS=Homo sapiens GN=IL6ST PE=1 SV=2	302.938	302.23	220.024	275.064	1.34953	371.208	460.62	285.313	367.691
P52907	1	1	5.9894	0.373901	Infinity	#DIV/0!	HAS3-EVs	Control	F-actin-capping protein subunit alpha-1 OS=Homo sapiens GN=CAPZA1 PE=1 SV=3	0	0	0	0	#DIV/0!	0.630148	1.89044	0	0
P32119	2	2	5.6935	0.0439573	2.65878	2.65878	HAS3-EVs	Control	Peroxiredoxin-2 OS=Homo sapiens GN=PRDX2 PE=1 SV=5	58.029	28.9588	20.0656	35.6845	2.65878	94.8772	82.2854	130.327	72.0191
P53999	1	1	5.0183	0.0103722	48.0023	0.0208323	Control	HAS3-EVs	Activated RNA polymerase II transcriptional coactivator p15 OS=Homo sapiens GN=SUB1 PE=1 SV=3	64.2314	194.377	54.4771	104.362	0.0208323	2.1741	0	0	6.52231
P30419	1	1	4.7492	0.765373	1.09294	1.09294	HAS3-EVs	Control	Glycylpeptide N-tetradecanoyltransferase 1 OS=Homo sapiens GN=NMT1 PE=1 SV=2	253.003	111.849	165.432	176.761	1.09294	193.189	122.574	207.723	249.27
Q96RU2	1	1	3.9756	0.00984435	4.19697	0.238267	Control	HAS3-EVs	Ubiquitin carboxyl-terminal hydrolase 28 OS=Homo sapiens GN=USP28 PE=1 SV=1	2054.98	1216.5	1448.05	1573.18	0.238267	374.837	411.346	511.437	201.727
Q6ZWH5	1	1	3.5615	0.436845	1.20316	1.20316	HAS3-EVs	Control	Serine/threonine-protein kinase Nek10 OS=Homo sapiens GN=NEK10 PE=2 SV=3	720.194	403.822	253.431	459.149	1.20316	552.428	633.226	542.422	481.637
Q14978	1	1	0	0.355264	3.9052	3.9052	HAS3-EVs	Control	Nucleolar and coiled-body phosphoprotein 1 OS=Homo sapiens GN=NOLC1 PE=1 SV=2	2.10232	0.0199209	3.32587	1.81604	3.9052	7.09197	0.556949	10.1282	10.5907

## Sheet: Arasu et al_MV3-EVsvsCTRL
										Normalized abundance
										Control						MV3-EVs
Accession	Peptide count	Unique peptides	Confidence score	Anova (p)	Max fold change	Ratio_MV3-EVs/Control	Highest mean condition	Lowest mean condition	Description	CTRL_1	CTRL_2	CTRL_3	Avg_Control	Ratio_MV3-EVs/Control	Avg_MV3-EVs	MV3-EVs_1	MV3-EVs_2	MV3-EVs_3
Q09666	235	139	1287.85	0.056035	1.0691	0.93537	Control	MV3-EVs	Neuroblast differentiation-associated protein AHNAK OS=Homo sapiens GN=AHNAK PE=1 SV=2	403588	373143	381470	386067	0.93537	361115	367270	357204	358872
Q15149	208	83	1219.64	0.00925268	1.10728	0.903118	Control	MV3-EVs	Plectin OS=Homo sapiens GN=PLEC PE=1 SV=3	152826	149201	157058	153028	0.903118	138202	141249	139351	134008
P15924	137	51	686.027	0.000622867	1.15482	0.865937	Control	MV3-EVs	Desmoplakin OS=Homo sapiens GN=DSP PE=1 SV=3	93410.6	92646.4	96927.8	94328.2	0.865937	81682.3	81633.5	81000.8	82412.7
P46013	106	36	540.703	0.000121882	1.27252	0.785845	Control	MV3-EVs	Proliferation marker protein Ki-67 OS=Homo sapiens GN=MKI67 PE=1 SV=2	50295.2	47722.1	48153	48723.4	0.785845	38289.1	38281.1	38194.5	38391.5
P13647	103	49	503.327	0.000340034	1.32252	0.75613	Control	MV3-EVs	Keratin, type II cytoskeletal 5 OS=Homo sapiens GN=KRT5 PE=1 SV=3	296049	308140	304226	302805	0.75613	228960	228654	237669	220557
P02545	97	58	474.732	0.0287988	1.14113	0.876323	Control	MV3-EVs	Prelamin-A/C OS=Homo sapiens GN=LMNA PE=1 SV=1	212717	204855	229042	215538	0.876323	188881	181057	190829	194756
P11021	76	38	465.229	0.000287505	1.28764	0.776612	Control	MV3-EVs	78 kDa glucose-regulated protein OS=Homo sapiens GN=HSPA5 PE=1 SV=2	300942	290890	285262	292365	0.776612	227054	233266	225824	222072
P05787	96	40	460.847	0.163828	1.03994	1.03994	MV3-EVs	Control	Keratin, type II cytoskeletal 8 OS=Homo sapiens GN=KRT8 PE=1 SV=7	113804	109808	107150	110254	1.03994	114657	118110	112673	113190
P07355	88	59	425.709	0.00157018	1.22885	0.813771	Control	MV3-EVs	Annexin A2 OS=Homo sapiens GN=ANXA2 PE=1 SV=2	559164	539395	515800	538120	0.813771	437906	442291	426394	445034
P11142	81	40	424.723	0.0085624	1.19553	0.836452	Control	MV3-EVs	Heat shock cognate 71 kDa protein OS=Homo sapiens GN=HSPA8 PE=1 SV=1	154781	142962	144443	147395	0.836452	123289	130109	120574	119184
P02538	83	4	415.82	0.00698676	1.5579	0.641892	Control	MV3-EVs	Keratin, type II cytoskeletal 6A OS=Homo sapiens GN=KRT6A PE=1 SV=3	36808.9	44227.8	41773.7	40936.8	0.641892	26277	23617	29781.9	25432.1
P13646	72	14	404.043	8.84137e-05	1.42339	0.702547	Control	MV3-EVs	Keratin, type I cytoskeletal 13 OS=Homo sapiens GN=KRT13 PE=1 SV=4	92446.4	90248.1	94042.8	92245.8	0.702547	64807	65371.2	66530.3	62519.5
P21333	76	39	400.919	0.0816557	1.06297	0.940757	Control	MV3-EVs	Filamin-A OS=Homo sapiens GN=FLNA PE=1 SV=4	41514.2	45050.6	42226.6	42930.4	0.940757	40387.1	39852.2	40343.8	40965.3
P08727	84	36	392.368	0.0111958	1.04968	0.952673	Control	MV3-EVs	Keratin, type I cytoskeletal 19 OS=Homo sapiens GN=KRT19 PE=1 SV=4	141758	142486	138709	140985	0.952673	134312	133428	133282	136226
P63261	123	15	384.388	6.95327e-06	1.58944	0.629151	Control	MV3-EVs	Actin, cytoplasmic 2 OS=Homo sapiens GN=ACTG1 PE=1 SV=1	266444	254612	254592	258549	0.629151	162666	162964	162201	162834
Q13813	78	20	370.824	0.154686	1.0739	0.931185	Control	MV3-EVs	Spectrin alpha chain, non-erythrocytic 1 OS=Homo sapiens GN=SPTAN1 PE=1 SV=3	18598.7	17979	20185.3	18921	0.931185	17619	17011.9	18292	17553
P10809	71	45	367.792	0.014323	1.12237	0.890974	Control	MV3-EVs	60 kDa heat shock protein, mitochondrial OS=Homo sapiens GN=HSPD1 PE=1 SV=2	253035	234423	242572	243343	0.890974	216812	216285	210745	223407
P07900	67	25	349.814	0.185018	1.05343	1.05343	MV3-EVs	Control	Heat shock protein HSP 90-alpha OS=Homo sapiens GN=HSP90AA1 PE=1 SV=5	41533.1	41005	44693.9	42410.7	1.05343	44676.5	43035.5	45239.5	45754.6
P08238	66	6	344.501	0.280506	1.08995	1.08995	MV3-EVs	Control	Heat shock protein HSP 90-beta OS=Homo sapiens GN=HSP90AB1 PE=1 SV=4	14481.2	11964.3	13286.4	13244	1.08995	14435.3	13265.1	14703.1	15337.8
Q9NZM1	61	29	343.835	0.000416785	1.49223	0.670137	Control	MV3-EVs	Myoferlin OS=Homo sapiens GN=MYOF PE=1 SV=1	85332.6	79325.4	88865	84507.7	0.670137	56631.7	58136.9	54969.7	56788.6
P08729	73	30	342.098	0.655071	1.02554	1.02554	MV3-EVs	Control	Keratin, type II cytoskeletal 7 OS=Homo sapiens GN=KRT7 PE=1 SV=5	108321	101750	107185	105752	1.02554	108452	113522	112906	98929.8
Q8IVF2	78	17	333.851	0.0345941	1.19419	0.837385	Control	MV3-EVs	Protein AHNAK2 OS=Homo sapiens GN=AHNAK2 PE=1 SV=2	13009.6	13073.6	11352.3	12478.5	0.837385	10449.3	10912	9819.27	10616.7
P19012	63	8	318.292	0.000666026	1.23925	0.806942	Control	MV3-EVs	Keratin, type I cytoskeletal 15 OS=Homo sapiens GN=KRT15 PE=1 SV=3	22907.1	23561.6	23740.7	23403.1	0.806942	18885	19009.5	18193	19452.3
P62736	88	4	308.498	0.00107109	4.46249	0.22409	Control	MV3-EVs	Actin, aortic smooth muscle OS=Homo sapiens GN=ACTA2 PE=1 SV=1	129453	119481	132748	127227	0.22409	28510.4	39343.4	22736	23451.7
O43707	50	20	305.213	0.00243157	1.55373	0.643611	Control	MV3-EVs	Alpha-actinin-4 OS=Homo sapiens GN=ACTN4 PE=1 SV=2	58231.2	47735.4	51480	52482.2	0.643611	33778.1	35685.3	32991.1	32658
Q01082	65	23	299.609	0.247466	1.00963	0.990457	Control	MV3-EVs	Spectrin beta chain, non-erythrocytic 1 OS=Homo sapiens GN=SPTBN1 PE=1 SV=2	20676.2	20329	20793.3	20599.5	0.990457	20402.9	20398.7	20336.7	20473.3
P42704	52	28	298.808	0.00243774	1.06415	0.939714	Control	MV3-EVs	Leucine-rich PPR motif-containing protein, mitochondrial OS=Homo sapiens GN=LRPPRC PE=1 SV=3	58910.2	57645.5	57670	58075.2	0.939714	54574.1	54725.2	53980.1	55017.1
Q04695	56	13	291.421	0.00109816	1.48624	0.67284	Control	MV3-EVs	Keratin, type I cytoskeletal 17 OS=Homo sapiens GN=KRT17 PE=1 SV=2	39519.7	36786.3	42487.7	39597.9	0.67284	26643.1	25490.8	27282.4	27155.9
P12270	61	12	288.298	0.176841	1.04036	0.961208	Control	MV3-EVs	Nucleoprotein TPR OS=Homo sapiens GN=TPR PE=1 SV=3	8710.73	8880.96	9356.31	8982.67	0.961208	8634.21	8448.89	8708.76	8744.98
P20700	45	19	278.249	0.105479	1.04154	0.960115	Control	MV3-EVs	Lamin-B1 OS=Homo sapiens GN=LMNB1 PE=1 SV=2	37280.7	39820.1	38387.3	38496.1	0.960115	36960.7	36743.8	36964.2	37174
P38646	45	26	278.095	0.000911248	1.17262	0.85279	Control	MV3-EVs	Stress-70 protein, mitochondrial OS=Homo sapiens GN=HSPA9 PE=1 SV=2	91346.9	86701.2	90983.2	89677.1	0.85279	76475.7	75849.6	76100.1	77477.4
P22626	57	44	274.185	0.108614	1.08047	0.925526	Control	MV3-EVs	Heterogeneous nuclear ribonucleoproteins A2/B1 OS=Homo sapiens GN=HNRNPA2B1 PE=1 SV=2	255153	248633	259615	254467	0.925526	235516	222604	232243	251700
P05783	47	28	267.302	0.00685565	1.15534	1.15534	MV3-EVs	Control	Keratin, type I cytoskeletal 18 OS=Homo sapiens GN=KRT18 PE=1 SV=2	44078.7	42089.5	43622.6	43263.6	1.15534	49984.2	52388.9	49223.4	48340.4
P0DMV8	45	13	259.942	0.00785739	1.13799	0.878739	Control	MV3-EVs	Heat shock 70 kDa protein 1A OS=Homo sapiens GN=HSPA1A PE=1 SV=1	32041.3	33441.3	31665	32382.5	0.878739	28455.8	29579.1	28161.2	27627.1
P58107	58	10	258.857	0.0252053	1.36463	0.732801	Control	MV3-EVs	Epiplakin OS=Homo sapiens GN=EPPK1 PE=1 SV=2	11908.7	11379.2	11761.1	11683	0.732801	8561.29	9386.17	9205.88	7091.81
P14625	43	20	258.288	0.0507099	1.23357	0.810658	Control	MV3-EVs	Endoplasmin OS=Homo sapiens GN=HSP90B1 PE=1 SV=1	111567	106956	89774	102765	0.810658	83307.6	88193.5	78330	83399.3
P08195	57	44	252.205	0.00830771	1.2566	1.2566	MV3-EVs	Control	4F2 cell-surface antigen heavy chain OS=Homo sapiens GN=SLC3A2 PE=1 SV=3	170587	161934	149429	160650	1.2566	201873	212912	197662	195045
Q14980	52	18	250.451	0.384505	1.03769	0.963676	Control	MV3-EVs	Nuclear mitotic apparatus protein 1 OS=Homo sapiens GN=NUMA1 PE=1 SV=2	17031.3	16298.2	15325.3	16218.3	0.963676	15629.2	15173.1	15420.4	16294
P15636	80	47	243.672	0.00028473	1.61676	0.618522	Control	MV3-EVs	Lys-C-enzyme used in experiment OS=Achromobacter lyticus [Not Homo sapiens]	1.56428e+06	1.77626e+06	1.73166e+06	1.69073e+06	0.618522	1.04576e+06	1.04219e+06	1.02869e+06	1.06639e+06
Q9NR30	39	19	241.161	0.00123052	1.1878	0.841892	Control	MV3-EVs	Nucleolar RNA helicase 2 OS=Homo sapiens GN=DDX21 PE=1 SV=5	47579.9	47721.4	45050.2	46783.8	0.841892	39386.9	40024.5	38709	39427.2
P08779	42	3	240.634	0.000111316	1.53258	0.652493	Control	MV3-EVs	Keratin, type I cytoskeletal 16 OS=Homo sapiens GN=KRT16 PE=1 SV=4	5321.82	5716.07	5422.89	5486.93	0.652493	3580.18	3677.77	3607.1	3455.66
P35579	53	15	236.864	0.0157397	1.12355	0.890036	Control	MV3-EVs	Myosin-9 OS=Homo sapiens GN=MYH9 PE=1 SV=4	7991.67	8475.13	8662.97	8376.59	0.890036	7455.46	7221.64	7588.17	7556.58
Q99996	53	8	232.18	3.66874e-05	1.26201	0.792384	Control	MV3-EVs	A-kinase anchor protein 9 OS=Homo sapiens GN=AKAP9 PE=1 SV=3	6196.58	6199.51	6079.4	6158.5	0.792384	4879.89	4954.99	4891.63	4793.06
P12814	35	10	230.475	0.00545928	1.40777	0.710343	Control	MV3-EVs	Alpha-actinin-1 OS=Homo sapiens GN=ACTN1 PE=1 SV=2	32511	28392.3	32457	31120.1	0.710343	22106	21230	24070.6	21017.3
P19338	47	37	229.725	0.11232	1.0744	1.0744	MV3-EVs	Control	Nucleolin OS=Homo sapiens GN=NCL PE=1 SV=3	124730	132046	133229	130002	1.0744	139674	144572	142537	131912
Q08211	44	17	227.245	0.00347287	1.19606	0.83608	Control	MV3-EVs	ATP-dependent RNA helicase A OS=Homo sapiens GN=DHX9 PE=1 SV=4	38939	38184.3	35676.4	37599.9	0.83608	31436.5	32127.1	30920.5	31261.9
Q03252	39	8	226.261	0.318177	1.05885	1.05885	MV3-EVs	Control	Lamin-B2 OS=Homo sapiens GN=LMNB2 PE=1 SV=4	5854.57	5451.26	5776.16	5694	1.05885	6029.11	5801.39	5720.87	6565.08
P30101	43	25	225.923	0.083436	1.18687	1.18687	MV3-EVs	Control	Protein disulfide-isomerase A3 OS=Homo sapiens GN=PDIA3 PE=1 SV=4	55633.3	47781.1	42867.4	48760.6	1.18687	57872.5	59243.5	56274.6	58099.4
P46940	44	14	224.058	0.000219837	1.17473	1.17473	MV3-EVs	Control	Ras GTPase-activating-like protein IQGAP1 OS=Homo sapiens GN=IQGAP1 PE=1 SV=1	15559.5	15169.1	15808.1	15512.3	1.17473	18222.7	18368.4	18161.3	18138.4
P05023	43	18	223.773	0.00757365	1.15043	0.869239	Control	MV3-EVs	Sodium/potassium-transporting ATPase subunit alpha-1 OS=Homo sapiens GN=ATP1A1 PE=1 SV=1	29636.5	30007.5	28848.2	29497.4	0.869239	25640.3	26884.2	25416.2	24620.4
P35221	37	15	215.107	0.175881	1.06701	0.937201	Control	MV3-EVs	Catenin alpha-1 OS=Homo sapiens GN=CTNNA1 PE=1 SV=1	38087.4	40892.4	35797.6	38259.2	0.937201	35856.5	35863.4	35636.9	36069.3
P04264	30	6	208.465	0.00278646	1.76244	0.567394	Control	MV3-EVs	Keratin, type II cytoskeletal 1 OS=Homo sapiens GN=KRT1 PE=1 SV=6	14052.5	11007.7	10911.6	11990.6	0.567394	6803.39	6809.49	7037.73	6562.94
P35908	37	8	206.53	1.46615e-05	2.46051	0.406419	Control	MV3-EVs	Keratin, type II cytoskeletal 2 epidermal OS=Homo sapiens GN=KRT2 PE=1 SV=2	12407.1	11249.8	12526.8	12061.2	0.406419	4901.92	4859.79	4850.35	4995.61
P07237	33	18	206.377	0.0645265	1.05937	0.943958	Control	MV3-EVs	Protein disulfide-isomerase OS=Homo sapiens GN=P4HB PE=1 SV=3	57945.9	56028.8	55662.2	56545.6	0.943958	53376.7	54817.3	53897.7	51415.2
P17066	33	4	200.985	0.532065	1.06036	1.06036	MV3-EVs	Control	Heat shock 70 kDa protein 6 OS=Homo sapiens GN=HSPA6 PE=1 SV=2	1989.69	2484.8	2520.22	2331.57	1.06036	2472.3	2242.68	2633.89	2540.33
Q02224	46	9	200.313	0.141284	1.10159	0.90778	Control	MV3-EVs	Centromere-associated protein E OS=Homo sapiens GN=CENPE PE=1 SV=2	6828.19	6545.74	7065.3	6813.07	0.90778	6184.78	5614.18	6315.01	6625.13
Q58FF7	39	1	197.411	0.0187609	1.35864	0.736027	Control	MV3-EVs	Putative heat shock protein HSP 90-beta-3 OS=Homo sapiens GN=HSP90AB3P PE=5 SV=1	2152	2749.43	2300.82	2400.75	0.736027	1767.02	1665.37	1796.13	1839.55
P13645	34	12	194.191	0.00068274	1.32075	0.757145	Control	MV3-EVs	Keratin, type I cytoskeletal 10 OS=Homo sapiens GN=KRT10 PE=1 SV=6	13092	13705.9	12945.6	13247.8	0.757145	10030.5	9575.98	10164.2	10351.4
Q9P2E9	39	9	193.629	0.00195851	1.74086	1.74086	MV3-EVs	Control	Ribosome-binding protein 1 OS=Homo sapiens GN=RRBP1 PE=1 SV=4	4206.59	5373.45	4967.59	4849.21	1.74086	8441.78	7984.96	8576.34	8764.04
P52272	35	17	191.691	0.0120997	1.07604	1.07604	MV3-EVs	Control	Heterogeneous nuclear ribonucleoprotein M OS=Homo sapiens GN=HNRNPM PE=1 SV=3	19198.6	18604	19703.3	19168.7	1.07604	20626.3	20548.5	20753.2	20577.1
P06576	39	25	190.328	0.00461882	1.34318	0.744499	Control	MV3-EVs	ATP synthase subunit beta, mitochondrial OS=Homo sapiens GN=ATP5B PE=1 SV=3	168932	152280	153525	158246	0.744499	117814	126582	116291	110568
Q00839	36	25	188.678	0.000262973	1.12056	0.892413	Control	MV3-EVs	Heterogeneous nuclear ribonucleoprotein U OS=Homo sapiens GN=HNRNPU PE=1 SV=6	110178	108585	108862	109208	0.892413	97458.9	97733.6	95957.2	98686.1
P04843	33	14	182.522	0.00571866	1.14154	0.876007	Control	MV3-EVs	Dolichyl-diphosphooligosaccharide--protein glycosyltransferase subunit 1 OS=Homo sapiens GN=RPN1 PE=1 SV=1	29025.3	30399.7	29660.5	29695.2	0.876007	26013.2	27064.2	25710.5	25264.9
P16144	29	17	177.398	0.0250884	1.10014	0.908977	Control	MV3-EVs	Integrin beta-4 OS=Homo sapiens GN=ITGB4 PE=1 SV=5	27957.5	30638.8	29542.4	29379.6	0.908977	26705.4	26434.3	26907.1	26774.6
O75643	38	7	177.132	0.109939	1.34825	0.741704	Control	MV3-EVs	U5 small nuclear ribonucleoprotein 200 kDa helicase OS=Homo sapiens GN=SNRNP200 PE=1 SV=2	6669.58	4597.85	6154	5807.15	0.741704	4307.18	5097.94	3985.86	3837.75
P09651	33	4	176.685	0.408705	1.06864	0.935769	Control	MV3-EVs	Heterogeneous nuclear ribonucleoprotein A1 OS=Homo sapiens GN=HNRNPA1 PE=1 SV=5	11724.5	14634.6	13717.4	13358.8	0.935769	12500.8	12331.9	12278.4	12892
Q12906	25	10	176.542	0.0173051	1.29924	0.769682	Control	MV3-EVs	Interleukin enhancer-binding factor 3 OS=Homo sapiens GN=ILF3 PE=1 SV=3	35364.7	33021.1	32268.5	33551.4	0.769682	25823.9	28744.1	25509.9	23217.8
P62805	58	44	175.132	0.172899	1.08466	1.08466	MV3-EVs	Control	Histone H4 OS=Homo sapiens GN=HIST1H4A PE=1 SV=2	530178	494337	446036	490184	1.08466	531681	526346	537308	531391
P23284	36	27	174.066	0.0277596	1.25664	0.795772	Control	MV3-EVs	Peptidyl-prolyl cis-trans isomerase B OS=Homo sapiens GN=PPIB PE=1 SV=2	102677	87705.1	102677	97686.1	0.795772	77735.9	84364.8	75003.1	73839.6
P25705	37	28	172.537	0.0116751	1.14316	0.874771	Control	MV3-EVs	ATP synthase subunit alpha, mitochondrial OS=Homo sapiens GN=ATP5A1 PE=1 SV=1	102296	97081.2	100650	100009	0.874771	87484.9	91137.2	88044	83273.5
P42166	22	6	171.302	0.0543371	1.09826	0.910528	Control	MV3-EVs	Lamina-associated polypeptide 2, isoform alpha OS=Homo sapiens GN=TMPO PE=1 SV=2	14732.7	13141.6	13801.9	13892.1	0.910528	12649.1	12641.8	12448.2	12857.3
P17844	29	4	165.759	0.00160933	1.76451	0.566729	Control	MV3-EVs	Probable ATP-dependent RNA helicase DDX5 OS=Homo sapiens GN=DDX5 PE=1 SV=1	9291.59	7900.75	7440.81	8211.05	0.566729	4653.44	4916.76	4379.74	4663.81
P16615	28	3	165.3	0.0157882	1.43314	0.697768	Control	MV3-EVs	Sarcoplasmic/endoplasmic reticulum calcium ATPase 2 OS=Homo sapiens GN=ATP2A2 PE=1 SV=1	9298.06	8077.16	7409.01	8261.41	0.697768	5764.55	6459.78	5312.54	5521.32
Q9UQ35	33	7	165.259	0.00426722	1.32072	0.757161	Control	MV3-EVs	Serine/arginine repetitive matrix protein 2 OS=Homo sapiens GN=SRRM2 PE=1 SV=2	7476.53	6898.85	7999.86	7458.41	0.757161	5647.22	5652.78	5841.94	5446.92
P14618	30	18	165.168	0.00484862	1.26936	1.26936	MV3-EVs	Control	Pyruvate kinase PKM OS=Homo sapiens GN=PKM PE=1 SV=4	33533.3	29582.4	32423.1	31846.3	1.26936	40424.3	40666.4	38931	41675.5
O43795	36	12	159.208	0.00332024	1.22741	0.814723	Control	MV3-EVs	Unconventional myosin-Ib OS=Homo sapiens GN=MYO1B PE=1 SV=3	18891.2	18879.3	19819.2	19196.6	0.814723	15639.9	16032.2	16127.5	14759.9
Q6NZI2	29	12	157.974	0.00151686	1.43943	1.43943	MV3-EVs	Control	Caveolae-associated protein 1 OS=Homo sapiens GN=CAVIN1 PE=1 SV=1	11122.5	10771.7	11500.4	11131.6	1.43943	16023.1	14680.2	16581	16808.3
P13667	25	11	157.594	0.935986	1.00473	0.995287	Control	MV3-EVs	Protein disulfide-isomerase A4 OS=Homo sapiens GN=PDIA4 PE=1 SV=2	21266.8	23997.8	21590.5	22285	0.995287	22180	21767.3	22088.2	22684.6
O60716	28	15	156.399	0.0109531	1.10565	0.904444	Control	MV3-EVs	Catenin delta-1 OS=Homo sapiens GN=CTNND1 PE=1 SV=1	23615.4	24079.5	23596.7	23763.9	0.904444	21493.1	21328.6	20783.9	22366.7
Q16695	48	30	156.286	0.0750232	1.10836	0.902232	Control	MV3-EVs	Histone H3.1t OS=Homo sapiens GN=HIST3H3 PE=1 SV=3	547282	610803	595716	584600	0.902232	527445	504225	524507	553604
P13639	27	15	155.595	0.136112	1.21759	0.821292	Control	MV3-EVs	Elongation factor 2 OS=Homo sapiens GN=EEF2 PE=1 SV=4	32131.5	25668.4	30955.6	29585.2	0.821292	24298.1	26822.8	25477.7	20593.7
P42167	19	2	153.928	0.686653	1.01622	1.01622	MV3-EVs	Control	Lamina-associated polypeptide 2, isoforms beta/gamma OS=Homo sapiens GN=TMPO PE=1 SV=2	3369.91	3878.6	3630.11	3626.2	1.01622	3685.02	3698.07	3654.44	3702.54
Q13428	30	10	153.706	0.870108	1.00868	0.991392	Control	MV3-EVs	Treacle protein OS=Homo sapiens GN=TCOF1 PE=1 SV=3	13337.1	14621.7	14958.1	14305.6	0.991392	14182.5	13260.2	14331.9	14955.3
P27824	25	18	153.392	1.32183e-05	1.48591	0.672988	Control	MV3-EVs	Calnexin OS=Homo sapiens GN=CANX PE=1 SV=2	86832.6	86503.8	87749.9	87028.8	0.672988	58569.3	57086.9	60067.7	58553.2
Q5VTE0	40	25	152.923	0.00739046	1.1581	0.86348	Control	MV3-EVs	Putative elongation factor 1-alpha-like 3 OS=Homo sapiens GN=EEF1A1P5 PE=5 SV=1	78784.8	86103	85093.7	83327.2	0.86348	71951.4	71178.5	71519.1	73156.5
Q14CN4	30	2	151.575	0.100929	1.14575	0.87279	Control	MV3-EVs	Keratin, type II cytoskeletal 72 OS=Homo sapiens GN=KRT72 PE=1 SV=2	2902.59	2746.43	3012.81	2887.28	0.87279	2519.99	2253.88	2537.48	2768.61
Q9NRC6	39	7	151.504	0.00106251	1.36429	0.732979	Control	MV3-EVs	Spectrin beta chain, non-erythrocytic 5 OS=Homo sapiens GN=SPTBN5 PE=1 SV=2	16067.4	17093.1	16867.6	16676	0.732979	12223.2	11584.3	12919.6	12165.7
P02786	28	17	151.356	0.00112932	1.22669	0.815204	Control	MV3-EVs	Transferrin receptor protein 1 OS=Homo sapiens GN=TFRC PE=1 SV=2	38989.2	38211.9	39470.9	38890.7	0.815204	31703.8	33082.5	31391.4	30637.5
P49792	33	7	151.095	0.31794	1.05713	1.05713	MV3-EVs	Control	E3 SUMO-protein ligase RanBP2 OS=Homo sapiens GN=RANBP2 PE=1 SV=2	4015.04	4641.41	4151.99	4269.48	1.05713	4513.38	4600.39	4300.83	4638.9
Q15075	33	6	146.346	0.0786347	1.12852	1.12852	MV3-EVs	Control	Early endosome antigen 1 OS=Homo sapiens GN=EEA1 PE=1 SV=2	6239.8	7029.98	6786.65	6685.48	1.12852	7544.71	7177.23	7349.32	8107.58
Q92841	26	3	142.947	0.029135	1.22003	0.819652	Control	MV3-EVs	Probable ATP-dependent RNA helicase DDX17 OS=Homo sapiens GN=DDX17 PE=1 SV=2	5398.42	5676.71	6371.75	5815.63	0.819652	4766.79	4592.75	5089.77	4617.84
P68363	26	5	141.7	0.522926	1.04939	0.952938	Control	MV3-EVs	Tubulin alpha-1B chain OS=Homo sapiens GN=TUBA1B PE=1 SV=1	15457.4	18708.3	16778.7	16981.5	0.952938	16182.3	17161.6	15108.5	16276.8
Q9Y4L1	22	10	141.043	0.0339712	1.14655	0.872178	Control	MV3-EVs	Hypoxia up-regulated protein 1 OS=Homo sapiens GN=HYOU1 PE=1 SV=1	21017.2	18921.7	19753.8	19897.6	0.872178	17354.2	18252.1	17391.8	16418.8
P06748	30	20	139.715	0.360362	1.06144	0.942115	Control	MV3-EVs	Nucleophosmin OS=Homo sapiens GN=NPM1 PE=1 SV=2	109196	119026	130582	119602	0.942115	112678	108418	113254	116364
P08670	33	2	139.233	0.0063023	1.80421	1.80421	MV3-EVs	Control	Vimentin OS=Homo sapiens GN=VIM PE=1 SV=4	1202.01	1745.12	1428.06	1458.4	1.80421	2631.25	2598.01	2473.99	2821.76
Q63HN8	36	4	137.734	0.149671	1.14091	0.876493	Control	MV3-EVs	E3 ubiquitin-protein ligase RNF213 OS=Homo sapiens GN=RNF213 PE=1 SV=3	1604.72	2039.24	1811.54	1818.5	0.876493	1593.9	1538.06	1608.21	1635.45
O43390	25	8	137.655	0.577955	1.04008	1.04008	MV3-EVs	Control	Heterogeneous nuclear ribonucleoprotein R OS=Homo sapiens GN=HNRNPR PE=1 SV=1	13847	13153.4	11698.7	12899.7	1.04008	13416.7	13898.5	14065	12286.6
P27797	19	14	137.603	0.000205418	1.6591	0.602738	Control	MV3-EVs	Calreticulin OS=Homo sapiens GN=CALR PE=1 SV=1	52464.2	53150.1	47332.7	50982.3	0.602738	30729	30881.6	29957.5	31347.8
P43243	24	9	134.756	0.998019	1.00344	0.996571	Control	MV3-EVs	Matrin-3 OS=Homo sapiens GN=MATR3 PE=1 SV=2	32430.8	41638.5	43724.3	39264.5	0.996571	39129.9	34532.3	43656.1	39201.3
P06733	24	19	133.971	0.0257033	1.08357	1.08357	MV3-EVs	Control	Alpha-enolase OS=Homo sapiens GN=ENO1 PE=1 SV=2	27494.2	28414.9	27280.8	27730	1.08357	30047.5	31079.2	30007.4	29055.9
P19013	25	5	133.103	0.0104729	1.4789	0.676177	Control	MV3-EVs	Keratin, type II cytoskeletal 4 OS=Homo sapiens GN=KRT4 PE=1 SV=4	3249.59	3283.53	2684.1	3072.41	0.676177	2077.49	2305.47	1914.39	2012.61
Q92598	25	5	132.806	0.39418	1.14096	1.14096	MV3-EVs	Control	Heat shock protein 105 kDa OS=Homo sapiens GN=HSPH1 PE=1 SV=1	2772.6	3648.56	2345.68	2922.28	1.14096	3334.2	3629.83	3526.2	2846.57
O95613	32	6	131.932	0.000901169	1.49573	0.66857	Control	MV3-EVs	Pericentrin OS=Homo sapiens GN=PCNT PE=1 SV=4	197224	197165	202548	198979	0.66857	133031	145197	126382	127515
Q86UP2	27	6	130.77	0.0126762	1.13841	1.13841	MV3-EVs	Control	Kinectin OS=Homo sapiens GN=KTN1 PE=1 SV=1	4588.14	4463.94	4734.08	4595.39	1.13841	5231.44	4983.93	5417.4	5292.98
Q14134	26	6	130.66	0.000632626	1.4399	1.4399	MV3-EVs	Control	Tripartite motif-containing protein 29 OS=Homo sapiens GN=TRIM29 PE=1 SV=2	2721.89	2880.76	3087.28	2896.64	1.4399	4170.89	4206.66	4089.72	4216.28
P00338	21	13	130.388	0.768416	1.04882	0.953454	Control	MV3-EVs	L-lactate dehydrogenase A chain OS=Homo sapiens GN=LDHA PE=1 SV=2	35071.7	24692.5	33411.5	31058.6	0.953454	29612.9	32389.5	30439.2	26010.1
P21796	19	6	128.373	0.000196718	1.36302	0.733665	Control	MV3-EVs	Voltage-dependent anion-selective channel protein 1 OS=Homo sapiens GN=VDAC1 PE=1 SV=2	33483.4	32994.5	33792.1	33423.3	0.733665	24521.5	25578	23678.4	24308.2
P61978	22	15	128.273	0.00162292	1.42418	1.42418	MV3-EVs	Control	Heterogeneous nuclear ribonucleoprotein K OS=Homo sapiens GN=HNRNPK PE=1 SV=1	23428.6	24967.2	26894.3	25096.7	1.42418	35742.2	34972.2	37505.9	34748.5
Q99798	19	8	128.181	0.0172649	1.26607	0.789844	Control	MV3-EVs	Aconitate hydratase, mitochondrial OS=Homo sapiens GN=ACO2 PE=1 SV=2	11836.1	12181	11643.9	11887	0.789844	9388.87	10115.4	9728.78	8322.46
A4UGR9	31	6	125.615	0.702123	1.02027	0.980134	Control	MV3-EVs	Xin actin-binding repeat-containing protein 2 OS=Homo sapiens GN=XIRP2 PE=1 SV=2	2560.13	2915.31	2857.94	2777.79	0.980134	2722.61	2735.31	2612.65	2819.87
P35900	22	1	123.465	0.169742	1.43141	0.698611	Control	MV3-EVs	Keratin, type I cytoskeletal 20 OS=Homo sapiens GN=KRT20 PE=1 SV=1	195.101	257.747	316.23	256.359	0.698611	179.095	135.655	241.213	160.418
Q00610	24	8	121.726	0.84761	1.01127	0.98886	Control	MV3-EVs	Clathrin heavy chain 1 OS=Homo sapiens GN=CLTC PE=1 SV=5	8280.46	7513.01	7111.37	7634.95	0.98886	7549.89	7445.3	7541.35	7663.04
Q01650	23	20	120.926	0.0195526	1.17075	1.17075	MV3-EVs	Control	Large neutral amino acids transporter small subunit 1 OS=Homo sapiens GN=SLC7A5 PE=1 SV=2	69198.8	63117.4	66808.1	66374.8	1.17075	77708.1	82021	77675.2	73428
P46087	21	9	120.034	0.0542061	1.0997	1.0997	MV3-EVs	Control	Probable 28S rRNA (cytosine(4447)-C(5))-methyltransferase OS=Homo sapiens GN=NOP2 PE=1 SV=2	18236.4	18432.7	19940.1	18869.7	1.0997	20751	19903	21379.7	20970.1
P14923	24	13	119.883	0.0020033	1.38206	0.723555	Control	MV3-EVs	Junction plakoglobin OS=Homo sapiens GN=JUP PE=1 SV=3	31085.2	34170.3	33243.6	32833	0.723555	23756.5	25421.9	22611.1	23236.5
O15078	26	3	118.013	0.0823412	1.12514	0.88878	Control	MV3-EVs	Centrosomal protein of 290 kDa OS=Homo sapiens GN=CEP290 PE=1 SV=2	1912.82	1992.79	2195.15	2033.59	0.88878	1807.41	1715.83	1905.03	1801.38
Q9Y2W1	21	6	117.902	0.0915031	1.06359	0.940212	Control	MV3-EVs	Thyroid hormone receptor-associated protein 3 OS=Homo sapiens GN=THRAP3 PE=1 SV=2	7123	7105.15	6758.89	6995.68	0.940212	6577.42	6290.16	6739.83	6702.27
P07910	29	8	116.768	0.0380273	1.25485	0.796908	Control	MV3-EVs	Heterogeneous nuclear ribonucleoproteins C1/C2 OS=Homo sapiens GN=HNRNPC PE=1 SV=4	43086.1	45893.3	50053.2	46344.2	0.796908	36932.1	32909	40631.2	37256
P04075	21	7	116.558	0.131007	1.07991	0.926	Control	MV3-EVs	Fructose-bisphosphate aldolase A OS=Homo sapiens GN=ALDOA PE=1 SV=2	14206.6	14805.6	12943.9	13985.4	0.926	12950.5	12944.3	12966.7	12940.4
P49411	22	13	116.055	0.00423195	1.18319	0.845173	Control	MV3-EVs	Elongation factor Tu, mitochondrial OS=Homo sapiens GN=TUFM PE=1 SV=2	45564.3	47413.6	48789.4	47255.7	0.845173	39939.3	41571.5	38810.4	39436
P0DP23	22	6	114.934	0.104769	1.17541	1.17541	MV3-EVs	Control	Calmodulin-1 OS=Homo sapiens GN=CALM1 PE=1 SV=1	28068.3	29210.7	30356.1	29211.7	1.17541	34335.7	37042.3	36350.9	29613.9
P0CG48	21	12	112.585	0.00190939	1.42546	0.701526	Control	MV3-EVs	Polyubiquitin-C OS=Homo sapiens GN=UBC PE=1 SV=3	126693	112014	118430	119045	0.701526	83513.4	88703.1	79088.3	82748.8
Q9UKM9	23	11	112.509	0.0382575	1.05815	0.945045	Control	MV3-EVs	RNA-binding protein Raly OS=Homo sapiens GN=RALY PE=1 SV=1	12608.4	12837	12562.3	12669.2	0.945045	11973	12384.1	11841.3	11693.5
Q9UQE7	23	5	112.38	0.000111273	1.39173	0.718533	Control	MV3-EVs	Structural maintenance of chromosomes protein 3 OS=Homo sapiens GN=SMC3 PE=1 SV=2	11316.2	11149.3	11613.9	11359.8	0.718533	8162.38	8368.13	8244.93	7874.09
P05141	34	2	112.333	0.0389808	1.96493	1.96493	MV3-EVs	Control	ADP/ATP translocase 2 OS=Homo sapiens GN=SLC25A5 PE=1 SV=7	8376.96	6143.38	4044.87	6188.4	1.96493	12159.8	12765.2	13842.8	9871.29
P49454	28	4	111.811	0.0328694	1.18999	0.840341	Control	MV3-EVs	Centromere protein F OS=Homo sapiens GN=CENPF PE=1 SV=2	4124.13	3709.32	3892.54	3908.66	0.840341	3284.61	3570.55	3060.37	3222.91
P31943	20	9	110.304	0.12306	1.13991	0.877259	Control	MV3-EVs	Heterogeneous nuclear ribonucleoprotein H OS=Homo sapiens GN=HNRNPH1 PE=1 SV=4	10625.5	10457	8842.54	9974.99	0.877259	8750.65	9202.18	8752.08	8297.68
P15311	20	4	109.72	0.0579655	1.19891	0.834092	Control	MV3-EVs	Ezrin OS=Homo sapiens GN=EZR PE=1 SV=4	5370.4	5507.11	5521.7	5466.4	0.834092	4559.48	4713.81	5003.92	3960.72
P49748	20	5	109.157	0.0776839	1.14231	0.875422	Control	MV3-EVs	Very long-chain specific acyl-CoA dehydrogenase, mitochondrial OS=Homo sapiens GN=ACADVL PE=1 SV=1	8649.34	8851.94	7574.54	8358.61	0.875422	7317.31	7561.52	6926.6	7463.8
Q14204	31	9	109.153	0.00076626	3.62498	3.62498	MV3-EVs	Control	Cytoplasmic dynein 1 heavy chain 1 OS=Homo sapiens GN=DYNC1H1 PE=1 SV=5	1975.96	1372.48	1360.36	1569.6	3.62498	5689.75	5045.93	5628.96	6394.37
Q16891	21	6	108.949	0.00843889	1.45541	0.687093	Control	MV3-EVs	MICOS complex subunit MIC60 OS=Homo sapiens GN=IMMT PE=1 SV=1	15210.5	18236	19495.1	17647.2	0.687093	12125.3	12119.6	12531.9	11724.3
P11387	22	10	108.012	0.151763	1.08316	1.08316	MV3-EVs	Control	DNA topoisomerase 1 OS=Homo sapiens GN=TOP1 PE=1 SV=2	12914.3	11665.8	11054.9	11878.3	1.08316	12866.1	13079.4	12752.4	12766.6
P60174	16	8	106.431	0.0117151	1.40587	1.40587	MV3-EVs	Control	Triosephosphate isomerase OS=Homo sapiens GN=TPI1 PE=1 SV=3	4127.69	3651.24	3737.98	3838.97	1.40587	5397.08	6069.51	4818.74	5302.99
Q9UFH2	28	3	105.848	0.000137794	1.57579	0.634603	Control	MV3-EVs	Dynein heavy chain 17, axonemal OS=Homo sapiens GN=DNAH17 PE=1 SV=2	2655.3	2659.69	2551.57	2622.19	0.634603	1664.05	1570.48	1721.14	1700.52
O60506	17	2	105.525	0.990178	1.01022	0.989883	Control	MV3-EVs	Heterogeneous nuclear ribonucleoprotein Q OS=Homo sapiens GN=SYNCRIP PE=1 SV=2	3566.64	2447.78	2466.3	2826.91	0.989883	2798.3	2547.53	2541.23	3306.16
P29966	17	15	105.257	5.84367e-05	2.21025	2.21025	MV3-EVs	Control	Myristoylated alanine-rich C-kinase substrate OS=Homo sapiens GN=MARCKS PE=1 SV=4	14809.9	15804.9	17179.1	15931.3	2.21025	35212.2	34509.9	35137.8	35988.9
Q6BDS2	24	10	104.751	0.0858105	1.1308	0.884327	Control	MV3-EVs	UHRF1-binding protein 1 OS=Homo sapiens GN=UHRF1BP1 PE=1 SV=1	7841.17	8259.84	8836.47	8312.49	0.884327	7350.96	6764.95	7504.69	7783.24
P35232	16	9	104.3	0.883698	1.0089	1.0089	MV3-EVs	Control	Prohibitin OS=Homo sapiens GN=PHB PE=1 SV=1	27460.7	25183.6	26743.9	26462.7	1.0089	26698.3	28296.9	27247.6	24550.3
O75369	24	6	104.247	0.0343374	1.15531	0.865568	Control	MV3-EVs	Filamin-B OS=Homo sapiens GN=FLNB PE=1 SV=2	5549.32	4861.44	4990.17	5133.64	0.865568	4443.52	4624.81	4326.79	4378.95
P36578	15	7	103.389	0.0128979	1.20643	0.828893	Control	MV3-EVs	60S ribosomal protein L4 OS=Homo sapiens GN=RPL4 PE=1 SV=5	11084	10318.4	9749.95	10384.1	0.828893	8607.32	8476.54	9001.17	8344.26
Q06830	23	18	103.09	0.898029	1.0039	1.0039	MV3-EVs	Control	Peroxiredoxin-1 OS=Homo sapiens GN=PRDX1 PE=1 SV=1	27341.1	28653.3	27305.6	27766.7	1.0039	27875	27331.4	27196.6	29097
O14983	19	1	102.201	0.00306011	1.63429	0.611887	Control	MV3-EVs	Sarcoplasmic/endoplasmic reticulum calcium ATPase 1 OS=Homo sapiens GN=ATP2A1 PE=1 SV=1	1234.47	1318.41	1245.16	1266.01	0.611887	774.656	871.166	779.796	673.007
P68371	17	3	101.992	0.0921443	1.57623	1.57623	MV3-EVs	Control	Tubulin beta-4B chain OS=Homo sapiens GN=TUBB4B PE=1 SV=1	1035.32	1557.12	910.456	1167.63	1.57623	1840.46	1632.43	2356.65	1532.29
B7ZW38	23	1	101.723	0.00614595	1.54471	0.64737	Control	MV3-EVs	Heterogeneous nuclear ribonucleoprotein C-like 3 OS=Homo sapiens GN=HNRNPCL3 PE=2 SV=1	9510.46	9734.42	8153.75	9132.88	0.64737	5912.35	5530.13	5555.04	6651.89
P26232	18	3	101.142	0.739492	1.02237	1.02237	MV3-EVs	Control	Catenin alpha-2 OS=Homo sapiens GN=CTNNA2 PE=1 SV=5	1432.78	1808.19	1761.86	1667.61	1.02237	1704.92	1678.21	1668.06	1768.48
P60842	20	7	100.827	0.901676	1.00959	1.00959	MV3-EVs	Control	Eukaryotic initiation factor 4A-I OS=Homo sapiens GN=EIF4A1 PE=1 SV=1	16069	13216.2	12714.8	14000	1.00959	14134.2	15556.2	13953.5	12892.9
Q12931	14	6	97.0633	0.00678338	1.3608	0.734861	Control	MV3-EVs	Heat shock protein 75 kDa, mitochondrial OS=Homo sapiens GN=TRAP1 PE=1 SV=3	9973.67	9229.28	8436.89	9213.28	0.734861	6770.48	7229.67	6422.34	6659.44
P04844	16	5	96.9946	0.00303665	1.486	1.486	MV3-EVs	Control	Dolichyl-diphosphooligosaccharide--protein glycosyltransferase subunit 2 OS=Homo sapiens GN=RPN2 PE=1 SV=3	3856.35	4560.85	4691.65	4369.62	1.486	6493.27	6378.19	6463.37	6638.25
P40939	27	11	96.3175	0.628386	1.02608	1.02608	MV3-EVs	Control	Trifunctional enzyme subunit alpha, mitochondrial OS=Homo sapiens GN=HADHA PE=1 SV=2	7624.83	7613.22	6754.24	7330.76	1.02608	7521.95	7951.84	7453.15	7160.84
Q1KMD3	18	7	96.0349	0.669221	1.03923	1.03923	MV3-EVs	Control	Heterogeneous nuclear ribonucleoprotein U-like protein 2 OS=Homo sapiens GN=HNRNPUL2 PE=1 SV=1	5502.28	4377.81	4646.85	4842.31	1.03923	5032.29	5589.59	4703.41	4803.88
P51991	17	2	95.9705	5.51329e-06	9.89275	9.89275	MV3-EVs	Control	Heterogeneous nuclear ribonucleoprotein A3 OS=Homo sapiens GN=HNRNPA3 PE=1 SV=2	380.033	450.443	478.782	436.419	9.89275	4317.39	4265.39	4222.25	4464.53
Q14697	20	14	94.986	0.0014042	1.11761	0.894767	Control	MV3-EVs	Neutral alpha-glucosidase AB OS=Homo sapiens GN=GANAB PE=1 SV=3	11621.9	11404.5	11890.7	11639	0.894767	10414.2	10565.3	10320.8	10356.5
P46777	17	8	94.8409	0.0672326	1.06269	0.941004	Control	MV3-EVs	60S ribosomal protein L5 OS=Homo sapiens GN=RPL5 PE=1 SV=3	13126	12657.9	13358	13047.3	0.941004	12277.6	12503.6	12503.5	11825.6
P16070	17	7	94.2803	0.0569213	1.12662	1.12662	MV3-EVs	Control	CD44 antigen OS=Homo sapiens GN=CD44 PE=1 SV=3	15456.7	16901	17534.8	16630.8	1.12662	18736.7	18607.2	17981.2	19621.8
Q96E39	15	2	94.0227	0.0376671	1.32172	1.32172	MV3-EVs	Control	RNA binding motif protein, X-linked-like-1 OS=Homo sapiens GN=RBMXL1 PE=1 SV=1	1032.98	1371.32	1308.09	1237.46	1.32172	1635.58	1533.54	1697.39	1675.8
Q7Z794	15	1	93.4381	0.427314	1.15485	1.15485	MV3-EVs	Control	Keratin, type II cytoskeletal 1b OS=Homo sapiens GN=KRT77 PE=1 SV=3	409.461	228.094	285.031	307.529	1.15485	355.149	414.535	331.072	319.839
P35527	14	6	92.6499	0.299572	1.02741	1.02741	MV3-EVs	Control	Keratin, type I cytoskeletal 9 OS=Homo sapiens GN=KRT9 PE=1 SV=3	9673.63	10343.3	10390.8	10135.9	1.02741	10413.7	10427.8	10385.2	10428.2
O75390	16	11	92.3885	0.00650091	1.25773	0.795082	Control	MV3-EVs	Citrate synthase, mitochondrial OS=Homo sapiens GN=CS PE=1 SV=2	39264.4	34355.5	35099.7	36239.9	0.795082	28813.7	28242.1	28588.2	29610.7
P23229	17	4	91.9006	0.00403196	1.30308	0.76741	Control	MV3-EVs	Integrin alpha-6 OS=Homo sapiens GN=ITGA6 PE=1 SV=5	5920.07	5462.65	6289.63	5890.78	0.76741	4520.64	4452.03	4431.79	4678.12
Q15084	12	7	91.7645	0.0421572	1.30993	0.763401	Control	MV3-EVs	Protein disulfide-isomerase A6 OS=Homo sapiens GN=PDIA6 PE=1 SV=1	24223	19648.7	19017.4	20963	0.763401	16003.2	16845.7	14464.5	16699.3
P34897	23	18	91.2843	0.00099414	1.2729	0.785607	Control	MV3-EVs	Serine hydroxymethyltransferase, mitochondrial OS=Homo sapiens GN=SHMT2 PE=1 SV=3	36355.9	38026.9	37793.8	37392.2	0.785607	29375.6	28005.7	30351.7	29769.3
P04181	16	8	90.0835	0.531865	1.04127	0.960365	Control	MV3-EVs	Ornithine aminotransferase, mitochondrial OS=Homo sapiens GN=OAT PE=1 SV=1	13949.1	15188.2	13109.6	14082.3	0.960365	13524.1	13770.3	12488.1	14313.9
Q00325	19	10	89.4657	0.00570916	1.2627	0.791956	Control	MV3-EVs	Phosphate carrier protein, mitochondrial OS=Homo sapiens GN=SLC25A3 PE=1 SV=2	23892.3	21563.9	22404.9	22620.4	0.791956	17914.3	16913.3	17991.6	18838.1
P24539	16	8	88.1955	0.00190701	1.15849	1.15849	MV3-EVs	Control	ATP synthase F(0) complex subunit B1, mitochondrial OS=Homo sapiens GN=ATP5F1 PE=1 SV=2	10984.9	11575.9	11196.9	11252.5	1.15849	13035.9	13218.1	12692.6	13197.1
Q86UE4	15	5	87.9952	0.00125056	1.2111	1.2111	MV3-EVs	Control	Protein LYRIC OS=Homo sapiens GN=MTDH PE=1 SV=2	5549.92	5633.11	5901.2	5694.74	1.2111	6896.92	7100.79	6798.12	6791.86
P61604	22	16	87.4858	0.000219579	1.2057	0.829395	Control	MV3-EVs	10 kDa heat shock protein, mitochondrial OS=Homo sapiens GN=HSPE1 PE=1 SV=2	123124	125440	120739	123101	0.829395	102100	103129	100126	103044
Q14789	24	1	86.7473	0.2792	1.27092	0.786832	Control	MV3-EVs	Golgin subfamily B member 1 OS=Homo sapiens GN=GOLGB1 PE=1 SV=2	264.796	297.566	405.359	322.573	0.786832	253.811	208.826	217.543	335.064
Q58FF6	20	4	86.3288	0.0320184	1.39168	1.39168	MV3-EVs	Control	Putative heat shock protein HSP 90-beta 4 OS=Homo sapiens GN=HSP90AB4P PE=5 SV=1	6711.31	5043.16	6654.72	6136.4	1.39168	8539.88	8351.71	7970.42	9297.5
P63104	16	3	85.8628	0.000105811	4.38202	4.38202	MV3-EVs	Control	14-3-3 protein zeta/delta OS=Homo sapiens GN=YWHAZ PE=1 SV=1	727.638	547.73	730.233	668.534	4.38202	2929.53	3034.97	2862.07	2891.53
P40926	12	6	84.8035	0.0877494	1.33213	0.750675	Control	MV3-EVs	Malate dehydrogenase, mitochondrial OS=Homo sapiens GN=MDH2 PE=1 SV=3	50855.9	36429.7	40770.3	42685.3	0.750675	32042.8	37308	29361.8	29458.6
P29692	13	9	84.3156	0.00713218	1.31237	0.761979	Control	MV3-EVs	Elongation factor 1-delta OS=Homo sapiens GN=EEF1D PE=1 SV=5	18292.3	19575.8	20253.5	19373.9	0.761979	14762.5	13866	14344	16077.3
P00533	16	6	84.3135	0.000517094	1.2417	0.805346	Control	MV3-EVs	Epidermal growth factor receptor OS=Homo sapiens GN=EGFR PE=1 SV=2	15950.6	15373.2	16068.4	15797.4	0.805346	12722.4	12409.2	12645	13112.9
Q9UHB6	14	5	84.2672	0.283462	1.03804	0.963351	Control	MV3-EVs	LIM domain and actin-binding protein 1 OS=Homo sapiens GN=LIMA1 PE=1 SV=1	7850.59	7800.33	7528.66	7726.53	0.963351	7443.36	7418.98	7097.88	7813.21
P00367	17	6	83.8233	0.58698	1.07737	0.92819	Control	MV3-EVs	Glutamate dehydrogenase 1, mitochondrial OS=Homo sapiens GN=GLUD1 PE=1 SV=2	4631.86	3546.98	3604.37	3927.74	0.92819	3645.68	4378.93	3314.39	3243.73
P06753	13	3	83.0521	0.00679261	2.17022	2.17022	MV3-EVs	Control	Tropomyosin alpha-3 chain OS=Homo sapiens GN=TPM3 PE=1 SV=2	502.733	652.388	857.466	670.862	2.17022	1455.92	1414.14	1445.76	1507.85
P31946	17	6	82.999	0.00149485	1.43546	1.43546	MV3-EVs	Control	14-3-3 protein beta/alpha OS=Homo sapiens GN=YWHAB PE=1 SV=3	5995.39	6949.62	6777.01	6574.01	1.43546	9436.75	9284.49	9392.44	9633.33
Q14151	15	2	82.9706	0.28166	1.17757	0.849208	Control	MV3-EVs	Scaffold attachment factor B2 OS=Homo sapiens GN=SAFB2 PE=1 SV=1	782.541	943.43	658.078	794.683	0.849208	674.851	630.801	617.21	776.542
P11940	19	6	82.4401	0.0489949	1.30695	0.765141	Control	MV3-EVs	Polyadenylate-binding protein 1 OS=Homo sapiens GN=PABPC1 PE=1 SV=2	11002.8	8745.81	11652.8	10467.2	0.765141	8008.85	8340.4	8178.15	7508
O75367	17	11	82.2741	0.00146714	1.57241	0.635968	Control	MV3-EVs	Core histone macro-H2A.1 OS=Homo sapiens GN=H2AFY PE=1 SV=4	29948.3	28769.1	26513.9	28410.4	0.635968	18068.1	19701.6	17606.5	16896.2
P05556	18	10	81.8644	0.0408488	1.29949	0.769534	Control	MV3-EVs	Integrin beta-1 OS=Homo sapiens GN=ITGB1 PE=1 SV=2	18238.8	18578	22348.5	19721.8	0.769534	15176.6	13447	16176.9	15905.8
P16401	25	15	80.9685	0.0117476	1.29509	1.29509	MV3-EVs	Control	Histone H1.5 OS=Homo sapiens GN=HIST1H1B PE=1 SV=3	67458.6	76085.9	79558.4	74367.6	1.29509	96312.7	93050.2	102717	93171.1
P12956	14	3	80.9072	0.388569	1.1427	1.1427	MV3-EVs	Control	X-ray repair cross-complementing protein 6 OS=Homo sapiens GN=XRCC6 PE=1 SV=2	1661.1	1195.06	1196.1	1350.75	1.1427	1543.5	1657.2	1696.65	1276.66
Q13439	18	1	80.2637	0.910248	1.08615	0.920685	Control	MV3-EVs	Golgin subfamily A member 4 OS=Homo sapiens GN=GOLGA4 PE=1 SV=1	265.579	109.476	181.397	185.484	0.920685	170.772	210.94	139.08	162.297
Q9UKX3	16	3	79.9971	0.011675	1.38535	0.721839	Control	MV3-EVs	Myosin-13 OS=Homo sapiens GN=MYH13 PE=2 SV=2	5140.51	4882.63	5340.09	5121.08	0.721839	3696.59	3938.88	3954.97	3195.93
Q14683	18	4	79.8916	0.0146125	1.50505	0.664428	Control	MV3-EVs	Structural maintenance of chromosomes protein 1A OS=Homo sapiens GN=SMC1A PE=1 SV=2	9041.96	8598.59	8679.16	8773.24	0.664428	5829.18	6735.85	5970.65	4781.05
P61247	15	5	79.8257	0.00155852	1.08098	0.925086	Control	MV3-EVs	40S ribosomal protein S3a OS=Homo sapiens GN=RPS3A PE=1 SV=2	6479.46	6294.76	6303.76	6359.33	0.925086	5882.92	5894.01	5839.85	5914.9
P13073	12	9	79.8039	0.00021187	1.57655	0.634297	Control	MV3-EVs	Cytochrome c oxidase subunit 4 isoform 1, mitochondrial OS=Homo sapiens GN=COX4I1 PE=1 SV=1	31071.6	31592.3	34112.9	32258.9	0.634297	20461.7	21242.7	20358.2	19784.3
P07195	10	2	79.5051	0.213258	1.30704	1.30704	MV3-EVs	Control	L-lactate dehydrogenase B chain OS=Homo sapiens GN=LDHB PE=1 SV=2	1843.36	1344.11	963.926	1383.8	1.30704	1808.68	2035.39	1581.1	1809.55
P31948	13	4	78.5449	0.464337	1.14876	0.870504	Control	MV3-EVs	Stress-induced-phosphoprotein 1 OS=Homo sapiens GN=STIP1 PE=1 SV=1	1925.86	1420.21	1251.59	1532.55	0.870504	1334.09	1462.25	1461.21	1078.81
P62258	13	4	78.0964	0.253483	1.0524	0.950206	Control	MV3-EVs	14-3-3 protein epsilon OS=Homo sapiens GN=YWHAE PE=1 SV=1	11408.4	12381.8	12049.3	11946.5	0.950206	11351.6	10689.5	11568.6	11796.8
Q15393	13	6	77.4499	0.0218772	1.13228	0.883174	Control	MV3-EVs	Splicing factor 3B subunit 3 OS=Homo sapiens GN=SF3B3 PE=1 SV=4	5643.05	5437.47	5903.74	5661.42	0.883174	5000.02	5043.7	5184.82	4771.53
Q14126	17	6	77.0988	0.634543	1.03703	0.96429	Control	MV3-EVs	Desmoglein-2 OS=Homo sapiens GN=DSG2 PE=1 SV=2	9344.66	7595.27	8612.58	8517.5	0.96429	8213.35	7950.85	8084.75	8604.44
P18124	13	6	77.0716	0.162055	1.10183	0.907581	Control	MV3-EVs	60S ribosomal protein L7 OS=Homo sapiens GN=RPL7 PE=1 SV=1	16830.4	18990.9	16043.6	17288.3	0.907581	15690.5	15565.9	15115.1	16390.5
Q92945	15	4	76.8991	0.00374328	2.10096	0.475973	Control	MV3-EVs	Far upstream element-binding protein 2 OS=Homo sapiens GN=KHSRP PE=1 SV=4	3829.16	2946.96	3015.87	3264	0.475973	1553.58	1842.73	1393.77	1424.22
Q9Y2X3	13	5	76.1955	0.134105	1.12678	0.887488	Control	MV3-EVs	Nucleolar protein 58 OS=Homo sapiens GN=NOP58 PE=1 SV=1	3744.83	3317.82	3359.24	3473.96	0.887488	3083.1	3301.46	3165.67	2782.17
P07339	18	10	76.1083	0.210865	1.15506	0.865752	Control	MV3-EVs	Cathepsin D OS=Homo sapiens GN=CTSD PE=1 SV=1	28237.1	23753.6	25047.9	25679.5	0.865752	22232.1	26053.5	21117.7	19525.2
P04406	15	10	75.9257	0.0460862	1.28106	1.28106	MV3-EVs	Control	Glyceraldehyde-3-phosphate dehydrogenase OS=Homo sapiens GN=GAPDH PE=1 SV=3	21575	20726.1	25805.8	22702.3	1.28106	29083	30815.7	30477.4	25956.1
Q99623	15	6	75.7892	7.56993e-06	2.53455	2.53455	MV3-EVs	Control	Prohibitin-2 OS=Homo sapiens GN=PHB2 PE=1 SV=2	5709.77	6103.82	6349.57	6054.39	2.53455	15345.1	15244.3	15332.1	15459
P55084	16	9	75.2166	0.00558089	1.36287	0.733748	Control	MV3-EVs	Trifunctional enzyme subunit beta, mitochondrial OS=Homo sapiens GN=HADHB PE=1 SV=3	23010.6	20739.7	21188.2	21646.2	0.733748	15882.8	17384.2	15431	14833.4
Q8N257	34	1	74.9912	0.0163335	1.1472	0.871688	Control	MV3-EVs	Histone H2B type 3-B OS=Homo sapiens GN=HIST3H2BB PE=1 SV=3	892.534	927.833	981.166	933.844	0.871688	814.021	782.992	818.658	840.413
Q9NQC3	12	5	74.5681	2.61827e-05	1.73369	0.576803	Control	MV3-EVs	Reticulon-4 OS=Homo sapiens GN=RTN4 PE=1 SV=2	7185.34	6892.51	7496.83	7191.56	0.576803	4148.11	4093.03	4187.46	4163.85
O00567	13	6	74.5494	4.0925e-05	1.41133	0.708552	Control	MV3-EVs	Nucleolar protein 56 OS=Homo sapiens GN=NOP56 PE=1 SV=4	38301.1	39610.3	39982.3	39297.9	0.708552	27844.6	27246.7	28393.6	27893.6
Q9P225	23	9	74.411	0.451017	1.03834	0.963073	Control	MV3-EVs	Dynein heavy chain 2, axonemal OS=Homo sapiens GN=DNAH2 PE=2 SV=3	9904.63	8695.56	9627.73	9409.31	0.963073	9061.85	9114.96	9321.08	8749.52
P23396	15	12	73.0011	0.0410942	1.2386	0.807361	Control	MV3-EVs	40S ribosomal protein S3 OS=Homo sapiens GN=RPS3 PE=1 SV=2	21204.4	20711.7	17910.7	19942.2	0.807361	16100.6	17446.9	14734.6	16120.2
P27348	12	1	72.5441	0.000408405	25.0832	25.0832	MV3-EVs	Control	14-3-3 protein theta OS=Homo sapiens GN=YWHAQ PE=1 SV=1	22.6184	62.7675	47.342	44.2426	25.0832	1109.75	1084.76	1139.6	1104.88
Q9H307	13	2	72.4867	0.572954	1.02502	1.02502	MV3-EVs	Control	Pinin OS=Homo sapiens GN=PNN PE=1 SV=4	1570.04	1478.9	1459.57	1502.84	1.02502	1540.44	1447.26	1558.22	1615.83
P51149	19	10	71.2758	0.00367503	1.35983	0.735383	Control	MV3-EVs	Ras-related protein Rab-7a OS=Homo sapiens GN=RAB7A PE=1 SV=1	28808.2	29915.6	31251.4	29991.8	0.735383	22055.4	23232.7	22799.9	20133.7
P45880	9	8	71.1039	0.0265979	1.32186	0.756507	Control	MV3-EVs	Voltage-dependent anion-selective channel protein 2 OS=Homo sapiens GN=VDAC2 PE=1 SV=2	64861.3	57119.3	55019.5	59000	0.756507	44634	50260.8	40285.2	43355.9
Q8NEZ4	16	2	70.8498	0.0671371	1.19706	0.835381	Control	MV3-EVs	Histone-lysine N-methyltransferase 2C OS=Homo sapiens GN=KMT2C PE=1 SV=3	3398.48	2732.79	3311.07	3147.45	0.835381	2629.32	2657.49	2552.42	2678.03
Q9Y230	13	2	70.8211	0.152241	1.14784	0.871205	Control	MV3-EVs	RuvB-like 2 OS=Homo sapiens GN=RUVBL2 PE=1 SV=3	1837.02	2215.63	1960.63	2004.43	0.871205	1746.27	1868.91	1560.54	1809.35
P23246	16	8	70.5455	0.0541045	1.11277	0.898661	Control	MV3-EVs	Splicing factor, proline- and glutamine-rich OS=Homo sapiens GN=SFPQ PE=1 SV=2	9183.01	10128.4	9984.1	9765.18	0.898661	8775.58	8414.81	8738.59	9173.34
P14314	17	10	69.9179	0.00668561	1.42513	0.701691	Control	MV3-EVs	Glucosidase 2 subunit beta OS=Homo sapiens GN=PRKCSH PE=1 SV=2	9482.53	8307.42	8924.29	8904.75	0.701691	6248.38	6984.73	5858.01	5902.4
Q14103	13	3	69.6793	0.0576433	1.33068	1.33068	MV3-EVs	Control	Heterogeneous nuclear ribonucleoprotein D0 OS=Homo sapiens GN=HNRNPD PE=1 SV=1	1295.25	1352.36	1209	1285.54	1.33068	1710.64	1604.32	2054.03	1473.56
Q5JWF2	13	3	69.3772	0.00689157	1.37486	0.727346	Control	MV3-EVs	Guanine nucleotide-binding protein G(s) subunit alpha isoforms XLas OS=Homo sapiens GN=GNAS PE=1 SV=2	2100.63	2053.05	2444	2199.22	0.727346	1599.6	1687.61	1580.3	1530.87
O43852	12	6	69.042	0.0878199	1.07437	1.07437	MV3-EVs	Control	Calumenin OS=Homo sapiens GN=CALU PE=1 SV=2	6036.97	5416.93	5728.51	5727.47	1.07437	6153.42	6253.03	6106.93	6100.29
P14866	11	4	68.8427	1.88962e-05	1.86393	0.536502	Control	MV3-EVs	Heterogeneous nuclear ribonucleoprotein L OS=Homo sapiens GN=HNRNPL PE=1 SV=2	15459.2	14609.8	15188.3	15085.8	0.536502	8093.56	8207.91	8301.05	7771.72
Q12923	16	5	68.7907	0.399129	1.1046	1.1046	MV3-EVs	Control	Tyrosine-protein phosphatase non-receptor type 13 OS=Homo sapiens GN=PTPN13 PE=1 SV=2	2725.09	1915	2414.37	2351.49	1.1046	2597.45	2753.5	2355.69	2683.15
Q99456	14	2	68.2429	0.0350073	1.41633	0.706052	Control	MV3-EVs	Keratin, type I cytoskeletal 12 OS=Homo sapiens GN=KRT12 PE=1 SV=1	413.47	416.466	504.634	444.857	0.706052	314.092	331.456	350.512	260.308
Q03135	17	11	68.1744	0.00203476	1.39569	1.39569	MV3-EVs	Control	Caveolin-1 OS=Homo sapiens GN=CAV1 PE=1 SV=4	46675.3	46375.4	50784.9	47945.2	1.39569	66916.6	65723.7	71639.5	63386.6
P54886	12	5	68.1467	0.271801	1.11154	0.89965	Control	MV3-EVs	Delta-1-pyrroline-5-carboxylate synthase OS=Homo sapiens GN=ALDH18A1 PE=1 SV=2	3797.01	4348.57	3494.29	3879.96	0.89965	3490.6	3656.81	3673.16	3141.84
P30459	12	1	67.7054	0.0181247	4.89403	0.20433	Control	MV3-EVs	HLA class I histocompatibility antigen, A-74 alpha chain OS=Homo sapiens GN=HLA-A PE=1 SV=1	404.129	190.573	564.189	386.297	0.20433	78.9322	104.907	47.0421	84.8474
Q13509	10	1	67.3415	0.458415	1.08242	1.08242	MV3-EVs	Control	Tubulin beta-3 chain OS=Homo sapiens GN=TUBB3 PE=1 SV=2	92.7076	107.201	100.795	100.235	1.08242	108.496	106.527	94.3552	124.606
Q68DQ2	18	1	67.188	0.00191813	1.81078	1.81078	MV3-EVs	Control	Very large A-kinase anchor protein OS=Homo sapiens GN=CRYBG3 PE=1 SV=3	385.403	506.065	411.092	434.187	1.81078	786.216	776.553	780.043	802.052
P49327	14	3	66.5686	0.0143809	1.17746	0.849289	Control	MV3-EVs	Fatty acid synthase OS=Homo sapiens GN=FASN PE=1 SV=3	1198.77	1151.19	1065.5	1138.49	0.849289	966.903	996.416	969.824	934.47
P78527	15	5	66.5177	0.117662	1.12071	1.12071	MV3-EVs	Control	DNA-dependent protein kinase catalytic subunit OS=Homo sapiens GN=PRKDC PE=1 SV=3	2219.69	2392.58	2615.04	2409.1	1.12071	2699.9	2710.04	2540.14	2849.52
P26038	13	2	66.5038	0.990193	1.07648	0.928957	Control	MV3-EVs	Moesin OS=Homo sapiens GN=MSN PE=1 SV=3	1281.59	475.798	1138.06	965.15	0.928957	896.582	1022.14	746.831	920.772
P62913	10	7	66.3611	0.0920776	1.21163	0.825334	Control	MV3-EVs	60S ribosomal protein L11 OS=Homo sapiens GN=RPL11 PE=1 SV=2	13412.7	10295.7	11618.2	11775.5	0.825334	9718.75	10446.9	9440.42	9268.92
Q8TCU4	19	4	65.3306	0.0332401	1.20484	0.829983	Control	MV3-EVs	Alstrom syndrome protein 1 OS=Homo sapiens GN=ALMS1 PE=1 SV=3	53376.3	64896.2	59248.4	59173.7	0.829983	49113.1	50084.7	48265.8	48988.8
P60660	11	5	64.8877	0.164769	1.17215	0.853136	Control	MV3-EVs	Myosin light polypeptide 6 OS=Homo sapiens GN=MYL6 PE=1 SV=2	10556.4	8038.93	9058.3	9217.87	0.853136	7864.09	8566.57	7679.57	7346.14
P48047	10	4	64.8155	0.0225262	1.36258	0.7339	Control	MV3-EVs	ATP synthase subunit O, mitochondrial OS=Homo sapiens GN=ATP5O PE=1 SV=1	17433.7	17229.4	17060.7	17241.3	0.7339	12653.4	14232	13117.3	10610.8
P04908	20	1	64.7379	0.107894	41.7522	41.7522	MV3-EVs	Control	Histone H2A type 1-B/E OS=Homo sapiens GN=HIST1H2AB PE=1 SV=2	47.5164	0	0	15.8388	41.7522	661.304	1801.24	168.61	14.059
P62937	12	7	64.7137	0.10167	1.07769	0.927911	Control	MV3-EVs	Peptidyl-prolyl cis-trans isomerase A OS=Homo sapiens GN=PPIA PE=1 SV=2	53660.3	48135.4	51262	51019.2	0.927911	47341.3	48741	46317.6	46965.3
Q96GQ7	14	5	64.4848	0.0333575	1.37571	0.7269	Control	MV3-EVs	Probable ATP-dependent RNA helicase DDX27 OS=Homo sapiens GN=DDX27 PE=1 SV=2	3515.9	2729.25	2638.12	2961.09	0.7269	2152.42	2313.29	2053.08	2090.88
P22492	11	2	64.361	0.00106224	1.87276	0.533971	Control	MV3-EVs	Histone H1t OS=Homo sapiens GN=HIST1H1T PE=2 SV=4	715.235	691.549	846.685	751.156	0.533971	401.096	376.667	396.126	430.495
P52597	13	6	63.7422	0.00393761	1.22044	0.819377	Control	MV3-EVs	Heterogeneous nuclear ribonucleoprotein F OS=Homo sapiens GN=HNRNPF PE=1 SV=3	9639.07	10009.6	9606.32	9751.65	0.819377	7990.28	8479.06	7826.51	7665.26
Q5T655	17	4	63.1935	0.00607793	1.33657	1.33657	MV3-EVs	Control	Cilia- and flagella-associated protein 58 OS=Homo sapiens GN=CFAP58 PE=1 SV=1	1441.17	1668.92	1644.6	1584.9	1.33657	2118.32	2012.11	2117.72	2225.14
P23526	10	3	63.1019	0.878098	1.01037	1.01037	MV3-EVs	Control	Adenosylhomocysteinase OS=Homo sapiens GN=AHCY PE=1 SV=4	1656.54	1036.94	1009.64	1234.37	1.01037	1247.17	1459.43	1091.3	1190.77
P04083	12	8	63.0648	0.220285	1.22352	0.817317	Control	MV3-EVs	Annexin A1 OS=Homo sapiens GN=ANXA1 PE=1 SV=2	5799.46	4019.73	4979.66	4932.95	0.817317	4031.78	4707.33	3522.92	3865.09
Q07955	11	7	62.9385	0.422206	1.06321	0.94055	Control	MV3-EVs	Serine/arginine-rich splicing factor 1 OS=Homo sapiens GN=SRSF1 PE=1 SV=2	16840.9	14013	15474.6	15442.8	0.94055	14524.8	15677	13609.1	14288.2
P07737	13	7	62.8256	0.00556337	1.43454	0.69709	Control	MV3-EVs	Profilin-1 OS=Homo sapiens GN=PFN1 PE=1 SV=2	14529.2	13808.3	15032.1	14456.6	0.69709	10077.5	11289	9813.14	9130.43
Q8N4C6	12	3	62.7375	7.39481e-06	3.90376	3.90376	MV3-EVs	Control	Ninein OS=Homo sapiens GN=NIN PE=1 SV=4	830.616	778.357	758.543	789.172	3.90376	3080.74	2912.19	3032.87	3297.15
P31947	13	5	61.34	0.00139325	1.34924	1.34924	MV3-EVs	Control	14-3-3 protein sigma OS=Homo sapiens GN=SFN PE=1 SV=1	4524.84	4810.8	4809.39	4715.01	1.34924	6361.69	6054	6749.37	6281.69
P55060	12	4	60.1426	0.0975321	1.21879	1.21879	MV3-EVs	Control	Exportin-2 OS=Homo sapiens GN=CSE1L PE=1 SV=3	2510.12	1808.39	2080.7	2133.07	1.21879	2599.76	2612.88	2653.85	2532.54
P11055	13	3	59.5355	1.18932e-05	2.57751	0.387971	Control	MV3-EVs	Myosin-3 OS=Homo sapiens GN=MYH3 PE=1 SV=3	5413.34	5024.54	5325.03	5254.31	0.387971	2038.52	2025.64	2141.88	1948.04
P30084	10	4	59.2665	0.0812993	1.14034	0.876933	Control	MV3-EVs	Enoyl-CoA hydratase, mitochondrial OS=Homo sapiens GN=ECHS1 PE=1 SV=4	12418.9	14117.1	13614	13383.3	0.876933	11736.3	10770.6	12222.1	12216.2
Q9NYF8	10	5	58.5589	0.0039834	1.64425	1.64425	MV3-EVs	Control	Bcl-2-associated transcription factor 1 OS=Homo sapiens GN=BCLAF1 PE=1 SV=2	1911.18	2527.88	2255.55	2231.54	1.64425	3669.21	3500.98	3738.56	3768.07
P09493	10	3	58.4101	0.000134778	1.69738	1.69738	MV3-EVs	Control	Tropomyosin alpha-1 chain OS=Homo sapiens GN=TPM1 PE=1 SV=2	839.918	770.834	780.896	797.216	1.69738	1353.18	1357.85	1292.12	1409.57
O14979	10	5	57.9313	0.0970004	1.5484	0.645828	Control	MV3-EVs	Heterogeneous nuclear ribonucleoprotein D-like OS=Homo sapiens GN=HNRNPDL PE=1 SV=3	29922.2	20114.3	30287.5	26774.7	0.645828	17291.8	20914.7	18459.4	12501.3
P27482	12	2	57.7638	3.36891e-05	1.88529	0.530422	Control	MV3-EVs	Calmodulin-like protein 3 OS=Homo sapiens GN=CALML3 PE=1 SV=2	1124.99	1102.59	1146.83	1124.8	0.530422	596.62	568.633	628.188	593.039
P22087	8	3	57.7401	0.0285123	1.36669	0.731693	Control	MV3-EVs	rRNA 2'-O-methyltransferase fibrillarin OS=Homo sapiens GN=FBL PE=1 SV=2	2719.01	2090.66	2281.03	2363.57	0.731693	1729.4	1905.92	1625	1657.29
P38159	8	2	57.4843	0.00937375	1.29091	0.774645	Control	MV3-EVs	RNA-binding motif protein, X chromosome OS=Homo sapiens GN=RBMX PE=1 SV=3	5208.97	6218.77	5945.83	5791.19	0.774645	4486.11	4491.03	4549.47	4417.84
P0C0S5	24	4	57.2921	0.983661	1.00026	0.999742	Control	MV3-EVs	Histone H2A.Z OS=Homo sapiens GN=H2AFZ PE=1 SV=2	28097.9	25469.8	30488.2	28018.7	0.999742	28011.4	26215.6	29229.7	28589
P35998	10	5	56.9606	0.108637	1.06253	1.06253	MV3-EVs	Control	26S proteasome regulatory subunit 7 OS=Homo sapiens GN=PSMC2 PE=1 SV=3	2958.91	2946.53	3152.38	3019.27	1.06253	3208.07	3255.02	3083.23	3285.97
Q92736	19	5	56.7669	0.0141469	1.32841	0.75278	Control	MV3-EVs	Ryanodine receptor 2 OS=Homo sapiens GN=RYR2 PE=1 SV=3	8475.96	9291.37	7788.8	8518.71	0.75278	6412.72	6961.2	6315.99	5960.96
Q15643	15	3	56.7468	5.50324e-05	2.64727	0.377748	Control	MV3-EVs	Thyroid receptor-interacting protein 11 OS=Homo sapiens GN=TRIP11 PE=1 SV=3	11697	13004.2	13961.8	12887.7	0.377748	4868.29	5003.94	4858.62	4742.32
Q15029	13	5	56.545	0.00217434	1.38121	0.724002	Control	MV3-EVs	116 kDa U5 small nuclear ribonucleoprotein component OS=Homo sapiens GN=EFTUD2 PE=1 SV=1	6656.73	7120.64	7303.34	7026.9	0.724002	5087.49	5273.99	5269.3	4719.18
P62241	7	3	56.2411	0.0125093	1.17428	0.851586	Control	MV3-EVs	40S ribosomal protein S8 OS=Homo sapiens GN=RPS8 PE=1 SV=2	4332.5	4568.82	4263.88	4388.4	0.851586	3737.1	3834.93	3509.86	3866.52
P38117	11	6	55.8708	0.00594479	1.1091	0.901633	Control	MV3-EVs	Electron transfer flavoprotein subunit beta OS=Homo sapiens GN=ETFB PE=1 SV=3	8883.55	8838.26	8986.11	8902.64	0.901633	8026.92	8052.6	8274.37	7753.78
O60264	13	1	55.8037	0.00345756	10.423	10.423	MV3-EVs	Control	SWI/SNF-related matrix-associated actin-dependent regulator of chromatin subfamily A member 5 OS=Homo sapiens GN=SMARCA5 PE=1 SV=1	3.98416	7.67097	13.8945	8.51653	10.423	88.7676	110.229	62.9585	93.1156
Q99959	10	2	55.47	0.000868272	2.39155	2.39155	MV3-EVs	Control	Plakophilin-2 OS=Homo sapiens GN=PKP2 PE=1 SV=2	440.185	553.884	413.306	469.125	2.39155	1121.93	1031.49	1151.93	1182.38
B2RTY4	11	1	55.3179	0.0374719	3.48937	0.286585	Control	MV3-EVs	Unconventional myosin-IXa OS=Homo sapiens GN=MYO9A PE=1 SV=2	31.2011	72.3178	98.8283	67.4491	0.286585	19.3299	21.2778	13.6283	23.0836
Q9UMS4	11	1	55.2972	0.00471096	1.37468	0.727441	Control	MV3-EVs	Pre-mRNA-processing factor 19 OS=Homo sapiens GN=PRPF19 PE=1 SV=1	5750.63	5752	6135.37	5879.33	0.727441	4276.87	4490.36	4496.22	3844.02
Q9NRW1	10	2	55.058	0.608875	1.1013	0.90802	Control	MV3-EVs	Ras-related protein Rab-6B OS=Homo sapiens GN=RAB6B PE=1 SV=1	3693.81	2784.9	2353.57	2944.09	0.90802	2673.3	3111.8	2378.92	2529.16
Q2M2I5	10	1	55.0494	0.363412	1.09541	1.09541	MV3-EVs	Control	Keratin, type I cytoskeletal 24 OS=Homo sapiens GN=KRT24 PE=1 SV=1	1952.32	1790.49	1428.11	1723.64	1.09541	1888.09	1870.48	1815.09	1978.68
O60437	13	3	54.7504	0.0101732	1.33684	0.748033	Control	MV3-EVs	Periplakin OS=Homo sapiens GN=PPL PE=1 SV=4	1152.41	1313.45	1194.08	1219.98	0.748033	912.585	824.547	970.241	942.967
Q15758	9	7	54.6755	0.000465383	1.31448	1.31448	MV3-EVs	Control	Neutral amino acid transporter B(0) OS=Homo sapiens GN=SLC1A5 PE=1 SV=2	11760.5	12078.5	11665.5	11834.8	1.31448	15556.6	15709.8	14858	16102.1
P55072	10	5	54.6451	0.992683	1.00517	1.00517	MV3-EVs	Control	Transitional endoplasmic reticulum ATPase OS=Homo sapiens GN=VCP PE=1 SV=4	5736.05	5788.69	5638.72	5721.16	1.00517	5750.75	6199.51	6054.88	4997.86
P00505	9	4	54.0956	0.90422	1.01784	0.982469	Control	MV3-EVs	Aspartate aminotransferase, mitochondrial OS=Homo sapiens GN=GOT2 PE=1 SV=3	4382.2	3894.4	3274.98	3850.53	0.982469	3783.03	3974.01	3589.33	3785.74
Q01484	13	6	53.8872	0.0230988	1.3557	1.3557	MV3-EVs	Control	Ankyrin-2 OS=Homo sapiens GN=ANK2 PE=1 SV=4	5325.57	6673.42	5888.31	5962.44	1.3557	8083.28	7798.66	7481.49	8969.7
P30613	9	1	53.4183	0.310702	1.60343	0.623662	Control	MV3-EVs	Pyruvate kinase PKLR OS=Homo sapiens GN=PKLR PE=1 SV=2	123.393	146.514	194.153	154.687	0.623662	96.4722	18.5928	155.778	115.046
P51572	11	9	53.0809	0.00954392	1.2862	1.2862	MV3-EVs	Control	B-cell receptor-associated protein 31 OS=Homo sapiens GN=BCAP31 PE=1 SV=3	11624.8	13364.7	13238.3	12742.6	1.2862	16389.6	15627	17324.8	16217
Q5T9A4	12	3	53.0291	0.418253	1.11873	0.893874	Control	MV3-EVs	ATPase family AAA domain-containing protein 3B OS=Homo sapiens GN=ATAD3B PE=1 SV=1	2135.2	1713.39	1636.76	1828.45	0.893874	1634.41	1961	1518.96	1423.26
Q99729	8	2	52.9325	0.353699	1.1884	1.1884	MV3-EVs	Control	Heterogeneous nuclear ribonucleoprotein A/B OS=Homo sapiens GN=HNRNPAB PE=1 SV=2	3169.06	3455.75	2760.64	3128.48	1.1884	3717.89	4331.09	4036.46	2786.13
P13010	10	7	52.9118	0.688434	1.03972	0.961801	Control	MV3-EVs	X-ray repair cross-complementing protein 5 OS=Homo sapiens GN=XRCC5 PE=1 SV=3	6605.29	7426.13	6201.8	6744.41	0.961801	6486.77	7616.59	6140.55	5703.18
P50990	11	5	52.7077	0.0629822	1.23986	1.23986	MV3-EVs	Control	T-complex protein 1 subunit theta OS=Homo sapiens GN=CCT8 PE=1 SV=4	2709.15	2874.22	3275.03	2952.8	1.23986	3661.05	3627.79	4073.28	3282.08
P62424	12	6	52.5669	0.0759983	1.17117	0.853845	Control	MV3-EVs	60S ribosomal protein L7a OS=Homo sapiens GN=RPL7A PE=1 SV=2	9165.38	9394.56	10641.4	9733.78	0.853845	8311.14	8245.31	9031.25	7656.85
Q9P2P6	16	4	52.3509	0.0317436	1.3128	0.76173	Control	MV3-EVs	StAR-related lipid transfer protein 9 OS=Homo sapiens GN=STARD9 PE=1 SV=3	1191.89	1328.43	1499.31	1339.88	0.76173	1020.62	927.716	1105.06	1029.1
Q9BQG0	11	3	52.1699	0.00420141	1.52199	0.657035	Control	MV3-EVs	Myb-binding protein 1A OS=Homo sapiens GN=MYBBP1A PE=1 SV=2	8750.57	9044.7	7688.03	8494.43	0.657035	5581.14	5639.87	5060.87	6042.68
P36952	10	5	52.1405	0.00587997	1.49069	0.670829	Control	MV3-EVs	Serpin B5 OS=Homo sapiens GN=SERPINB5 PE=1 SV=2	6959.59	5666.77	6624.03	6416.79	0.670829	4304.57	4581.22	4350.03	3982.46
Q8TCS8	10	3	51.686	0.00353642	1.3197	0.75775	Control	MV3-EVs	Polyribonucleotide nucleotidyltransferase 1, mitochondrial OS=Homo sapiens GN=PNPT1 PE=1 SV=2	4845.45	5569.39	5445.78	5286.87	0.75775	4006.13	4078.47	3915.65	4024.26
O76021	10	5	51.3371	0.000668965	1.67307	1.67307	MV3-EVs	Control	Ribosomal L1 domain-containing protein 1 OS=Homo sapiens GN=RSL1D1 PE=1 SV=3	4675.58	4657.27	4402.29	4578.38	1.67307	7659.94	7189.61	8436.2	7354.01
Q15233	13	4	51.1696	0.01288	1.12607	0.888042	Control	MV3-EVs	Non-POU domain-containing octamer-binding protein OS=Homo sapiens GN=NONO PE=1 SV=4	12176.1	13089.4	13270.2	12845.2	0.888042	11407.1	11420.2	11539.6	11261.5
Q9UQ80	8	3	51.1654	0.00114572	4.57358	4.57358	MV3-EVs	Control	Proliferation-associated protein 2G4 OS=Homo sapiens GN=PA2G4 PE=1 SV=3	168.11	142.809	247.333	186.084	4.57358	851.069	831.217	991.303	730.686
P67809	7	2	51.0149	0.183715	1.06061	1.06061	MV3-EVs	Control	Nuclease-sensitive element-binding protein 1 OS=Homo sapiens GN=YBX1 PE=1 SV=3	3657.87	3568.6	3948.32	3724.93	1.06061	3950.72	4107.79	3824.03	3920.33
P10599	9	5	50.5933	0.33169	1.22535	0.816092	Control	MV3-EVs	Thioredoxin OS=Homo sapiens GN=TXN PE=1 SV=3	22612.8	15151.9	21651.6	19805.5	0.816092	16163.1	19075.8	17258.7	12154.8
Q13838	10	7	50.4844	0.460353	1.09376	1.09376	MV3-EVs	Control	Spliceosome RNA helicase DDX39B OS=Homo sapiens GN=DDX39B PE=1 SV=1	10096.8	7478.98	8155.96	8577.23	1.09376	9381.42	10625.3	9179.55	8339.39
P04899	10	2	50.2632	0.69615	1.06769	0.936603	Control	MV3-EVs	Guanine nucleotide-binding protein G(i) subunit alpha-2 OS=Homo sapiens GN=GNAI2 PE=1 SV=3	1387.94	949.048	1102.28	1146.42	0.936603	1073.74	1243.84	1104.62	872.769
P09874	10	6	50.1304	0.826132	1.05694	0.946127	Control	MV3-EVs	Poly [ADP-ribose] polymerase 1 OS=Homo sapiens GN=PARP1 PE=1 SV=4	5262.49	3160.48	4255.58	4226.18	0.946127	3998.51	4444.85	3774.89	3775.77
P39023	9	2	50.0197	2.62517e-05	2.07308	2.07308	MV3-EVs	Control	60S ribosomal protein L3 OS=Homo sapiens GN=RPL3 PE=1 SV=2	1638.84	1806.49	1743.95	1729.76	2.07308	3585.93	3491.98	3558.92	3706.9
Q07020	5	3	49.9727	0.0535961	1.16216	0.860465	Control	MV3-EVs	60S ribosomal protein L18 OS=Homo sapiens GN=RPL18 PE=1 SV=2	12711.4	13173.2	11506.1	12463.6	0.860465	10724.5	10841.2	11354.6	9977.63
P62917	6	1	49.8208	0.0497067	1.20787	0.827902	Control	MV3-EVs	60S ribosomal protein L8 OS=Homo sapiens GN=RPL8 PE=1 SV=2	600.8	635.101	629.671	621.857	0.827902	514.837	457.46	509.749	577.303
P11532	13	3	49.5738	0.517052	1.09051	0.916999	Control	MV3-EVs	Dystrophin OS=Homo sapiens GN=DMD PE=1 SV=3	5066.27	3766.63	4116.9	4316.6	0.916999	3958.32	4511.98	3390.52	3972.46
P26641	11	7	49.4634	0.0532664	1.22023	0.819516	Control	MV3-EVs	Elongation factor 1-gamma OS=Homo sapiens GN=EEF1G PE=1 SV=3	13016.1	13802.8	11580.4	12799.8	0.819516	10489.6	10925	9430.85	11113
P21926	7	3	49.2212	0.0568421	1.1779	0.84897	Control	MV3-EVs	CD9 antigen OS=Homo sapiens GN=CD9 PE=1 SV=4	27405.7	28306.8	30809.6	28840.7	0.84897	24484.9	22334.7	26703	24417.1
P63244	10	5	49.2141	0.000418255	1.83131	0.546058	Control	MV3-EVs	Receptor of activated protein C kinase 1 OS=Homo sapiens GN=RACK1 PE=1 SV=3	7549.94	6727.66	6477.16	6918.25	0.546058	3777.77	3991.58	3576.04	3765.68
P49448	10	1	49.0434	0.0445387	10.17	10.17	MV3-EVs	Control	Glutamate dehydrogenase 2, mitochondrial OS=Homo sapiens GN=GLUD2 PE=1 SV=2	14.8	0	5.37533	6.72509	10.17	68.394	58.7349	50.8841	95.5629
O95831	11	9	48.9654	0.000366477	1.38866	1.38866	MV3-EVs	Control	Apoptosis-inducing factor 1, mitochondrial OS=Homo sapiens GN=AIFM1 PE=1 SV=1	4454.84	4569.9	4274.08	4432.94	1.38866	6155.87	6066.51	5976.83	6424.26
P20648	11	1	48.9232	0.0086801	1.6786	0.595735	Control	MV3-EVs	Potassium-transporting ATPase alpha chain 1 OS=Homo sapiens GN=ATP4A PE=2 SV=5	301.968	407.351	322.766	344.028	0.595735	204.949	184.348	224.067	206.434
P29401	7	3	48.4658	0.154518	1.08489	0.921755	Control	MV3-EVs	Transketolase OS=Homo sapiens GN=TKT PE=1 SV=3	2694.37	2715.43	2597.12	2668.97	0.921755	2460.14	2353.9	2337.62	2688.89
Q02878	11	5	48.3091	0.0276966	1.23582	0.809177	Control	MV3-EVs	60S ribosomal protein L6 OS=Homo sapiens GN=RPL6 PE=1 SV=3	16077.4	17691.9	19394.5	17721.3	0.809177	14339.7	13620.8	14279.7	15118.5
Q96PK6	9	4	48.0306	0.000122048	1.67535	0.596891	Control	MV3-EVs	RNA-binding protein 14 OS=Homo sapiens GN=RBM14 PE=1 SV=2	4373.23	4459.3	4442	4424.84	0.596891	2641.15	2823.28	2523.16	2577
Q6P2Q9	13	2	47.993	0.0442894	1.19987	0.833423	Control	MV3-EVs	Pre-mRNA-processing-splicing factor 8 OS=Homo sapiens GN=PRPF8 PE=1 SV=2	5894.6	4802.44	5150.59	5282.54	0.833423	4402.59	4524.61	4356.55	4326.61
P15880	8	2	47.6892	0.005888	1.81396	0.551281	Control	MV3-EVs	40S ribosomal protein S2 OS=Homo sapiens GN=RPS2 PE=1 SV=2	2095.78	2522.57	1800.53	2139.63	0.551281	1179.54	1302.36	1110.48	1125.77
P26006	10	6	47.6457	0.0201978	1.20147	0.832316	Control	MV3-EVs	Integrin alpha-3 OS=Homo sapiens GN=ITGA3 PE=1 SV=5	5897.01	5853.08	6253.5	6001.2	0.832316	4994.89	4604.49	5000.99	5379.2
P00558	8	4	47.2658	0.727825	1.02823	0.972545	Control	MV3-EVs	Phosphoglycerate kinase 1 OS=Homo sapiens GN=PGK1 PE=1 SV=3	3838.45	3760.43	3143.74	3580.87	0.972545	3482.56	3552.47	3474.11	3421.11
P61981	8	1	46.9499	0.418816	1.03848	1.03848	MV3-EVs	Control	14-3-3 protein gamma OS=Homo sapiens GN=YWHAG PE=1 SV=2	6580.88	7168.07	7247.31	6998.75	1.03848	7268.03	6938.73	7203.19	7662.19
P22695	5	1	46.8698	0.368261	1.34048	0.745999	Control	MV3-EVs	Cytochrome b-c1 complex subunit 2, mitochondrial OS=Homo sapiens GN=UQCRC2 PE=1 SV=3	565.153	304.84	508.987	459.66	0.745999	342.906	460.109	366.791	201.819
Q9NVP1	9	3	46.5013	3.71902e-05	4.20053	4.20053	MV3-EVs	Control	ATP-dependent RNA helicase DDX18 OS=Homo sapiens GN=DDX18 PE=1 SV=2	649.584	754.928	832.329	745.614	4.20053	3131.98	3143.08	3140.72	3112.13
Q6ZTR5	11	2	46.3758	0.0941787	1.42747	0.700542	Control	MV3-EVs	Cilia- and flagella-associated protein 47 OS=Homo sapiens GN=CFAP47 PE=2 SV=4	5639.18	3593.88	3928.02	4387.03	0.700542	3073.29	3484.83	2697.16	3037.9
A6NE01	10	1	46.3649	0.72408	1.077	0.928506	Control	MV3-EVs	Protein FAM186A OS=Homo sapiens GN=FAM186A PE=2 SV=3	367.373	398.395	254.354	340.041	0.928506	315.73	362.89	357.693	226.606
P62753	9	5	46.1328	0.0470665	1.48103	0.675205	Control	MV3-EVs	40S ribosomal protein S6 OS=Homo sapiens GN=RPS6 PE=1 SV=1	8244.38	5836.31	7450.35	7177.01	0.675205	4845.96	5533.56	4962.57	4041.74
Q9NR09	9	2	46.0649	0.00440356	1.47532	0.677819	Control	MV3-EVs	Baculoviral IAP repeat-containing protein 6 OS=Homo sapiens GN=BIRC6 PE=1 SV=2	4028.58	4151.53	4418.92	4199.68	0.677819	2846.62	3208.31	2646.27	2685.28
Q12955	14	2	45.9033	0.285034	1.3588	1.3588	MV3-EVs	Control	Ankyrin-3 OS=Homo sapiens GN=ANK3 PE=1 SV=3	817.802	428.341	262.584	502.909	1.3588	683.353	651.84	760.948	637.271
P08865	11	7	45.7945	0.674985	1.01382	1.01382	MV3-EVs	Control	40S ribosomal protein SA OS=Homo sapiens GN=RPSA PE=1 SV=4	11734.9	12474	11985.7	12064.9	1.01382	12231.6	11712.9	12720.6	12261.3
P10606	8	6	45.7929	0.0230409	1.24285	0.8046	Control	MV3-EVs	Cytochrome c oxidase subunit 5B, mitochondrial OS=Homo sapiens GN=COX5B PE=1 SV=2	33003.6	29053.1	30970.5	31009.1	0.8046	24949.9	23571.3	23857.6	27420.9
P51659	8	1	45.6908	6.2613e-05	89.7358	89.7358	MV3-EVs	Control	Peroxisomal multifunctional enzyme type 2 OS=Homo sapiens GN=HSD17B4 PE=1 SV=3	8.62252	20.4143	10.5969	13.2112	89.7358	1185.52	1157.16	1141.1	1258.3
Q9HDC9	9	2	45.6004	0.00193404	1.70607	0.586142	Control	MV3-EVs	Adipocyte plasma membrane-associated protein OS=Homo sapiens GN=APMAP PE=1 SV=2	2848.86	3512.18	3335.72	3232.25	0.586142	1894.56	2008	1912.15	1763.53
P35637	11	7	45.5414	0.00957376	1.5191	0.658284	Control	MV3-EVs	RNA-binding protein FUS OS=Homo sapiens GN=FUS PE=1 SV=1	35677	27594	36086.9	33119.3	0.658284	21801.9	22182.7	21477.5	21745.5
P62269	8	5	45.5335	0.397969	1.06163	0.941951	Control	MV3-EVs	40S ribosomal protein S18 OS=Homo sapiens GN=RPS18 PE=1 SV=3	6144.72	6580.15	7007.8	6577.56	0.941951	6195.74	5566.29	6520.5	6500.42
Q14643	15	6	45.4618	0.00827514	1.35085	0.740276	Control	MV3-EVs	Inositol 1,4,5-trisphosphate receptor type 1 OS=Homo sapiens GN=ITPR1 PE=1 SV=3	12244.6	13279.5	13589.4	13037.9	0.740276	9651.62	10166.7	10142.6	8645.6
P14136	14	2	45.4266	0.0104386	1.33838	0.747173	Control	MV3-EVs	Glial fibrillary acidic protein OS=Homo sapiens GN=GFAP PE=1 SV=1	2452.62	2433.08	2226.18	2370.63	0.747173	1771.27	1583.62	1915.8	1814.39
Q8IWI9	9	3	45.3009	0.0360232	1.41357	0.707428	Control	MV3-EVs	MAX gene-associated protein OS=Homo sapiens GN=MGA PE=1 SV=3	1369.16	1751.48	1518.2	1546.28	0.707428	1093.88	917.195	1143.9	1220.54
P35268	6	4	45.2463	0.00154888	1.33928	0.746671	Control	MV3-EVs	60S ribosomal protein L22 OS=Homo sapiens GN=RPL22 PE=1 SV=2	14148.6	15141.2	14839.8	14709.9	0.746671	10983.4	11676.4	10804.1	10469.8
Q9NYC9	13	2	44.693	0.010316	1.30927	0.763782	Control	MV3-EVs	Dynein heavy chain 9, axonemal OS=Homo sapiens GN=DNAH9 PE=1 SV=3	1797.85	1509.56	1595.18	1634.2	0.763782	1248.17	1187.41	1249.3	1307.79
Q8TE73	11	2	44.4761	0.0165361	2.31914	0.431194	Control	MV3-EVs	Dynein heavy chain 5, axonemal OS=Homo sapiens GN=DNAH5 PE=1 SV=3	507.061	306.998	405.405	406.488	0.431194	175.275	189.616	126.327	209.882
P62750	8	7	44.4258	0.00135152	1.32389	0.75535	Control	MV3-EVs	60S ribosomal protein L23a OS=Homo sapiens GN=RPL23A PE=1 SV=1	21004.5	20873.6	23185.2	21687.8	0.75535	16381.9	16670.1	16244.4	16231.1
E9PAV3	10	2	44.2489	0.00138462	1.39418	0.717265	Control	MV3-EVs	Nascent polypeptide-associated complex subunit alpha, muscle-specific form OS=Homo sapiens GN=NACA PE=1 SV=1	3921.3	3456.35	3535.7	3637.78	0.717265	2609.26	2669.11	2626.77	2531.89
Q14690	9	1	44.1515	0.0319979	1.19333	0.837994	Control	MV3-EVs	Protein RRP5 homolog OS=Homo sapiens GN=PDCD11 PE=1 SV=3	861.299	797.511	935.719	864.843	0.837994	724.734	691.232	763.02	719.948
P84103	8	2	43.6901	0.000724693	1.33205	0.750721	Control	MV3-EVs	Serine/arginine-rich splicing factor 3 OS=Homo sapiens GN=SRSF3 PE=1 SV=1	3097.65	2999.67	2808.77	2968.7	0.750721	2228.66	2183.69	2249.7	2252.59
Q8WWI1	11	2	43.4258	0.0408244	1.55843	0.641672	Control	MV3-EVs	LIM domain only protein 7 OS=Homo sapiens GN=LMO7 PE=1 SV=3	1374.74	993.064	1537.44	1301.75	0.641672	835.296	914.986	848.688	742.214
Q15717	8	6	43.133	0.0344334	1.15199	1.15199	MV3-EVs	Control	ELAV-like protein 1 OS=Homo sapiens GN=ELAVL1 PE=1 SV=2	6204.04	6548.89	6399.75	6384.23	1.15199	7354.57	7019.79	7977.15	7066.78
P60903	13	9	43.0071	0.00184851	1.05388	1.05388	MV3-EVs	Control	Protein S100-A10 OS=Homo sapiens GN=S100A10 PE=1 SV=2	32820.4	33361.6	33221.7	33134.5	1.05388	34919.7	35226.2	34937.3	34595.5
P04114	12	2	42.2813	0.0202793	1.32661	0.753798	Control	MV3-EVs	Apolipoprotein B-100 OS=Homo sapiens GN=APOB PE=1 SV=2	1502.54	1660.76	1807.28	1656.86	0.753798	1248.94	1228.12	1375.35	1143.34
P78371	8	2	42.2165	0.00196515	3.39714	3.39714	MV3-EVs	Control	T-complex protein 1 subunit beta OS=Homo sapiens GN=CCT2 PE=1 SV=4	353.173	610.088	549.336	504.199	3.39714	1712.83	1566.42	1781.65	1790.43
Q15323	9	1	42.1065	0.0656742	1.41446	0.706986	Control	MV3-EVs	Keratin, type I cuticular Ha1 OS=Homo sapiens GN=KRT31 PE=1 SV=3	1847.31	1488.94	1468.97	1601.74	0.706986	1132.41	1417.39	1013.73	966.107
P26373	8	3	41.9923	0.113295	1.28757	0.776657	Control	MV3-EVs	60S ribosomal protein L13 OS=Homo sapiens GN=RPL13 PE=1 SV=4	4041.69	3806.84	2893.78	3580.77	0.776657	2781.03	2807.39	2455.52	3080.17
P78559	11	2	41.7688	0.00775678	1.23228	0.811506	Control	MV3-EVs	Microtubule-associated protein 1A OS=Homo sapiens GN=MAP1A PE=1 SV=6	2994.95	3144.9	3079.06	3072.97	0.811506	2493.73	2692.48	2429.36	2359.36
O95714	13	1	41.7275	0.714518	1.00273	0.997278	Control	MV3-EVs	E3 ubiquitin-protein ligase HERC2 OS=Homo sapiens GN=HERC2 PE=1 SV=2	72.3711	57.1964	14.148	47.9052	0.997278	47.7748	53.928	47.1701	42.2262
P18206	10	1	41.6373	0.498466	1.09728	0.911346	Control	MV3-EVs	Vinculin OS=Homo sapiens GN=VCL PE=1 SV=4	755.934	945.781	968.876	890.197	0.911346	811.278	750.549	986.877	696.408
P50213	8	1	41.3584	0.577305	1.1031	1.1031	MV3-EVs	Control	Isocitrate dehydrogenase [NAD] subunit alpha, mitochondrial OS=Homo sapiens GN=IDH3A PE=1 SV=1	1593.2	1023.91	1010.95	1209.35	1.1031	1334.04	1616.91	1147.43	1237.78
Q15424	9	2	41.1724	0.38249	1.12273	1.12273	MV3-EVs	Control	Scaffold attachment factor B1 OS=Homo sapiens GN=SAFB PE=1 SV=4	711.732	1050.55	805.952	856.079	1.12273	961.144	857.852	983.954	1041.63
P12830	7	3	41.1292	0.000327249	1.96964	1.96964	MV3-EVs	Control	Cadherin-1 OS=Homo sapiens GN=CDH1 PE=1 SV=3	946.779	778.636	817.441	847.619	1.96964	1669.5	1647.66	1668.27	1692.57
P46779	7	1	41.0582	4.70915e-05	1.74187	0.574096	Control	MV3-EVs	60S ribosomal protein L28 OS=Homo sapiens GN=RPL28 PE=1 SV=3	5015.97	4891.17	5331.94	5079.69	0.574096	2916.23	2836.17	2980.57	2931.97
P50991	8	3	41.0059	0.110085	1.12716	0.887185	Control	MV3-EVs	T-complex protein 1 subunit delta OS=Homo sapiens GN=CCT4 PE=1 SV=4	3008.48	3467.03	3337.33	3270.95	0.887185	2901.93	2943.05	2685.08	3077.67
Q9Y5S9	6	2	40.8799	1.06108e-05	4.67171	4.67171	MV3-EVs	Control	RNA-binding protein 8A OS=Homo sapiens GN=RBM8A PE=1 SV=1	335.495	326.69	283.502	315.229	4.67171	1472.66	1463.99	1423.08	1530.9
O75477	7	1	40.8564	0.000388244	3.62936	3.62936	MV3-EVs	Control	Erlin-1 OS=Homo sapiens GN=ERLIN1 PE=1 SV=1	271.948	379.599	318.822	323.456	3.62936	1173.94	1077.98	1107.64	1336.2
Q9Y5M8	7	3	40.8459	0.0013534	1.62688	0.614672	Control	MV3-EVs	Signal recognition particle receptor subunit beta OS=Homo sapiens GN=SRPRB PE=1 SV=3	6347.22	5864.97	7148.49	6453.56	0.614672	3966.82	3861.3	3917.66	4121.5
P54819	7	2	40.7633	0.0191472	1.31896	0.758171	Control	MV3-EVs	Adenylate kinase 2, mitochondrial OS=Homo sapiens GN=AK2 PE=1 SV=2	1957.69	2268.81	2027.46	2084.65	0.758171	1580.52	1420.52	1583.51	1737.53
O43175	8	1	40.4847	0.153993	1.10385	0.905916	Control	MV3-EVs	D-3-phosphoglycerate dehydrogenase OS=Homo sapiens GN=PHGDH PE=1 SV=4	1283.46	1409.79	1409.69	1367.64	0.905916	1238.97	1297.93	1123.85	1295.14
Q13263	7	3	39.9408	0.0493905	1.28774	0.776551	Control	MV3-EVs	Transcription intermediary factor 1-beta OS=Homo sapiens GN=TRIM28 PE=1 SV=5	2682.93	2513.97	2444.89	2547.26	0.776551	1978.08	2303.84	1937.16	1693.24
Q96AE4	8	1	39.7979	0.00414081	1.35806	0.736345	Control	MV3-EVs	Far upstream element-binding protein 1 OS=Homo sapiens GN=FUBP1 PE=1 SV=3	1820.18	1943.1	1924.37	1895.88	0.736345	1396.02	1317.57	1532.81	1337.69
P31949	7	2	39.7516	0.0708059	1.56767	0.637888	Control	MV3-EVs	Protein S100-A11 OS=Homo sapiens GN=S100A11 PE=1 SV=2	169.31	295.002	266.586	243.633	0.637888	155.41	154.13	148.712	163.389
O00151	6	3	39.52	0.0194886	1.42484	0.701835	Control	MV3-EVs	PDZ and LIM domain protein 1 OS=Homo sapiens GN=PDLIM1 PE=1 SV=4	5533.69	4650.18	4102.65	4762.17	0.701835	3342.26	3497.88	3376.79	3152.11
Q07021	6	3	39.3287	0.00989604	1.72858	1.72858	MV3-EVs	Control	Complement component 1 Q subcomponent-binding protein, mitochondrial OS=Homo sapiens GN=C1QBP PE=1 SV=1	9444.2	7456.76	6955.97	7952.31	1.72858	13746.2	11824.3	14207.5	15206.8
P61019	6	2	39.3139	0.00899885	1.3441	0.743992	Control	MV3-EVs	Ras-related protein Rab-2A OS=Homo sapiens GN=RAB2A PE=1 SV=1	5596.11	4553.84	4952.94	5034.3	0.743992	3745.48	3855.96	3687.94	3692.54
Q92878	10	3	39.2216	0.0167484	1.48397	1.48397	MV3-EVs	Control	DNA repair protein RAD50 OS=Homo sapiens GN=RAD50 PE=1 SV=1	1940.66	1927.97	2398.62	2089.08	1.48397	3100.13	2702.07	3418.91	3179.41
P46781	11	7	38.978	0.0437667	1.27528	1.27528	MV3-EVs	Control	40S ribosomal protein S9 OS=Homo sapiens GN=RPS9 PE=1 SV=3	4539.89	4215.05	3577.86	4110.94	1.27528	5242.62	5566.61	5389.44	4771.8
P11233	7	2	38.8436	0.0551946	1.42539	0.701564	Control	MV3-EVs	Ras-related protein Ral-A OS=Homo sapiens GN=RALA PE=1 SV=1	4440.11	5547.52	5523.18	5170.27	0.701564	3627.28	4466.45	3068.57	3346.81
P30040	7	4	38.7843	0.819566	1.02407	1.02407	MV3-EVs	Control	Endoplasmic reticulum resident protein 29 OS=Homo sapiens GN=ERP29 PE=1 SV=4	6089.17	6648.15	4956.27	5897.86	1.02407	6039.85	6593.02	6250.76	5275.77
P11177	7	2	38.7803	0.0170472	1.3994	0.714594	Control	MV3-EVs	Pyruvate dehydrogenase E1 component subunit beta, mitochondrial OS=Homo sapiens GN=PDHB PE=1 SV=3	4540.06	5284.91	4338.01	4720.99	0.714594	3373.59	3739.19	3025.43	3356.15
P24752	8	5	38.7111	0.736497	1.01655	0.983715	Control	MV3-EVs	Acetyl-CoA acetyltransferase, mitochondrial OS=Homo sapiens GN=ACAT1 PE=1 SV=1	9766.26	10738.4	10886.7	10463.8	0.983715	10293.4	10159.4	9857.66	10863.1
Q96QB1	9	4	38.4017	0.548719	1.02895	1.02895	MV3-EVs	Control	Rho GTPase-activating protein 7 OS=Homo sapiens GN=DLC1 PE=1 SV=4	3117.72	2802.47	2995.28	2971.82	1.02895	3057.85	3028.73	2911.09	3233.73
P50895	7	3	38.1189	0.742637	1.03115	0.969789	Control	MV3-EVs	Basal cell adhesion molecule OS=Homo sapiens GN=BCAM PE=1 SV=2	2348.66	2130.91	2298.79	2259.45	0.969789	2191.19	2818.32	1928.57	1826.69
P08621	8	2	38.0671	0.00307453	1.39159	0.718601	Control	MV3-EVs	U1 small nuclear ribonucleoprotein 70 kDa OS=Homo sapiens GN=SNRNP70 PE=1 SV=2	2613.24	2567.02	2953.11	2711.12	0.718601	1948.22	1850.08	2024.86	1969.71
P04792	7	2	38.0641	0.281109	1.23966	1.23966	MV3-EVs	Control	Heat shock protein beta-1 OS=Homo sapiens GN=HSPB1 PE=1 SV=2	617.38	649.033	523.178	596.53	1.23966	739.497	859.507	816.782	542.203
Q8TDM6	11	1	38.004	0.810051	1.01381	1.01381	MV3-EVs	Control	Disks large homolog 5 OS=Homo sapiens GN=DLG5 PE=1 SV=4	748.825	907.919	836.25	830.998	1.01381	842.476	795.994	862.82	868.615
Q13740	7	1	37.8301	0.958585	1.00527	1.00527	MV3-EVs	Control	CD166 antigen OS=Homo sapiens GN=ALCAM PE=1 SV=2	1838.12	1715.89	2104.67	1886.23	1.00527	1896.16	1703.29	1864.82	2120.39
P61619	9	3	37.8073	0.344395	1.07623	1.07623	MV3-EVs	Control	Protein transport protein Sec61 subunit alpha isoform 1 OS=Homo sapiens GN=SEC61A1 PE=1 SV=2	6516.1	7172.75	7442.08	7043.64	1.07623	7580.55	7126.38	8424.1	7191.17
P07954	7	3	37.7969	0.292973	1.166	0.857631	Control	MV3-EVs	Fumarate hydratase, mitochondrial OS=Homo sapiens GN=FH PE=1 SV=3	4632.96	4541.94	3397.02	4190.64	0.857631	3594.02	4079.13	3189.75	3513.19
Q13751	10	6	37.5759	0.108018	1.11615	0.89594	Control	MV3-EVs	Laminin subunit beta-3 OS=Homo sapiens GN=LAMB3 PE=1 SV=1	6700.32	6795.44	7327.52	6941.09	0.89594	6218.8	6056.07	6785.65	5814.68
P52815	7	1	36.9259	0.558515	1.09067	0.916865	Control	MV3-EVs	39S ribosomal protein L12, mitochondrial OS=Homo sapiens GN=MRPL12 PE=1 SV=2	3850.79	2832.39	2972.75	3218.64	0.916865	2951.06	3556.01	2603.59	2693.58
P20339	7	2	36.7123	0.000273915	1.63799	0.610503	Control	MV3-EVs	Ras-related protein Rab-5A OS=Homo sapiens GN=RAB5A PE=1 SV=2	960.967	988.428	1023.49	990.962	0.610503	604.985	626.427	561.253	627.275
P59190	8	2	36.0233	0.0146566	1.40827	0.710094	Control	MV3-EVs	Ras-related protein Rab-15 OS=Homo sapiens GN=RAB15 PE=1 SV=1	1601.29	1625.79	1721.58	1649.55	0.710094	1171.34	989.988	1236.25	1287.77
A6H8Y1	8	1	35.522	0.0321649	1.62436	0.615628	Control	MV3-EVs	Transcription factor TFIIIB component B'' homolog OS=Homo sapiens GN=BDP1 PE=1 SV=3	186.606	215.668	192.405	198.226	0.615628	122.034	161.036	100.576	104.489
Q16658	7	4	35.2303	0.356375	1.11557	0.896401	Control	MV3-EVs	Fascin OS=Homo sapiens GN=FSCN1 PE=1 SV=3	2689.13	3018.64	2347.82	2685.2	0.896401	2407.01	2723.89	2407.66	2089.48
Q9BSJ8	6	1	34.8599	0.0257675	1.23523	0.809567	Control	MV3-EVs	Extended synaptotagmin-1 OS=Homo sapiens GN=ESYT1 PE=1 SV=1	1197.32	1427.77	1226.22	1283.77	0.809567	1039.3	1077.71	991.82	1048.36
Q15907	7	2	34.8261	0.202413	1.2256	1.2256	MV3-EVs	Control	Ras-related protein Rab-11B OS=Homo sapiens GN=RAB11B PE=1 SV=4	659.022	989.454	720.915	789.797	1.2256	967.977	950.191	862.917	1090.82
Q14008	8	2	34.7823	0.0574536	1.30931	0.76376	Control	MV3-EVs	Cytoskeleton-associated protein 5 OS=Homo sapiens GN=CKAP5 PE=1 SV=3	3284.49	2671.06	3252.15	3069.23	0.76376	2344.16	1997.1	2498.59	2536.78
Q96RW7	9	2	34.5983	0.0918438	1.10396	0.905831	Control	MV3-EVs	Hemicentin-1 OS=Homo sapiens GN=HMCN1 PE=1 SV=2	730.976	652.01	654.522	679.169	0.905831	615.212	592.386	642.739	610.512
Q9H0U4	6	1	34.2365	0.000711553	1.46777	0.681307	Control	MV3-EVs	Ras-related protein Rab-1B OS=Homo sapiens GN=RAB1B PE=1 SV=1	2520.35	2866.37	2738.53	2708.41	0.681307	1845.26	1883.06	1790.23	1862.48
P61224	7	4	34.1204	0.0743348	1.21106	0.82572	Control	MV3-EVs	Ras-related protein Rap-1b OS=Homo sapiens GN=RAP1B PE=1 SV=1	9061.72	11371.5	9068.59	9833.94	0.82572	8120.08	8280.46	7846.03	8233.76
Q13247	7	3	33.8837	0.0234724	1.14594	1.14594	MV3-EVs	Control	Serine/arginine-rich splicing factor 6 OS=Homo sapiens GN=SRSF6 PE=1 SV=2	1286.11	1377.89	1262.19	1308.73	1.14594	1499.73	1455.59	1460.78	1582.8
Q8NCX0	8	4	33.7896	2.24751e-05	2.25401	0.443654	Control	MV3-EVs	Coiled-coil domain-containing protein 150 OS=Homo sapiens GN=CCDC150 PE=1 SV=2	4374.18	4571.72	4259.98	4401.96	0.443654	1952.95	1972.53	1846.03	2040.29
Q6IQ22	8	2	33.6319	0.224776	1.14645	0.872259	Control	MV3-EVs	Ras-related protein Rab-12 OS=Homo sapiens GN=RAB12 PE=1 SV=3	1615.46	1906.1	2039.34	1853.63	0.872259	1616.85	1464.45	1823.57	1562.53
P62701	7	4	33.5825	0.613734	1.04494	0.956991	Control	MV3-EVs	40S ribosomal protein S4, X isoform OS=Homo sapiens GN=RPS4X PE=1 SV=2	2930.75	2556.85	3213.8	2900.47	0.956991	2775.72	2597.09	2824.49	2905.59
P37837	6	2	33.5598	0.00201001	1.51078	1.51078	MV3-EVs	Control	Transaldolase OS=Homo sapiens GN=TALDO1 PE=1 SV=2	998.797	1042.12	1119.91	1053.61	1.51078	1591.77	1646.31	1681.28	1447.72
Q969G5	6	3	33.5441	0.00156189	1.9273	0.518861	Control	MV3-EVs	Caveolae-associated protein 3 OS=Homo sapiens GN=CAVIN3 PE=1 SV=3	5645.74	5253.74	5455.52	5451.67	0.518861	2828.66	3305.17	2497.75	2683.06
Q15459	6	2	33.4282	0.00098088	1.67928	0.595493	Control	MV3-EVs	Splicing factor 3A subunit 1 OS=Homo sapiens GN=SF3A1 PE=1 SV=1	3213.38	3197.01	3180.95	3197.12	0.595493	1903.86	2112.78	1883.37	1715.44
Q8IUG5	8	3	32.6246	0.00598803	1.99138	1.99138	MV3-EVs	Control	Unconventional myosin-XVIIIb OS=Homo sapiens GN=MYO18B PE=1 SV=1	422.569	632.111	576.828	543.836	1.99138	1082.98	1000.09	1063.67	1185.19
Q5T4S7	11	5	32.5977	0.450463	1.1277	0.886762	Control	MV3-EVs	E3 ubiquitin-protein ligase UBR4 OS=Homo sapiens GN=UBR4 PE=1 SV=1	4303.12	2814.8	3774.65	3630.86	0.886762	3219.71	3212.62	3196.48	3250.02
Q8TCT9	6	3	32.5177	0.738321	1.04766	0.954507	Control	MV3-EVs	Minor histocompatibility antigen H13 OS=Homo sapiens GN=HM13 PE=1 SV=1	4199.09	3801.9	3035.38	3678.79	0.954507	3511.43	3112.7	3946.34	3475.26
Q5T1R4	10	2	32.4936	0.0337024	1.55461	1.55461	MV3-EVs	Control	Transcription factor HIVEP3 OS=Homo sapiens GN=HIVEP3 PE=2 SV=1	1925.5	1545.65	1214.76	1561.97	1.55461	2428.24	2688.83	2246.32	2349.59
Q8IVT2	7	4	32.4193	0.000890006	1.7475	0.572247	Control	MV3-EVs	Mitotic interactor and substrate of PLK1 OS=Homo sapiens GN=MISP PE=1 SV=1	4164.56	4389.56	4709.79	4421.3	0.572247	2530.08	2798.83	2412.81	2378.59
Q9ULE4	8	2	31.9462	0.243963	1.13478	0.881229	Control	MV3-EVs	Protein FAM184B OS=Homo sapiens GN=FAM184B PE=2 SV=3	935.488	976.115	1191.18	1034.26	0.881229	911.421	831.88	908.938	993.443
P62249	8	3	31.9117	0.0226629	1.65312	1.65312	MV3-EVs	Control	40S ribosomal protein S16 OS=Homo sapiens GN=RPS16 PE=1 SV=2	1598.03	1485.3	1247.27	1443.53	1.65312	2386.34	1916.77	2379.93	2862.31
Q92673	7	2	31.8499	0.00229305	1.6432	1.6432	MV3-EVs	Control	Sortilin-related receptor OS=Homo sapiens GN=SORL1 PE=1 SV=2	486.779	571.983	548.892	535.885	1.6432	880.565	947.582	793.08	901.032
P39656	5	2	31.8382	0.605933	1.10893	0.901772	Control	MV3-EVs	Dolichyl-diphosphooligosaccharide--protein glycosyltransferase 48 kDa subunit OS=Homo sapiens GN=DDOST PE=1 SV=4	3205.8	1962.78	2736.22	2634.94	0.901772	2376.11	2571.97	2154.26	2402.11
P09429	9	5	31.6889	0.00689721	1.22576	0.815819	Control	MV3-EVs	High mobility group protein B1 OS=Homo sapiens GN=HMGB1 PE=1 SV=3	3329.49	3497.25	3255.95	3360.89	0.815819	2741.88	2590.22	2723.86	2911.57
Q5JPE7	7	3	31.5463	0.0465617	1.55502	0.643079	Control	MV3-EVs	Nodal modulator 2 OS=Homo sapiens GN=NOMO2 PE=1 SV=1	2042.9	3008.76	2487.22	2512.96	0.643079	1616.03	1812.72	1292.51	1742.86
O75533	7	5	31.5123	0.0011305	1.52632	0.655172	Control	MV3-EVs	Splicing factor 3B subunit 1 OS=Homo sapiens GN=SF3B1 PE=1 SV=3	6480.33	7224.51	6113.9	6606.25	0.655172	4328.23	4232.86	4334.86	4416.96
Q07065	8	2	31.4799	0.782877	1.00644	0.993598	Control	MV3-EVs	Cytoskeleton-associated protein 4 OS=Homo sapiens GN=CKAP4 PE=1 SV=2	1383.35	1339.13	1311.12	1344.53	0.993598	1335.92	1312.31	1318.93	1376.53
Q709C8	11	2	31.3383	0.607623	1.1311	0.884098	Control	MV3-EVs	Vacuolar protein sorting-associated protein 13C OS=Homo sapiens GN=VPS13C PE=1 SV=1	3895.92	2223.07	3398.29	3172.43	0.884098	2804.74	2749.77	2545.14	3119.31
Q03113	6	1	31.2063	0.0573282	1.36453	0.732853	Control	MV3-EVs	Guanine nucleotide-binding protein subunit alpha-12 OS=Homo sapiens GN=GNA12 PE=1 SV=4	1082.93	1520.14	1485.89	1362.99	0.732853	998.872	954.586	984.826	1057.2
P36542	6	1	31.0793	0.858116	1.0153	1.0153	MV3-EVs	Control	ATP synthase subunit gamma, mitochondrial OS=Homo sapiens GN=ATP5C1 PE=1 SV=1	832.939	858.626	883.084	858.216	1.0153	871.345	782.784	867.76	963.49
Q8NFW1	10	1	30.7074	0.130797	1.39546	0.716608	Control	MV3-EVs	Collagen alpha-1(XXII) chain OS=Homo sapiens GN=COL22A1 PE=2 SV=2	1119.81	1361.56	1643.71	1375.03	0.716608	985.355	740.143	1196.48	1019.44
O75947	6	4	30.5393	0.00125485	1.59576	1.59576	MV3-EVs	Control	ATP synthase subunit d, mitochondrial OS=Homo sapiens GN=ATP5H PE=1 SV=3	8481.75	9085.6	9338.77	8968.71	1.59576	14311.9	15356	14598.2	12981.5
P46977	7	4	30.4374	0.345512	1.07683	0.92865	Control	MV3-EVs	Dolichyl-diphosphooligosaccharide--protein glycosyltransferase subunit STT3A OS=Homo sapiens GN=STT3A PE=1 SV=2	7062.66	6788.03	6257.57	6702.75	0.92865	6224.51	7000.54	5694.08	5978.9
Q8IVF6	7	1	30.338	0.0210525	2.12145	0.471376	Control	MV3-EVs	Ankyrin repeat domain-containing protein 18A OS=Homo sapiens GN=ANKRD18A PE=2 SV=3	197.507	171.652	182.801	183.987	0.471376	86.7268	55.6622	113.862	90.6564
P38919	6	3	30.2694	0.0249289	1.32134	0.756806	Control	MV3-EVs	Eukaryotic initiation factor 4A-III OS=Homo sapiens GN=EIF4A3 PE=1 SV=4	2726.73	2667.52	2386.08	2593.44	0.756806	1962.73	2240.14	1853.24	1794.82
Q9H3N1	5	3	30.1741	0.0445111	1.1988	0.834171	Control	MV3-EVs	Thioredoxin-related transmembrane protein 1 OS=Homo sapiens GN=TMX1 PE=1 SV=1	5692.16	6502.42	6668.01	6287.53	0.834171	5244.87	5180.25	4929.02	5625.35
Q5VT06	7	1	30.1014	0.569992	1.12287	0.890574	Control	MV3-EVs	Centrosome-associated protein 350 OS=Homo sapiens GN=CEP350 PE=1 SV=1	651.789	406.926	523.301	527.339	0.890574	469.634	436.683	388.676	583.544
Q01105	4	2	29.9151	0.00819398	1.2345	1.2345	MV3-EVs	Control	Protein SET OS=Homo sapiens GN=SET PE=1 SV=3	3913.33	3450.59	3419.99	3594.63	1.2345	4437.58	4464.03	4421.83	4426.88
P13535	8	1	29.7499	0.0613439	3.1119	3.1119	MV3-EVs	Control	Myosin-8 OS=Homo sapiens GN=MYH8 PE=1 SV=3	18.6915	7.00521	41.9387	22.5451	3.1119	70.1581	61.721	87.3183	61.435
P37802	5	2	29.6233	0.124769	1.13609	0.880215	Control	MV3-EVs	Transgelin-2 OS=Homo sapiens GN=TAGLN2 PE=1 SV=3	1151.66	1354.61	1318.19	1274.82	0.880215	1122.12	1121.81	1040.62	1203.93
P36957	6	3	29.5034	0.345729	1.09385	1.09385	MV3-EVs	Control	Dihydrolipoyllysine-residue succinyltransferase component of 2-oxoglutarate dehydrogenase complex, mitochondrial OS=Homo sapiens GN=DLST PE=1 SV=4	1552.87	1829.86	1741.67	1708.13	1.09385	1868.44	1672.66	2100.1	1832.56
P30044	5	3	29.3609	0.576	1.0735	0.931529	Control	MV3-EVs	Peroxiredoxin-5, mitochondrial OS=Homo sapiens GN=PRDX5 PE=1 SV=4	6198.75	7579.11	5476.31	6418.06	0.931529	5978.6	5886.57	6498.17	5551.07
P09211	5	3	29.3478	0.00221128	1.38352	0.722796	Control	MV3-EVs	Glutathione S-transferase P OS=Homo sapiens GN=GSTP1 PE=1 SV=2	6991.8	6699.29	7192.7	6961.26	0.722796	5031.57	5459.31	4785.74	4849.67
Q08378	7	2	29.0994	0.0301655	1.1688	1.1688	MV3-EVs	Control	Golgin subfamily A member 3 OS=Homo sapiens GN=GOLGA3 PE=1 SV=2	5414.91	6029	5265.69	5569.87	1.1688	6510.08	6655.53	6201.58	6673.13
P53007	6	2	28.9898	0.159339	1.12724	0.887119	Control	MV3-EVs	Tricarboxylate transport protein, mitochondrial OS=Homo sapiens GN=SLC25A1 PE=1 SV=2	9554.87	10932	11628.1	10705	0.887119	9496.61	8910.51	9488.29	10091
P61106	5	1	28.9876	0.48895	1.09427	0.913848	Control	MV3-EVs	Ras-related protein Rab-14 OS=Homo sapiens GN=RAB14 PE=1 SV=4	2207.5	1799.86	2572.93	2193.43	0.913848	2004.46	2020.57	1941.74	2051.07
P30048	5	1	28.7763	0.746597	1.0524	0.950206	Control	MV3-EVs	Thioredoxin-dependent peroxide reductase, mitochondrial OS=Homo sapiens GN=PRDX3 PE=1 SV=3	2473.04	1739.62	2108.84	2107.17	0.950206	2002.24	2218.46	1541.86	2246.41
P30041	5	2	28.6151	0.540449	1.15451	1.15451	MV3-EVs	Control	Peroxiredoxin-6 OS=Homo sapiens GN=PRDX6 PE=1 SV=3	1039.4	761.173	832.146	877.573	1.15451	1013.17	1356.01	796.157	887.331
O60469	7	2	28.5524	0.208279	1.17054	1.17054	MV3-EVs	Control	Down syndrome cell adhesion molecule OS=Homo sapiens GN=DSCAM PE=1 SV=2	530.443	688.519	698.464	639.142	1.17054	748.143	694.211	710.158	840.061
Q6DT37	8	3	28.5261	0.0165641	1.20325	0.831081	Control	MV3-EVs	Serine/threonine-protein kinase MRCK gamma OS=Homo sapiens GN=CDC42BPG PE=1 SV=2	3106.18	3621.76	3398.97	3375.64	0.831081	2805.43	2865.73	2748.09	2802.46
Q15046	5	2	28.5045	0.924873	1.01126	0.988864	Control	MV3-EVs	Lysine--tRNA ligase OS=Homo sapiens GN=KARS PE=1 SV=3	556.115	298.277	365.87	406.754	0.988864	402.225	515.978	454.562	236.133
Q96L93	8	1	28.3568	0.296346	1.08054	1.08054	MV3-EVs	Control	Kinesin-like protein KIF16B OS=Homo sapiens GN=KIF16B PE=1 SV=2	328.452	386.704	393.1	369.419	1.08054	399.171	400.451	375.624	421.438
P05387	6	2	28.2457	0.984674	1.01912	0.98124	Control	MV3-EVs	60S acidic ribosomal protein P2 OS=Homo sapiens GN=RPLP2 PE=1 SV=1	6603.49	5667.96	4028.07	5433.17	0.98124	5331.25	5150.4	6063.32	4780.02
Q14839	7	2	27.7704	0.155557	1.5999	1.5999	MV3-EVs	Control	Chromodomain-helicase-DNA-binding protein 4 OS=Homo sapiens GN=CHD4 PE=1 SV=2	1080.85	840.021	1010.82	977.23	1.5999	1563.47	2334.35	1151.12	1204.95
P07814	6	3	27.4251	0.108748	1.1212	1.1212	MV3-EVs	Control	Bifunctional glutamate/proline--tRNA ligase OS=Homo sapiens GN=EPRS PE=1 SV=5	1898.16	1901.27	1814.46	1871.3	1.1212	2098.1	2266.73	1896.95	2130.61
Q5JTH9	6	2	27.3314	0.0126516	1.34321	0.744485	Control	MV3-EVs	RRP12-like protein OS=Homo sapiens GN=RRP12 PE=1 SV=2	2696.19	2664.82	3200.85	2853.96	0.744485	2124.73	2004.4	2118.77	2251.01
Q6NUK1	5	1	27.2365	0.00931532	1.37774	0.725828	Control	MV3-EVs	Calcium-binding mitochondrial carrier protein SCaMC-1 OS=Homo sapiens GN=SLC25A24 PE=1 SV=2	2269.98	2623.21	2278.24	2390.48	0.725828	1735.07	1605.48	1702.79	1896.95
P30622	8	2	27.1694	0.00114138	1.37083	1.37083	MV3-EVs	Control	CAP-Gly domain-containing linker protein 1 OS=Homo sapiens GN=CLIP1 PE=1 SV=2	956.005	1064.68	1058.01	1026.23	1.37083	1406.79	1448.04	1376.08	1396.25
Q8IZP2	5	1	27.0374	0.0561348	1.4586	0.685591	Control	MV3-EVs	Putative protein FAM10A4 OS=Homo sapiens GN=ST13P4 PE=5 SV=1	272.319	264.241	302.331	279.63	0.685591	191.712	245.656	178.787	150.694
Q14254	6	3	26.9274	0.691383	1.04126	1.04126	MV3-EVs	Control	Flotillin-2 OS=Homo sapiens GN=FLOT2 PE=1 SV=2	1795.34	1655.81	1339.77	1596.97	1.04126	1662.86	1777.77	1732.03	1478.77
P62280	6	3	26.9148	0.00365855	1.17643	1.17643	MV3-EVs	Control	40S ribosomal protein S11 OS=Homo sapiens GN=RPS11 PE=1 SV=3	5874.58	5594.96	6082.07	5850.54	1.17643	6882.75	6738.37	7004.28	6905.61
Q6UXY8	4	1	26.8992	0.00524904	1.84708	1.84708	MV3-EVs	Control	Transmembrane channel-like protein 5 OS=Homo sapiens GN=TMC5 PE=2 SV=3	2334.73	2728.53	3229.85	2764.37	1.84708	5106	4610.87	5694.13	5013.01
Q99715	8	2	26.8821	0.022335	1.11215	0.899158	Control	MV3-EVs	Collagen alpha-1(XII) chain OS=Homo sapiens GN=COL12A1 PE=1 SV=2	3534.79	3841.86	3774.62	3717.09	0.899158	3342.25	3291.22	3295.15	3440.39
Q16629	6	5	26.7678	0.0196105	1.26304	0.791739	Control	MV3-EVs	Serine/arginine-rich splicing factor 7 OS=Homo sapiens GN=SRSF7 PE=1 SV=1	15006.6	16123.5	16725.8	15952	0.791739	12629.8	12014.4	11857.5	14017.6
Q9Y5B9	5	1	26.396	0.00259808	1.43225	0.698201	Control	MV3-EVs	FACT complex subunit SPT16 OS=Homo sapiens GN=SUPT16H PE=1 SV=1	3540.7	4101.38	4132.6	3924.89	0.698201	2740.36	2696.99	2685.3	2838.8
P09382	8	6	26.387	0.319079	1.06897	1.06897	MV3-EVs	Control	Galectin-1 OS=Homo sapiens GN=LGALS1 PE=1 SV=2	17417.6	17348.1	16673.3	17146.3	1.06897	18329	20072.6	16620.8	18293.5
P35749	7	1	26.3372	0.169392	1.25853	0.794577	Control	MV3-EVs	Myosin-11 OS=Homo sapiens GN=MYH11 PE=1 SV=3	405.288	535.749	401.095	447.378	0.794577	355.476	363.966	291.939	410.523
Q14160	9	2	26.3148	0.00620562	3.34097	3.34097	MV3-EVs	Control	Protein scribble homolog OS=Homo sapiens GN=SCRIB PE=1 SV=4	114.064	118.659	202.071	144.931	3.34097	484.211	414.074	628.052	410.507
Q9Y4F4	5	2	26.2363	0.0306876	1.31972	0.757739	Control	MV3-EVs	TOG array regulator of axonemal microtubules protein 1 OS=Homo sapiens GN=TOGARAM1 PE=1 SV=4	3155.76	2451.41	3118.12	2908.43	0.757739	2203.83	2244.08	2182.54	2184.86
Q9H4G0	5	1	26.1812	0.267734	1.2174	1.2174	MV3-EVs	Control	Band 4.1-like protein 1 OS=Homo sapiens GN=EPB41L1 PE=1 SV=2	669.092	400.066	483.819	517.659	1.2174	630.199	597.677	570.49	722.43
P62851	5	3	26.1436	0.348411	1.05924	0.94407	Control	MV3-EVs	40S ribosomal protein S25 OS=Homo sapiens GN=RPS25 PE=1 SV=1	2692.63	2914.03	2670.19	2758.95	0.94407	2604.64	2395.19	2588.35	2830.39
O00767	6	4	26.056	0.00217799	1.86923	1.86923	MV3-EVs	Control	Acyl-CoA desaturase OS=Homo sapiens GN=SCD PE=1 SV=2	1519.82	1872.8	2037.76	1810.13	1.86923	3383.54	3350.38	3533.81	3266.44
P24534	6	3	25.9287	0.109733	1.15234	0.867797	Control	MV3-EVs	Elongation factor 1-beta OS=Homo sapiens GN=EEF1B2 PE=1 SV=3	2574.56	3208.41	3048.83	2943.93	0.867797	2554.74	2554.86	2593.85	2515.5
P09661	4	1	25.9149	0.120338	1.32352	0.755562	Control	MV3-EVs	U2 small nuclear ribonucleoprotein A' OS=Homo sapiens GN=SNRPA1 PE=1 SV=2	1643.54	1670.43	1752.26	1688.74	0.755562	1275.95	1398.88	1505.43	923.541
Q5THR3	7	1	25.6168	0.0208036	1.34043	1.34043	MV3-EVs	Control	EF-hand calcium-binding domain-containing protein 6 OS=Homo sapiens GN=EFCAB6 PE=1 SV=1	1407.93	1681.21	1524.54	1537.9	1.34043	2061.44	2246.67	1833.18	2104.46
Q8WXX0	8	3	25.5993	0.00517097	2.36407	0.423	Control	MV3-EVs	Dynein heavy chain 7, axonemal OS=Homo sapiens GN=DNAH7 PE=1 SV=2	954.483	629.407	593.102	725.664	0.423	306.955	309.212	295.46	316.195
Q9Y277	4	1	25.5931	0.000915626	1.60674	0.622377	Control	MV3-EVs	Voltage-dependent anion-selective channel protein 3 OS=Homo sapiens GN=VDAC3 PE=1 SV=1	5702.5	5979.09	6710.13	6130.58	0.622377	3815.53	3644.98	3864.2	3937.41
P18754	4	1	25.495	0.00897729	1.96549	1.96549	MV3-EVs	Control	Regulator of chromosome condensation OS=Homo sapiens GN=RCC1 PE=1 SV=1	465.837	662.25	738.472	622.186	1.96549	1222.9	1208.4	1322.87	1137.44
O14686	7	3	25.4479	0.000859075	1.81645	0.550524	Control	MV3-EVs	Histone-lysine N-methyltransferase 2D OS=Homo sapiens GN=KMT2D PE=1 SV=2	2700.49	2595.37	2978.19	2758.02	0.550524	1518.36	1364.53	1571.25	1619.29
P12532	5	2	25.4373	0.139733	1.48996	0.671158	Control	MV3-EVs	Creatine kinase U-type, mitochondrial OS=Homo sapiens GN=CKMT1A PE=1 SV=1	8864.9	5205.21	7000.24	7023.45	0.671158	4713.84	5708.04	4993.85	3439.63
P62263	7	6	25.3051	0.0635794	1.17533	0.850825	Control	MV3-EVs	40S ribosomal protein S14 OS=Homo sapiens GN=RPS14 PE=1 SV=3	4878.94	4209.91	4382.9	4490.58	0.850825	3820.7	3776.38	3540.38	4145.34
Q9BVP2	6	2	25.2088	0.0216215	1.40071	0.713923	Control	MV3-EVs	Guanine nucleotide-binding protein-like 3 OS=Homo sapiens GN=GNL3 PE=1 SV=2	1884.59	1395.73	1691.86	1657.39	0.713923	1183.25	1136.28	1198.81	1214.65
Q14566	6	2	25.1809	0.216939	1.12337	0.89018	Control	MV3-EVs	DNA replication licensing factor MCM6 OS=Homo sapiens GN=MCM6 PE=1 SV=1	1051.98	1208.08	1362.62	1207.56	0.89018	1074.95	1083.54	1092.03	1049.26
Q9NSE4	6	1	25.1656	0.531692	1.13412	1.13412	MV3-EVs	Control	Isoleucine--tRNA ligase, mitochondrial OS=Homo sapiens GN=IARS2 PE=1 SV=2	354.613	215.436	254.142	274.73	1.13412	311.576	367.345	240.45	326.934
Q96Q15	6	1	25.0834	0.000382893	27.0485	27.0485	MV3-EVs	Control	Serine/threonine-protein kinase SMG1 OS=Homo sapiens GN=SMG1 PE=1 SV=3	10.6844	29.5447	14.0993	18.1094	27.0485	489.833	499.21	444.313	525.976
Q7L5N7	5	3	24.9887	0.380846	1.07306	0.931912	Control	MV3-EVs	Lysophosphatidylcholine acyltransferase 2 OS=Homo sapiens GN=LPCAT2 PE=1 SV=1	13123.7	14602.5	11779.7	13168.6	0.931912	12272	12196.6	11685.1	12934.4
O00483	3	1	24.9841	6.71017e-05	1.70968	0.584905	Control	MV3-EVs	Cytochrome c oxidase subunit NDUFA4 OS=Homo sapiens GN=NDUFA4 PE=1 SV=1	1128.99	1136.86	1191.88	1152.58	0.584905	674.149	639.36	691.039	692.047
Q09028	4	4	24.9681	0.0695514	1.24866	1.24866	MV3-EVs	Control	Histone-binding protein RBBP4 OS=Homo sapiens GN=RBBP4 PE=1 SV=3	7417.47	5638.28	7245.15	6766.97	1.24866	8449.62	8412.67	8024.14	8912.05
P04040	4	1	24.9677	0.0415556	1.35459	1.35459	MV3-EVs	Control	Catalase OS=Homo sapiens GN=CAT PE=1 SV=3	332.941	440.236	433.074	402.084	1.35459	544.658	544.324	593.617	496.034
P51648	4	3	24.9512	0.792773	1.02571	0.974935	Control	MV3-EVs	Fatty aldehyde dehydrogenase OS=Homo sapiens GN=ALDH3A2 PE=1 SV=1	3226.66	2777.8	2560.69	2855.05	0.974935	2783.49	2649.64	2663.27	3037.56
P50454	8	4	24.8561	0.0909784	1.33035	0.751683	Control	MV3-EVs	Serpin H1 OS=Homo sapiens GN=SERPINH1 PE=1 SV=2	9364.65	9779.44	6962.79	8702.3	0.751683	6541.37	6098.01	6084.89	7441.21
P46776	3	1	24.8293	0.0468809	1.45017	0.689576	Control	MV3-EVs	60S ribosomal protein L27a OS=Homo sapiens GN=RPL27A PE=1 SV=2	5065.03	3413.72	3868.51	4115.75	0.689576	2838.12	3034.77	2565.96	2913.64
P61313	5	2	24.7748	0.0541033	1.37555	0.726979	Control	MV3-EVs	60S ribosomal protein L15 OS=Homo sapiens GN=RPL15 PE=1 SV=2	2087.02	1580.25	1558.22	1741.83	0.726979	1266.28	1425.07	1131.85	1241.91
P50502	4	1	24.7581	0.466249	1.06065	1.06065	MV3-EVs	Control	Hsc70-interacting protein OS=Homo sapiens GN=ST13 PE=1 SV=2	283.438	311.26	313.802	302.833	1.06065	321.202	325.786	352.514	285.305
Q13547	3	1	24.6993	0.295536	1.21341	0.824126	Control	MV3-EVs	Histone deacetylase 1 OS=Homo sapiens GN=HDAC1 PE=1 SV=1	1093.31	1135.68	748.556	992.517	0.824126	817.959	856.179	706.978	890.719
P99999	4	1	24.2602	0.456061	1.14906	1.14906	MV3-EVs	Control	Cytochrome c OS=Homo sapiens GN=CYCS PE=1 SV=2	741.956	783.199	897.815	807.657	1.14906	928.047	1172.02	883.321	728.799
O75526	5	2	24.2157	0.0074576	1.40864	1.40864	MV3-EVs	Control	RNA-binding motif protein, X-linked-like-2 OS=Homo sapiens GN=RBMXL2 PE=1 SV=3	163.496	158.548	192.557	171.533	1.40864	241.63	257.975	234.643	232.27
P62081	4	1	24.0058	0.235862	1.4412	1.4412	MV3-EVs	Control	40S ribosomal protein S7 OS=Homo sapiens GN=RPS7 PE=1 SV=1	135.21	194.822	269.563	199.865	1.4412	288.045	197.272	307.618	359.244
O14818	4	2	23.7867	0.0513644	1.25375	1.25375	MV3-EVs	Control	Proteasome subunit alpha type-7 OS=Homo sapiens GN=PSMA7 PE=1 SV=1	2778.42	3209.12	2462.24	2816.59	1.25375	3531.3	3444.9	3374.9	3774.09
P07305	4	3	23.7649	1.11537e-05	1.87462	1.87462	MV3-EVs	Control	Histone H1.0 OS=Homo sapiens GN=H1F0 PE=1 SV=3	2937.67	2955	2769.65	2887.44	1.87462	5412.86	5358.24	5528.82	5351.51
P62826	7	5	23.6237	0.00190329	1.35463	0.738206	Control	MV3-EVs	GTP-binding nuclear protein Ran OS=Homo sapiens GN=RAN PE=1 SV=3	19518.9	21447.5	21182.4	20716.3	0.738206	15292.9	16206.4	14788.9	14883.4
Q13464	6	1	23.6088	0.00292301	1.48378	1.48378	MV3-EVs	Control	Rho-associated protein kinase 1 OS=Homo sapiens GN=ROCK1 PE=1 SV=1	1301.19	1576.24	1533.56	1470.33	1.48378	2181.64	2235.1	2132.13	2177.69
Q12874	4	2	23.569	0.110961	1.53493	1.53493	MV3-EVs	Control	Splicing factor 3A subunit 3 OS=Homo sapiens GN=SF3A3 PE=1 SV=1	1159.56	1181.09	614.571	985.074	1.53493	1512.02	1613.9	1632.38	1289.78
Q9BS26	5	3	23.4394	0.46836	1.05865	1.05865	MV3-EVs	Control	Endoplasmic reticulum resident protein 44 OS=Homo sapiens GN=ERP44 PE=1 SV=1	5466.65	6493.73	5198.64	5719.67	1.05865	6055.14	6025.96	5711.55	6427.9
P51148	4	1	23.4361	0.00110366	1.43151	1.43151	MV3-EVs	Control	Ras-related protein Rab-5C OS=Homo sapiens GN=RAB5C PE=1 SV=2	549.24	576.356	585.782	570.459	1.43151	816.618	825.267	759.595	864.992
P80723	4	4	23.4209	4.21222e-05	3.53738	3.53738	MV3-EVs	Control	Brain acid soluble protein 1 OS=Homo sapiens GN=BASP1 PE=1 SV=2	431.53	540.348	473.058	481.645	3.53738	1703.76	1709.98	1684.21	1717.09
P49790	5	1	23.3716	0.913123	1.00814	0.991928	Control	MV3-EVs	Nuclear pore complex protein Nup153 OS=Homo sapiens GN=NUP153 PE=1 SV=2	513.174	406.993	405.39	441.852	0.991928	438.286	547.373	376.303	391.18
P18031	5	1	23.3489	0.0154276	2.24007	0.446415	Control	MV3-EVs	Tyrosine-protein phosphatase non-receptor type 1 OS=Homo sapiens GN=PTPN1 PE=1 SV=1	1548.4	1165.69	1122.96	1279.02	0.446415	570.972	762.998	535.839	414.078
O95202	5	1	23.3429	0.0530999	1.54752	0.646194	Control	MV3-EVs	Mitochondrial proton/calcium exchanger protein OS=Homo sapiens GN=LETM1 PE=1 SV=1	1499.27	930.904	1076.54	1168.9	0.646194	755.338	852.732	719.363	693.919
P18827	3	1	23.3198	0.687252	1.06334	0.940433	Control	MV3-EVs	Syndecan-1 OS=Homo sapiens GN=SDC1 PE=1 SV=3	1195.46	1238.33	1693.92	1375.91	0.940433	1293.95	1367.45	1240.48	1273.91
Q7Z2Y8	7	3	23.3008	0.450364	1.07515	1.07515	MV3-EVs	Control	Interferon-induced very large GTPase 1 OS=Homo sapiens GN=GVINP1 PE=2 SV=2	1622.83	1288.74	1466.33	1459.3	1.07515	1568.96	1460.73	1493.51	1752.64
Q8IWJ2	6	2	23.2722	0.337395	1.19332	0.838001	Control	MV3-EVs	GRIP and coiled-coil domain-containing protein 2 OS=Homo sapiens GN=GCC2 PE=1 SV=4	535.757	500.514	509.192	515.154	0.838001	431.7	457.896	550.016	287.187
Q96AY4	6	1	23.0573	0.000758413	1.74581	0.572801	Control	MV3-EVs	Tetratricopeptide repeat protein 28 OS=Homo sapiens GN=TTC28 PE=1 SV=4	421.259	401.611	464.819	429.23	0.572801	245.863	252.99	258.761	225.838
P32969	4	2	22.8813	0.776227	1.04813	1.04813	MV3-EVs	Control	60S ribosomal protein L9 OS=Homo sapiens GN=RPL9 PE=1 SV=1	9078.16	7301.42	7626.77	8002.12	1.04813	8387.28	10048.1	8266.37	6847.35
P62906	5	3	22.8246	0.210084	1.16891	1.16891	MV3-EVs	Control	60S ribosomal protein L10a OS=Homo sapiens GN=RPL10A PE=1 SV=2	2115.87	1801.24	1469.44	1795.52	1.16891	2098.79	1961.84	2211.75	2122.79
Q13242	4	2	22.7863	0.781552	1.03174	0.969239	Control	MV3-EVs	Serine/arginine-rich splicing factor 9 OS=Homo sapiens GN=SRSF9 PE=1 SV=1	1980.86	2461.07	2101.29	2181.08	0.969239	2113.98	2527.92	2275.71	1538.32
O15018	6	3	22.7334	0.0158046	1.24076	0.805955	Control	MV3-EVs	PDZ domain-containing protein 2 OS=Homo sapiens GN=PDZD2 PE=1 SV=4	2187.5	1915.98	1881.29	1994.93	0.805955	1607.82	1609.31	1540.7	1673.45
O43169	2	1	22.6766	0.361975	1.11079	1.11079	MV3-EVs	Control	Cytochrome b5 type B OS=Homo sapiens GN=CYB5B PE=1 SV=2	3062.39	3541.01	4284.88	3629.43	1.11079	4031.54	3776.51	4432.24	3885.87
Q00341	5	1	22.6582	0.0135445	1.45609	0.68677	Control	MV3-EVs	Vigilin OS=Homo sapiens GN=HDLBP PE=1 SV=2	1990.63	1775.99	2122.28	1962.97	0.68677	1348.11	1168.73	1375.81	1499.78
P39687	5	2	22.5019	0.172634	1.27392	0.784977	Control	MV3-EVs	Acidic leucine-rich nuclear phosphoprotein 32 family member A OS=Homo sapiens GN=ANP32A PE=1 SV=1	834.703	731.327	562.377	709.469	0.784977	556.917	627.571	568.775	474.406
Q7L0Y3	4	1	22.0656	0.00935785	19.8596	19.8596	MV3-EVs	Control	Mitochondrial ribonuclease P protein 1 OS=Homo sapiens GN=TRMT10C PE=1 SV=2	36.1794	68.5059	6.11669	36.934	19.8596	733.493	756.938	757.815	685.727
P35613	4	2	21.8926	0.00330656	1.31326	0.761461	Control	MV3-EVs	Basigin OS=Homo sapiens GN=BSG PE=1 SV=2	15594.9	15701	16510.1	15935.3	0.761461	12134.1	11338.3	12053.1	13011
O00571	4	2	21.7468	0.00504767	1.51233	1.51233	MV3-EVs	Control	ATP-dependent RNA helicase DDX3X OS=Homo sapiens GN=DDX3X PE=1 SV=3	627.285	755.026	717.921	700.077	1.51233	1058.75	980.252	1036.36	1159.64
P11234	4	1	21.711	0.578403	1.22275	0.817829	Control	MV3-EVs	Ras-related protein Ral-B OS=Homo sapiens GN=RALB PE=1 SV=1	445.619	395.495	204.602	348.572	0.817829	285.072	324.762	248.882	281.573
Q9UK61	6	1	21.6672	8.27915e-05	1.67995	0.595254	Control	MV3-EVs	Protein TASOR OS=Homo sapiens GN=FAM208A PE=1 SV=3	10082.6	11125.1	10551.4	10586.4	0.595254	6301.57	6480.64	6228.4	6195.67
Q96AG4	6	2	21.5778	0.0083282	1.30849	0.764242	Control	MV3-EVs	Leucine-rich repeat-containing protein 59 OS=Homo sapiens GN=LRRC59 PE=1 SV=1	5554.21	6275.94	6492.65	6107.6	0.764242	4667.68	4933.18	4518.96	4550.92
P11279	7	3	21.3632	0.000468947	2.43879	0.410039	Control	MV3-EVs	Lysosome-associated membrane glycoprotein 1 OS=Homo sapiens GN=LAMP1 PE=1 SV=3	5147.07	4660.49	4879.36	4895.64	0.410039	2007.4	2289.76	1731.6	2000.85
P45973	4	2	21.0199	0.182972	1.28445	0.778541	Control	MV3-EVs	Chromobox protein homolog 5 OS=Homo sapiens GN=CBX5 PE=1 SV=1	1312.56	1870.88	1297.13	1493.52	0.778541	1162.77	1139.13	1360.86	988.319
P02768	6	4	20.9364	0.000856725	1.13772	0.878952	Control	MV3-EVs	Serum albumin OS=Homo sapiens GN=ALB PE=1 SV=2	4825.04	4890.93	4875.6	4863.86	0.878952	4275.09	4319.19	4158.84	4347.25
Q9BX63	6	3	20.8714	0.00295733	1.36511	0.732544	Control	MV3-EVs	Fanconi anemia group J protein OS=Homo sapiens GN=BRIP1 PE=1 SV=1	2404.06	2618.99	2487.12	2503.39	0.732544	1833.84	1987.23	1739.24	1775.07
P06744	5	2	20.6331	0.52716	1.06483	1.06483	MV3-EVs	Control	Glucose-6-phosphate isomerase OS=Homo sapiens GN=GPI PE=1 SV=4	760.914	700.566	884.274	781.918	1.06483	832.613	736.949	852.201	908.688
O15230	6	1	20.5192	0.0226984	1.75592	0.569501	Control	MV3-EVs	Laminin subunit alpha-5 OS=Homo sapiens GN=LAMA5 PE=1 SV=8	147.706	161.918	199.466	169.697	0.569501	96.6425	112.662	73.3996	103.866
O15085	6	3	20.3782	0.925122	1.00808	1.00808	MV3-EVs	Control	Rho guanine nucleotide exchange factor 11 OS=Homo sapiens GN=ARHGEF11 PE=1 SV=1	2944.22	3100.49	3387.74	3144.15	1.00808	3169.55	2889.34	3483.67	3135.63
O15550	4	1	20.1674	0.291678	1.21877	1.21877	MV3-EVs	Control	Lysine-specific demethylase 6A OS=Homo sapiens GN=KDM6A PE=1 SV=2	218.954	330.509	422.562	324.008	1.21877	394.891	400.533	385.785	398.355
P62829	4	4	20.1563	0.0496941	1.1558	1.1558	MV3-EVs	Control	60S ribosomal protein L23 OS=Homo sapiens GN=RPL23 PE=1 SV=1	5147.04	5137.59	4997.08	5093.9	1.1558	5887.56	6486.57	5657.97	5518.13
Q8NDV3	6	2	20.1085	0.0318518	1.23904	0.807079	Control	MV3-EVs	Structural maintenance of chromosomes protein 1B OS=Homo sapiens GN=SMC1B PE=2 SV=2	552.77	614.659	690.465	619.298	0.807079	499.823	495.582	493.902	509.983
Q9UHX1	4	2	20.095	0.165473	1.44746	0.690865	Control	MV3-EVs	Poly(U)-binding-splicing factor PUF60 OS=Homo sapiens GN=PUF60 PE=1 SV=1	994.094	772.093	1003.91	923.366	0.690865	637.921	805.514	719.195	389.054
Q14997	5	1	20.0931	0.160271	1.15374	0.866748	Control	MV3-EVs	Proteasome activator complex subunit 4 OS=Homo sapiens GN=PSME4 PE=1 SV=2	1625.89	1672.84	1956.42	1751.72	0.866748	1518.3	1357	1527.96	1669.94
P50416	4	2	19.7894	0.45713	1.09476	1.09476	MV3-EVs	Control	Carnitine O-palmitoyltransferase 1, liver isoform OS=Homo sapiens GN=CPT1A PE=1 SV=2	928.794	1049.77	857.736	945.434	1.09476	1035.02	1152.16	1087.5	865.417
P60468	3	2	19.7431	7.2185e-05	1.709	0.585139	Control	MV3-EVs	Protein transport protein Sec61 subunit beta OS=Homo sapiens GN=SEC61B PE=1 SV=2	4297.85	4706.98	4621.25	4542.03	0.585139	2657.72	2579.73	2677.48	2715.95
O75150	6	3	19.5656	0.13888	1.07046	1.07046	MV3-EVs	Control	E3 ubiquitin-protein ligase BRE1B OS=Homo sapiens GN=RNF40 PE=1 SV=4	2392.99	2625.5	2500.16	2506.22	1.07046	2682.79	2764.54	2734.91	2548.93
P22223	4	2	19.5635	0.0304185	1.72679	0.579109	Control	MV3-EVs	Cadherin-3 OS=Homo sapiens GN=CDH3 PE=1 SV=2	2076.73	1443.72	1495.41	1671.95	0.579109	968.243	1150.32	990.49	763.922
P18583	6	2	19.4841	0.00535997	1.32684	0.75367	Control	MV3-EVs	Protein SON OS=Homo sapiens GN=SON PE=1 SV=4	2009.55	1957.54	1930.42	1965.84	0.75367	1481.59	1465.64	1359.81	1619.34
P62316	5	1	19.3662	0.181875	1.26052	0.793321	Control	MV3-EVs	Small nuclear ribonucleoprotein Sm D2 OS=Homo sapiens GN=SNRPD2 PE=1 SV=1	282.644	377.826	289.06	316.51	0.793321	251.094	304.77	241.208	207.304
P17096	3	1	19.3587	1	1	#DIV/0!	---	---	High mobility group protein HMG-I/HMG-Y OS=Homo sapiens GN=HMGA1 PE=1 SV=3	0	0	0	0	#DIV/0!	0	0	0	0
P39019	4	2	19.3093	0.000329561	2.25522	0.443417	Control	MV3-EVs	40S ribosomal protein S19 OS=Homo sapiens GN=RPS19 PE=1 SV=2	980.189	1004.37	1065.31	1016.62	0.443417	450.788	500.806	397.682	453.877
P41250	4	1	18.8567	0.32568	1.27952	0.781542	Control	MV3-EVs	Glycine--tRNA ligase OS=Homo sapiens GN=GARS PE=1 SV=3	756.834	441.818	481.251	559.967	0.781542	437.638	516.846	341.103	454.965
O43143	3	1	18.8507	0.747167	1.0333	1.0333	MV3-EVs	Control	Pre-mRNA-splicing factor ATP-dependent RNA helicase DHX15 OS=Homo sapiens GN=DHX15 PE=1 SV=2	106.272	152.675	135.138	131.362	1.0333	135.736	134.091	124.15	148.968
P20674	3	1	18.7849	0.268719	1.24533	0.803002	Control	MV3-EVs	Cytochrome c oxidase subunit 5A, mitochondrial OS=Homo sapiens GN=COX5A PE=1 SV=2	5035.21	5126.29	3552.46	4571.32	0.803002	3670.78	3931.39	4244.11	2836.84
O43837	4	2	18.7013	0.00174879	1.80279	1.80279	MV3-EVs	Control	Isocitrate dehydrogenase [NAD] subunit beta, mitochondrial OS=Homo sapiens GN=IDH3B PE=1 SV=2	1207.7	1569.46	1360	1379.05	1.80279	2486.15	2363.74	2520.65	2574.04
Q8NHW5	4	2	18.6664	0.428023	1.21239	1.21239	MV3-EVs	Control	60S acidic ribosomal protein P0-like OS=Homo sapiens GN=RPLP0P6 PE=5 SV=1	2231.29	3974.52	2920.92	3042.24	1.21239	3688.39	3739.11	4592.65	2733.4
Q9HAW4	5	2	18.4826	0.0464863	1.16734	0.856646	Control	MV3-EVs	Claspin OS=Homo sapiens GN=CLSPN PE=1 SV=3	966.065	1054.27	1071.56	1030.63	0.856646	882.888	896.956	810.34	941.368
P18621	4	2	18.4258	0.00181541	2.62269	2.62269	MV3-EVs	Control	60S ribosomal protein L17 OS=Homo sapiens GN=RPL17 PE=1 SV=3	67.6831	91.9961	87.5354	82.4049	2.62269	216.123	202.407	255.77	190.191
Q15125	2	1	18.3227	0.00134268	2.31643	0.431698	Control	MV3-EVs	3-beta-hydroxysteroid-Delta(8),Delta(7)-isomerase OS=Homo sapiens GN=EBP PE=1 SV=3	2400.41	1694.69	2072.24	2055.78	0.431698	887.476	933.169	856.156	873.102
P51858	4	1	18.2951	0.000903813	3.64184	3.64184	MV3-EVs	Control	Hepatoma-derived growth factor OS=Homo sapiens GN=HDGF PE=1 SV=1	64.9266	39.5776	45.1118	49.872	3.64184	181.626	186.496	177.831	180.551
Q01518	3	2	18.2148	0.00855814	1.51914	1.51914	MV3-EVs	Control	Adenylyl cyclase-associated protein 1 OS=Homo sapiens GN=CAP1 PE=1 SV=5	615.698	562.975	582.182	586.952	1.51914	891.659	1036.25	850.405	788.32
Q9BXT5	4	1	18.1756	0.000502113	1.88842	1.88842	MV3-EVs	Control	Testis-expressed protein 15 OS=Homo sapiens GN=TEX15 PE=2 SV=2	2254.18	2775.42	2509.75	2513.11	1.88842	4745.81	4604.6	4777.28	4855.56
Q9H0A0	4	1	17.9441	0.0756559	1.10781	1.10781	MV3-EVs	Control	RNA cytidine acetyltransferase OS=Homo sapiens GN=NAT10 PE=1 SV=2	476.574	451.326	413.326	447.076	1.10781	495.275	485.766	508.107	491.952
P52292	4	2	17.5721	0.184018	1.60059	0.624768	Control	MV3-EVs	Importin subunit alpha-1 OS=Homo sapiens GN=KPNA2 PE=1 SV=1	378.837	227.657	226.247	277.58	0.624768	173.423	259.8	158.301	102.168
Q9UF33	3	1	17.5684	0.00228124	23.7136	23.7136	MV3-EVs	Control	Ephrin type-A receptor 6 OS=Homo sapiens GN=EPHA6 PE=2 SV=3	22.008	7.32304	37.939	22.4234	23.7136	531.74	474.476	544.862	575.882
Q2NKX8	6	1	17.4829	0.166472	1.13897	0.877987	Control	MV3-EVs	DNA excision repair protein ERCC-6-like OS=Homo sapiens GN=ERCC6L PE=1 SV=1	463.929	451.986	553.76	489.892	0.877987	430.118	397.848	435.891	456.616
Q8IYE0	5	2	17.4192	0.106514	1.2607	1.2607	MV3-EVs	Control	Coiled-coil domain-containing protein 146 OS=Homo sapiens GN=CCDC146 PE=1 SV=2	1468.15	1376.43	1549.68	1464.75	1.2607	1846.62	1816.15	2185.89	1537.81
P11586	4	1	17.3971	0.572974	1.03164	0.969334	Control	MV3-EVs	C-1-tetrahydrofolate synthase, cytoplasmic OS=Homo sapiens GN=MTHFD1 PE=1 SV=3	372.441	426.914	407.852	402.402	0.969334	390.062	411.337	386.675	372.175
P31942	4	3	17.3733	0.868908	1.0068	1.0068	MV3-EVs	Control	Heterogeneous nuclear ribonucleoprotein H3 OS=Homo sapiens GN=HNRNPH3 PE=1 SV=2	2842.77	2822.84	2926.23	2863.94	1.0068	2883.41	3058.91	2747.8	2843.53
Q15637	4	1	17.2463	0.473875	1.05884	0.944429	Control	MV3-EVs	Splicing factor 1 OS=Homo sapiens GN=SF1 PE=1 SV=4	816.162	1015.78	900.49	910.81	0.944429	860.195	818.387	872.425	889.773
P28331	4	1	17.2453	0.152564	1.21752	0.821341	Control	MV3-EVs	NADH-ubiquinone oxidoreductase 75 kDa subunit, mitochondrial OS=Homo sapiens GN=NDUFS1 PE=1 SV=3	344.244	456.457	475.823	425.508	0.821341	349.487	365.352	328.503	354.606
Q16698	3	2	16.9346	0.00963782	1.31871	0.758317	Control	MV3-EVs	2,4-dienoyl-CoA reductase, mitochondrial OS=Homo sapiens GN=DECR1 PE=1 SV=1	1707.84	1966.82	2001.16	1891.94	0.758317	1434.69	1450.44	1502.56	1351.07
Q86V81	3	1	16.8302	0.562244	1.14228	1.14228	MV3-EVs	Control	THO complex subunit 4 OS=Homo sapiens GN=ALYREF PE=1 SV=3	2390.27	3594.98	2541.49	2842.25	1.14228	3246.64	3885.15	3517.57	2337.22
P09758	3	2	16.7997	0.00497738	1.90167	0.525853	Control	MV3-EVs	Tumor-associated calcium signal transducer 2 OS=Homo sapiens GN=TACSTD2 PE=1 SV=3	2169.12	3001.68	2753.37	2641.39	0.525853	1388.98	1516.85	1239.71	1410.39
Q01844	3	2	16.7755	0.671384	1.04993	1.04993	MV3-EVs	Control	RNA-binding protein EWS OS=Homo sapiens GN=EWSR1 PE=1 SV=1	3284.09	2316.45	2483.66	2694.73	1.04993	2829.27	3094.04	2502.01	2891.76
Q86YS3	4	1	16.7618	0.00347976	14.4446	14.4446	MV3-EVs	Control	Rab11 family-interacting protein 4 OS=Homo sapiens GN=RAB11FIP4 PE=1 SV=1	5.15566	5.06725	20.3347	10.1859	14.4446	147.131	123.162	169.415	148.814
Q5TCY1	5	2	16.6617	0.00840863	2.07612	0.481668	Control	MV3-EVs	Tau-tubulin kinase 1 OS=Homo sapiens GN=TTBK1 PE=1 SV=2	13289.1	9307.62	10193.1	10929.9	0.481668	5264.61	5959.34	4220.37	5614.12
Q9Y6V0	5	1	16.56	0.00200504	1.63607	1.63607	MV3-EVs	Control	Protein piccolo OS=Homo sapiens GN=PCLO PE=1 SV=4	666	745.521	806.494	739.338	1.63607	1209.61	1161.17	1157.66	1310
Q99832	3	1	16.4728	0.00407395	2.05916	2.05916	MV3-EVs	Control	T-complex protein 1 subunit eta OS=Homo sapiens GN=CCT7 PE=1 SV=2	181.485	227.433	163.726	190.881	2.05916	393.055	381.069	348.255	449.842
P23467	5	2	16.3273	0.00390305	1.24589	0.802642	Control	MV3-EVs	Receptor-type tyrosine-protein phosphatase beta OS=Homo sapiens GN=PTPRB PE=1 SV=3	1988.21	1934.07	1898.83	1940.37	0.802642	1557.42	1452.51	1615.67	1604.08
Q96Q89	5	1	16.2951	0.852541	1.01118	0.988946	Control	MV3-EVs	Kinesin-like protein KIF20B OS=Homo sapiens GN=KIF20B PE=1 SV=3	910.648	898.136	797.971	868.918	0.988946	859.313	826.353	838.051	913.536
P62879	3	2	16.2721	0.0181203	1.56369	1.56369	MV3-EVs	Control	Guanine nucleotide-binding protein G(I)/G(S)/G(T) subunit beta-2 OS=Homo sapiens GN=GNB2 PE=1 SV=3	3351.19	3053.8	4035.82	3480.27	1.56369	5442.07	6354.69	5084.39	4887.13
P63165	3	1	16.2435	0.00920717	1.71627	0.58266	Control	MV3-EVs	Small ubiquitin-related modifier 1 OS=Homo sapiens GN=SUMO1 PE=1 SV=1	671.99	676.849	599.146	649.328	0.58266	378.338	436.304	396.385	302.325
Q13136	4	2	16.1989	0.0183942	1.24629	1.24629	MV3-EVs	Control	Liprin-alpha-1 OS=Homo sapiens GN=PPFIA1 PE=1 SV=1	217.219	230.358	226.856	224.811	1.24629	280.179	310.011	271.487	259.038
Q8TC12	3	1	16.0472	0.00180128	1.49795	0.66758	Control	MV3-EVs	Retinol dehydrogenase 11 OS=Homo sapiens GN=RDH11 PE=1 SV=2	663.333	715.38	773.138	717.284	0.66758	478.844	469.031	458.138	509.364
O14917	5	2	15.9677	0.316396	1.09551	0.912815	Control	MV3-EVs	Protocadherin-17 OS=Homo sapiens GN=PCDH17 PE=2 SV=2	1263.53	1335.35	1551.11	1383.33	0.912815	1262.72	1195.11	1389.72	1203.34
P17931	3	2	15.8947	0.084196	1.56969	0.63707	Control	MV3-EVs	Galectin-3 OS=Homo sapiens GN=LGALS3 PE=1 SV=5	2185.47	2405.63	2435.23	2342.11	0.63707	1492.09	1763.25	1776.24	936.765
Q15398	5	2	15.7975	0.0727408	1.24024	0.806298	Control	MV3-EVs	Disks large-associated protein 5 OS=Homo sapiens GN=DLGAP5 PE=1 SV=2	27292.3	24208.2	28217.2	26572.6	0.806298	21425.4	24589.1	20857	18830.2
Q86UQ4	4	1	15.5771	0.000159749	2.987	0.334784	Control	MV3-EVs	ATP-binding cassette sub-family A member 13 OS=Homo sapiens GN=ABCA13 PE=2 SV=3	649.044	504.28	565.736	573.02	0.334784	191.838	202.302	190.998	182.213
Q5JR59	5	1	15.4248	0.0564276	1.36196	1.36196	MV3-EVs	Control	Microtubule-associated tumor suppressor candidate 2 OS=Homo sapiens GN=MTUS2 PE=1 SV=3	597.444	586.555	703.055	629.018	1.36196	856.698	700.085	967.213	902.795
Q96RP9	3	1	15.3496	0.117575	1.47213	0.679287	Control	MV3-EVs	Elongation factor G, mitochondrial OS=Homo sapiens GN=GFM1 PE=1 SV=2	519.436	623.05	412.002	518.163	0.679287	351.981	257.534	448.134	350.277
Q9NW13	4	1	15.2196	5.84336e-05	6.15761	6.15761	MV3-EVs	Control	RNA-binding protein 28 OS=Homo sapiens GN=RBM28 PE=1 SV=3	94.4103	99.6389	129.758	107.936	6.15761	664.626	635.125	656.682	702.07
Q14574	3	2	15.1526	0.0715825	1.15258	0.867622	Control	MV3-EVs	Desmocollin-3 OS=Homo sapiens GN=DSC3 PE=1 SV=3	2082.43	2214.28	1984.22	2093.64	0.867622	1816.49	1785.21	1987.48	1676.79
P17706	4	1	15.1184	0.00878696	1.41858	0.704932	Control	MV3-EVs	Tyrosine-protein phosphatase non-receptor type 2 OS=Homo sapiens GN=PTPN2 PE=1 SV=2	2484.23	2427.97	2076.16	2329.45	0.704932	1642.11	1501.75	1758.5	1666.07
P00761	7	5	15.072	0.00813943	1.99598	0.501006	Control	MV3-EVs	Trypsin OS=Sus scrofa PE=1 SV=1 [Not Homo sapiens]	128252	152130	190504	156962	0.501006	78638.9	69773.4	91347.6	74795.7
P31937	2	1	15.0568	0.240716	1.30732	0.764925	Control	MV3-EVs	3-hydroxyisobutyrate dehydrogenase, mitochondrial OS=Homo sapiens GN=HIBADH PE=1 SV=2	1286.87	956.955	844.467	1029.43	0.764925	787.437	943.891	852.2	566.221
A8MT70	4	1	14.9713	0.0342121	9.72908	9.72908	MV3-EVs	Control	Zinc finger B-box domain-containing protein 1 OS=Homo sapiens GN=ZBBX PE=2 SV=3	0	4.06239	6.71555	3.59265	9.72908	34.9531	37.9594	21.1563	45.7437
Q9GZL7	3	1	14.9696	0.190608	1.36116	0.734666	Control	MV3-EVs	Ribosome biogenesis protein WDR12 OS=Homo sapiens GN=WDR12 PE=1 SV=2	504.947	821.355	532.84	619.714	0.734666	455.282	405.117	557.729	403.001
Q12888	4	4	14.788	0.00734552	1.23125	0.81218	Control	MV3-EVs	TP53-binding protein 1 OS=Homo sapiens GN=TP53BP1 PE=1 SV=2	2891.75	2865.35	2924.94	2894.01	0.81218	2350.46	2181.5	2353.23	2516.65
Q6YHK3	4	1	14.7615	0.390316	1.14948	1.14948	MV3-EVs	Control	CD109 antigen OS=Homo sapiens GN=CD109 PE=1 SV=2	1040.76	997.591	673.732	904.028	1.14948	1039.17	930.999	1196.37	990.125
Q587J7	3	1	14.561	0.0195101	1.3245	0.754999	Control	MV3-EVs	Putative ATP-dependent RNA helicase TDRD12 OS=Homo sapiens GN=TDRD12 PE=2 SV=2	3135.45	2832.51	3200.52	3056.16	0.754999	2307.4	2031.63	2533.58	2356.98
P49756	3	2	14.4429	0.000970447	1.71198	1.71198	MV3-EVs	Control	RNA-binding protein 25 OS=Homo sapiens GN=RBM25 PE=1 SV=3	2158.39	2362.61	2557.21	2359.41	1.71198	4039.27	3777.29	4030.1	4310.41
Q02218	3	1	14.2746	0.543804	1.18935	0.840792	Control	MV3-EVs	2-oxoglutarate dehydrogenase, mitochondrial OS=Homo sapiens GN=OGDH PE=1 SV=3	1128.39	1142.59	648.868	973.282	0.840792	818.328	1028.66	866.05	560.271
A6NNM8	4	1	14.0691	0.145699	2.07556	2.07556	MV3-EVs	Control	Tubulin polyglutamylase TTLL13P OS=Homo sapiens GN=TTLL13P PE=1 SV=2	102.646	24.7536	130.087	85.8291	2.07556	178.143	155.524	184.82	194.085
P31930	4	2	13.9904	0.0679941	1.25208	0.798668	Control	MV3-EVs	Cytochrome b-c1 complex subunit 1, mitochondrial OS=Homo sapiens GN=UQCRC1 PE=1 SV=3	1252.41	1211.61	1469.74	1311.25	0.798668	1047.26	963.196	1195.29	983.283
P11310	3	1	13.9085	0.234162	1.32634	0.753957	Control	MV3-EVs	Medium-chain specific acyl-CoA dehydrogenase, mitochondrial OS=Homo sapiens GN=ACADM PE=1 SV=1	2052.21	1292.74	1341.37	1562.11	0.753957	1177.76	1487.84	1089.28	956.162
Q9Y281	2	1	13.7647	0.00401804	3.14508	0.317957	Control	MV3-EVs	Cofilin-2 OS=Homo sapiens GN=CFL2 PE=1 SV=1	2041.06	1336.17	1515.52	1630.92	0.317957	518.561	572.262	379.084	604.337
P41221	4	1	13.488	0.352705	1.1614	1.1614	MV3-EVs	Control	Protein Wnt-5a OS=Homo sapiens GN=WNT5A PE=1 SV=2	161.943	256.508	185.553	201.335	1.1614	233.831	219.356	269.371	212.767
Q8WXS8	4	1	13.2068	0.0579515	3.17491	0.314969	Control	MV3-EVs	A disintegrin and metalloproteinase with thrombospondin motifs 14 OS=Homo sapiens GN=ADAMTS14 PE=2 SV=2	14.288	32.4127	27.5491	24.7499	0.314969	7.79546	9.87438	10.4388	3.07324
P67812	2	2	13.1687	0.275706	1.24479	1.24479	MV3-EVs	Control	Signal peptidase complex catalytic subunit SEC11A OS=Homo sapiens GN=SEC11A PE=1 SV=1	2559.56	2376.17	1425.71	2120.48	1.24479	2639.56	2989.25	2514.84	2414.58
Q6ZRV2	3	2	13.0477	3.23007e-05	5.78944	5.78944	MV3-EVs	Control	Protein FAM83H OS=Homo sapiens GN=FAM83H PE=1 SV=3	146.363	113.006	142.043	133.804	5.78944	774.65	738.127	787.043	798.781
Q53H47	3	1	13.0284	0.916064	1.00413	0.995888	Control	MV3-EVs	Histone-lysine N-methyltransferase SETMAR OS=Homo sapiens GN=SETMAR PE=1 SV=2	206.339	290.258	377.897	291.498	0.995888	290.299	275.459	330.875	264.564
Q6PRD1	4	2	13.0186	0.000442567	2.50899	2.50899	MV3-EVs	Control	Probable G-protein coupled receptor 179 OS=Homo sapiens GN=GPR179 PE=1 SV=2	700	889.473	916.684	835.386	2.50899	2095.97	2058.67	2058.54	2170.72
Q6ZMW3	4	2	12.959	0.109766	1.1154	0.89654	Control	MV3-EVs	Echinoderm microtubule-associated protein-like 6 OS=Homo sapiens GN=EML6 PE=2 SV=2	632.095	702.918	711.663	682.225	0.89654	611.642	566.602	629.938	638.387
P84077	2	1	12.9568	0.00297969	2.07465	0.482008	Control	MV3-EVs	ADP-ribosylation factor 1 OS=Homo sapiens GN=ARF1 PE=1 SV=2	4594.81	4552.05	4508.64	4551.83	0.482008	2194.02	2710.31	2019.07	1852.68
P43487	2	1	12.9001	0.000507228	7.78027	7.78027	MV3-EVs	Control	Ran-specific GTPase-activating protein OS=Homo sapiens GN=RANBP1 PE=1 SV=1	222.769	135.143	113.265	157.059	7.78027	1221.96	1197.7	1188.81	1279.37
O96005	3	1	12.871	0.193244	1.26608	0.789842	Control	MV3-EVs	Cleft lip and palate transmembrane protein 1 OS=Homo sapiens GN=CLPTM1 PE=1 SV=1	1595.18	1226.32	1260.53	1360.67	0.789842	1074.72	1377.16	893.209	953.781
P52209	3	2	12.8285	0.356014	1.08207	1.08207	MV3-EVs	Control	6-phosphogluconate dehydrogenase, decarboxylating OS=Homo sapiens GN=PGD PE=1 SV=3	1393.26	1543.72	1591.1	1509.36	1.08207	1633.23	1771.62	1684.71	1443.35
Q07666	4	1	12.4594	0.227384	1.54461	1.54461	MV3-EVs	Control	KH domain-containing, RNA-binding, signal transduction-associated protein 1 OS=Homo sapiens GN=KHDRBS1 PE=1 SV=1	23.5617	55.2006	63.1198	47.294	1.54461	73.0509	54.297	94.0388	70.817
P55209	2	2	12.4403	0.0549886	1.79764	1.79764	MV3-EVs	Control	Nucleosome assembly protein 1-like 1 OS=Homo sapiens GN=NAP1L1 PE=1 SV=1	563.863	1201.24	720.03	828.377	1.79764	1489.12	1518.71	1664.37	1284.28
Q7Z2W4	3	1	12.4139	0.00105981	1.77109	1.77109	MV3-EVs	Control	Zinc finger CCCH-type antiviral protein 1 OS=Homo sapiens GN=ZC3HAV1 PE=1 SV=3	331.813	399.247	376.459	369.173	1.77109	653.837	628.935	625.719	706.858
O96008	2	2	12.3964	0.0214087	1.42096	0.703752	Control	MV3-EVs	Mitochondrial import receptor subunit TOM40 homolog OS=Homo sapiens GN=TOMM40 PE=1 SV=1	5908.84	6786.13	5380.82	6025.27	0.703752	4240.29	4794.53	4126.45	3799.89
P06703	4	2	12.3909	0.000498754	10.2238	10.2238	MV3-EVs	Control	Protein S100-A6 OS=Homo sapiens GN=S100A6 PE=1 SV=1	36.8938	24.0471	51.8082	37.583	10.2238	384.241	340.529	411.671	400.525
P56537	2	1	12.3141	0.493342	1.03967	1.03967	MV3-EVs	Control	Eukaryotic translation initiation factor 6 OS=Homo sapiens GN=EIF6 PE=1 SV=1	1313.45	1412.91	1215.71	1314.02	1.03967	1366.15	1434.42	1372.1	1291.92
Q96QP1	4	2	12.2958	0.0105897	1.41149	0.708471	Control	MV3-EVs	Alpha-protein kinase 1 OS=Homo sapiens GN=ALPK1 PE=2 SV=3	1394.49	1595.25	1625.13	1538.29	0.708471	1089.83	1060.32	1215.22	993.964
P22314	3	1	12.2575	0.000394928	3.9761	0.251503	Control	MV3-EVs	Ubiquitin-like modifier-activating enzyme 1 OS=Homo sapiens GN=UBA1 PE=1 SV=3	911.964	635.019	679.776	742.253	0.251503	186.679	197.804	196.455	165.777
Q13185	3	1	12.1643	0.016309	1.87527	1.87527	MV3-EVs	Control	Chromobox protein homolog 3 OS=Homo sapiens GN=CBX3 PE=1 SV=4	193.868	269.3	196.338	219.835	1.87527	412.25	416.016	330.048	490.687
Q9H583	2	1	12.1282	0.00204553	1.35236	0.739446	Control	MV3-EVs	HEAT repeat-containing protein 1 OS=Homo sapiens GN=HEATR1 PE=1 SV=3	947.302	1082.3	1050.44	1026.68	0.739446	759.176	774.562	742.889	760.078
P43307	3	1	12.1243	0.797768	1.02424	1.02424	MV3-EVs	Control	Translocon-associated protein subunit alpha OS=Homo sapiens GN=SSR1 PE=1 SV=3	2450.75	2334.32	1317.33	2034.13	1.02424	2083.44	2259.37	1843.14	2147.82
Q04837	2	1	12.0664	0.76042	1.03423	1.03423	MV3-EVs	Control	Single-stranded DNA-binding protein, mitochondrial OS=Homo sapiens GN=SSBP1 PE=1 SV=1	2498.54	2570.47	1991.5	2353.5	1.03423	2434.07	2773.42	2189.82	2338.98
P08758	2	1	12.0154	0.0820579	2.71236	2.71236	MV3-EVs	Control	Annexin A5 OS=Homo sapiens GN=ANXA5 PE=1 SV=2	22.4245	80.0905	27.699	43.4047	2.71236	117.729	140.09	148.326	64.7707
Q15365	3	2	11.9388	0.000135683	2.9514	2.9514	MV3-EVs	Control	Poly(rC)-binding protein 1 OS=Homo sapiens GN=PCBP1 PE=1 SV=2	274.524	337.055	333.727	315.102	2.9514	929.994	930.097	873.555	986.331
Q06323	2	2	11.4571	0.200754	1.28318	1.28318	MV3-EVs	Control	Proteasome activator complex subunit 1 OS=Homo sapiens GN=PSME1 PE=1 SV=1	1324.56	1233.44	827	1128.33	1.28318	1447.85	1596	1542.98	1204.57
Q13501	2	1	11.4186	0.470366	1.36299	1.36299	MV3-EVs	Control	Sequestosome-1 OS=Homo sapiens GN=SQSTM1 PE=1 SV=1	105.315	93.2067	25.0966	74.5394	1.36299	101.597	104.236	141.877	58.6761
Q15287	2	2	11.217	0.194827	1.12833	0.886267	Control	MV3-EVs	RNA-binding protein with serine-rich domain 1 OS=Homo sapiens GN=RNPS1 PE=1 SV=1	3520.98	3290.14	2856.56	3222.56	0.886267	2856.05	3088.9	2639.37	2839.87
P50402	2	2	11.1726	0.00066671	2.3164	2.3164	MV3-EVs	Control	Emerin OS=Homo sapiens GN=EMD PE=1 SV=1	560.796	699.67	752.556	671.007	2.3164	1554.32	1570.64	1543.9	1548.42
P39086	4	1	11.1026	0.0479777	2.87694	2.87694	MV3-EVs	Control	Glutamate receptor ionotropic, kainate 1 OS=Homo sapiens GN=GRIK1 PE=1 SV=1	14.9619	56.8813	46.9088	39.584	2.87694	113.881	117.672	127.608	96.3617
P54709	2	1	11.0487	0.385762	1.18364	1.18364	MV3-EVs	Control	Sodium/potassium-transporting ATPase subunit beta-3 OS=Homo sapiens GN=ATP1B3 PE=1 SV=1	631.971	1093.04	635.593	786.869	1.18364	931.369	849.422	1098.32	846.363
P28066	2	1	11.0262	0.318227	1.07595	0.929408	Control	MV3-EVs	Proteasome subunit alpha type-5 OS=Homo sapiens GN=PSMA5 PE=1 SV=3	786.036	786.367	685.377	752.593	0.929408	699.466	640.454	745.771	712.173
Q9P0V3	3	1	10.8747	0.0102577	1.42927	0.699657	Control	MV3-EVs	SH3 domain-binding protein 4 OS=Homo sapiens GN=SH3BP4 PE=1 SV=1	1058.32	1229.62	1248.3	1178.75	0.699657	824.718	792.45	920.639	761.065
Q15293	2	2	10.6611	0.0161626	1.39108	1.39108	MV3-EVs	Control	Reticulocalbin-1 OS=Homo sapiens GN=RCN1 PE=1 SV=1	2581.66	3043.75	3436.67	3020.69	1.39108	4202.02	4118.21	4325.01	4162.85
Q9NZM3	3	1	10.5838	0.025275	1.8532	0.539607	Control	MV3-EVs	Intersectin-2 OS=Homo sapiens GN=ITSN2 PE=1 SV=3	235.914	312.83	320.753	289.832	0.539607	156.396	201.126	119.024	149.036
P13797	2	1	10.5243	0.615888	1.33637	1.33637	MV3-EVs	Control	Plastin-3 OS=Homo sapiens GN=PLS3 PE=1 SV=4	77.7392	65.2195	23.5396	55.4994	1.33637	74.168	130.473	49.4127	42.6188
Q86W92	3	2	10.4055	0.79034	1.02027	1.02027	MV3-EVs	Control	Liprin-beta-1 OS=Homo sapiens GN=PPFIBP1 PE=1 SV=2	297.832	359.784	516.242	391.286	1.02027	399.217	415.518	390.151	391.982
P26599	4	2	10.2452	0.0476438	1.35863	0.736034	Control	MV3-EVs	Polypyrimidine tract-binding protein 1 OS=Homo sapiens GN=PTBP1 PE=1 SV=1	595.754	754.594	770.954	707.101	0.736034	520.45	505.434	465.724	590.193
P11166	2	1	10.1425	0.700175	1.05457	0.948252	Control	MV3-EVs	Solute carrier family 2, facilitated glucose transporter member 1 OS=Homo sapiens GN=SLC2A1 PE=1 SV=2	1993.48	1564.07	1465.97	1674.51	0.948252	1587.85	1821.26	1397.94	1544.36
P60900	3	2	10.1082	0.215683	1.10936	1.10936	MV3-EVs	Control	Proteasome subunit alpha type-6 OS=Homo sapiens GN=PSMA6 PE=1 SV=1	797.101	870.841	680.458	782.8	1.10936	868.407	847.502	895.351	862.369
P20908	3	1	10.0578	0.00302822	1.51286	1.51286	MV3-EVs	Control	Collagen alpha-1(V) chain OS=Homo sapiens GN=COL5A1 PE=1 SV=3	625.673	607.454	609.052	614.06	1.51286	928.988	831.177	921.348	1034.44
P26583	2	1	9.9865	0.781893	1.02943	1.02943	MV3-EVs	Control	High mobility group protein B2 OS=Homo sapiens GN=HMGB2 PE=1 SV=2	929.158	947.704	814.514	897.125	1.02943	923.529	1023.92	798.518	948.15
Q7Z434	2	1	9.7914	0.000228225	3.0596	0.32684	Control	MV3-EVs	Mitochondrial antiviral-signaling protein OS=Homo sapiens GN=MAVS PE=1 SV=2	1502.37	1173.84	1296.12	1324.11	0.32684	432.772	438.683	391.714	467.918
Q9P2R7	2	2	9.7564	0.402788	1.0839	1.0839	MV3-EVs	Control	Succinate--CoA ligase [ADP-forming] subunit beta, mitochondrial OS=Homo sapiens GN=SUCLA2 PE=1 SV=3	2405.59	2689.42	2793.42	2629.47	1.0839	2850.1	3104.9	2974.25	2471.15
Q7Z3U7	4	1	9.7019	0.547686	1.12961	0.88526	Control	MV3-EVs	Protein MON2 homolog OS=Homo sapiens GN=MON2 PE=1 SV=3	526.359	697.774	423.591	549.241	0.88526	486.221	487.244	424.672	546.747
Q16836	2	2	9.6563	0.00355278	1.38954	1.38954	MV3-EVs	Control	Hydroxyacyl-coenzyme A dehydrogenase, mitochondrial OS=Homo sapiens GN=HADH PE=1 SV=3	3295.45	3298.46	3099.08	3231	1.38954	4489.61	4501.02	4863.33	4104.48
Q9NT68	3	2	8.7456	0.00619253	1.37695	1.37695	MV3-EVs	Control	Teneurin-2 OS=Homo sapiens GN=TENM2 PE=1 SV=3	149.599	133.649	125.309	136.186	1.37695	187.521	194.579	175.718	192.265
P31040	2	1	8.5693	0.0128954	12.6092	0.0793074	Control	MV3-EVs	Succinate dehydrogenase [ubiquinone] flavoprotein subunit, mitochondrial OS=Homo sapiens GN=SDHA PE=1 SV=2	343.962	355.04	322.886	340.629	0.0793074	27.0144	44.3265	31.6506	5.06616
Q96PY6	2	1	8.1401	0.837492	1.01436	1.01436	MV3-EVs	Control	Serine/threonine-protein kinase Nek1 OS=Homo sapiens GN=NEK1 PE=1 SV=2	2889.1	3854.56	4057.61	3600.42	1.01436	3652.14	3533.66	3880.2	3542.57
P47914	1	1	7.3443	0.0449971	1.15967	0.862311	Control	MV3-EVs	60S ribosomal protein L29 OS=Homo sapiens GN=RPL29 PE=1 SV=2	3131.29	3613.18	3518.78	3421.08	0.862311	2950.04	3059.21	2805.06	2985.85
P00403	3	3	7.0688	0.981194	1.00822	0.991846	Control	MV3-EVs	Cytochrome c oxidase subunit 2 OS=Homo sapiens GN=MT-CO2 PE=1 SV=1	3671.28	6741.73	5134.21	5182.41	0.991846	5140.15	4457.34	6913.35	4049.77
Q92522	1	1	6.7686	0.752578	1.04079	1.04079	MV3-EVs	Control	Histone H1x OS=Homo sapiens GN=H1FX PE=1 SV=1	2216.8	804.365	771.971	1264.38	1.04079	1315.95	1836.55	1041.23	1070.06
P14406	1	1	6.6705	0.861564	1.02342	1.02342	MV3-EVs	Control	Cytochrome c oxidase subunit 7A2, mitochondrial OS=Homo sapiens GN=COX7A2 PE=1 SV=1	2180.28	1851.38	1242.52	1758.06	1.02342	1799.24	1538.05	2208.67	1650.99
P82094	2	1	6.4115	0.0205553	1.50769	0.663268	Control	MV3-EVs	TATA element modulatory factor OS=Homo sapiens GN=TMF1 PE=1 SV=2	817.09	982.312	724.598	841.334	0.663268	558.03	543.848	503.108	627.133
P25789	1	1	6.2445	0.00353151	3.64192	3.64192	MV3-EVs	Control	Proteasome subunit alpha type-4 OS=Homo sapiens GN=PSMA4 PE=1 SV=1	177.168	302.853	174.595	218.206	3.64192	794.688	982.579	697.339	704.145
P40189	2	1	6.2129	0.858585	1.00975	1.00975	MV3-EVs	Control	Interleukin-6 receptor subunit beta OS=Homo sapiens GN=IL6ST PE=1 SV=2	302.938	302.23	220.024	275.064	1.00975	277.745	277.265	284.77	271.2
P52907	1	1	5.9894	7.03903e-10	Infinity	#DIV/0!	MV3-EVs	Control	F-actin-capping protein subunit alpha-1 OS=Homo sapiens GN=CAPZA1 PE=1 SV=3	0	0	0	0	#DIV/0!	992.784	1030.85	946.626	1000.88
P32119	2	2	5.6935	0.0136373	4.49751	4.49751	MV3-EVs	Control	Peroxiredoxin-2 OS=Homo sapiens GN=PRDX2 PE=1 SV=5	58.029	28.9588	20.0656	35.6845	4.49751	160.491	218.403	108.212	154.858
P53999	1	1	5.0183	0.495083	1.20627	1.20627	MV3-EVs	Control	Activated RNA polymerase II transcriptional coactivator p15 OS=Homo sapiens GN=SUB1 PE=1 SV=3	64.2314	194.377	54.4771	104.362	1.20627	125.889	137.523	154.329	85.8143
P30419	1	1	4.7492	0.187434	1.41271	1.41271	MV3-EVs	Control	Glycylpeptide N-tetradecanoyltransferase 1 OS=Homo sapiens GN=NMT1 PE=1 SV=2	253.003	111.849	165.432	176.761	1.41271	249.713	289.992	227.236	231.91
Q96RU2	1	1	3.9756	0.138388	1.39733	0.715651	Control	MV3-EVs	Ubiquitin carboxyl-terminal hydrolase 28 OS=Homo sapiens GN=USP28 PE=1 SV=1	2054.98	1216.5	1448.05	1573.18	0.715651	1125.85	1293.91	1014.57	1069.05
Q6ZWH5	1	1	3.5615	0.9193	1.03615	0.965114	Control	MV3-EVs	Serine/threonine-protein kinase Nek10 OS=Homo sapiens GN=NEK10 PE=2 SV=3	720.194	403.822	253.431	459.149	0.965114	443.131	449.099	335.63	544.666
Q14978	1	1	0	0.00131833	88.2071	88.2071	MV3-EVs	Control	Nucleolar and coiled-body phosphoprotein 1 OS=Homo sapiens GN=NOLC1 PE=1 SV=2	2.10232	0.0199209	3.32587	1.81604	88.2071	160.187	152.891	148.279	179.392

## Sheet: Arasu et al_HAS3vsMV3-EVs
										Normalized abundance
										Control						HAS3-EVs
Accession	Peptide count	Unique peptides	Confidence score	Anova (p)	Max fold change	Ratio_HAS3-Evs/MV3-Evs	Highest mean condition	Lowest mean condition	Description	MV3-EVs_1	MV3-EVs_2	MV3-EVs_3	Avg_MV3-Evs	Ratio_HAS3-Evs/MV3-Evs	Avg_HAS3-EVs	HAS3-EVs_1	HAS3-EVs_2	HAS3-EVs_3
Q09666	235	139	1287.85	0.000142	1.29461	1.29461	HAS3-EVs	MV3-EVs	Neuroblast differentiation-associated protein AHNAK OS=Homo sapiens GN=AHNAK PE=1 SV=2	367270	357204	358872	361115	1.29461	467503	481702	464618	456188
Q15149	208	83	1219.64	0.000329	1.37697	1.37697	HAS3-EVs	MV3-EVs	Plectin OS=Homo sapiens GN=PLEC PE=1 SV=3	141249	139351	134008	138202	1.37697	190301	193196	195908	181798
P15924	137	51	686.027	7.12e-05	1.27552	1.27552	HAS3-EVs	MV3-EVs	Desmoplakin OS=Homo sapiens GN=DSP PE=1 SV=3	81633.5	81000.8	82412.7	81682.3	1.27552	104187	104737	101541	106284
P46013	106	36	540.703	9.43e-05	1.47409	1.47409	HAS3-EVs	MV3-EVs	Proliferation marker protein Ki-67 OS=Homo sapiens GN=MKI67 PE=1 SV=2	38281.1	38194.6	38391.5	38289.1	1.47409	56441.5	53774.6	58317.5	57232.4
P13647	103	49	503.327	0.002233	1.21557	1.21557	HAS3-EVs	MV3-EVs	Keratin, type II cytoskeletal 5 OS=Homo sapiens GN=KRT5 PE=1 SV=3	228654	237669	220558	228960	1.21557	278318	284676	268573	281704
P02545	97	58	474.732	0.033493	1.14367	1.14367	HAS3-EVs	MV3-EVs	Prelamin-A/C OS=Homo sapiens GN=LMNA PE=1 SV=1	181057	190829	194756	188881	1.14367	216017	222117	200884	225050
P11021	76	38	465.229	0.019986	1.1103	1.1103	HAS3-EVs	MV3-EVs	78 kDa glucose-regulated protein OS=Homo sapiens GN=HSPA5 PE=1 SV=2	233266	225824	222072	227054	1.1103	252099	261481	253786	241029
P05787	96	40	460.847	0.000551	1.58489	0.630959	MV3-EVs	HAS3-EVs	Keratin, type II cytoskeletal 8 OS=Homo sapiens GN=KRT8 PE=1 SV=7	118110	112673	113190	114657	0.630959	72344.1	78762.2	69203	69067.1
P07355	88	59	425.709	4.81e-05	1.62261	1.62261	HAS3-EVs	MV3-EVs	Annexin A2 OS=Homo sapiens GN=ANXA2 PE=1 SV=2	442291	426394	445034	437906	1.62261	710552	711790	682741	737126
P11142	81	40	424.723	0.148119	1.0666	0.937558	MV3-EVs	HAS3-EVs	Heat shock cognate 71 kDa protein OS=Homo sapiens GN=HSPA8 PE=1 SV=1	130109	120574	119184	123289	0.937558	115591	120090	115811	110872
P02538	83	4	415.82	0.284181	1.09669	1.09669	HAS3-EVs	MV3-EVs	Keratin, type II cytoskeletal 6A OS=Homo sapiens GN=KRT6A PE=1 SV=3	23617	29781.9	25432.1	26277	1.09669	28817.7	29118.8	26887.7	30446.7
P13646	72	14	404.043	0.003009	1.16947	0.855087	MV3-EVs	HAS3-EVs	Keratin, type I cytoskeletal 13 OS=Homo sapiens GN=KRT13 PE=1 SV=4	65371.2	66530.3	62519.5	64807	0.855087	55415.6	57100.7	54134.4	55011.7
P21333	76	39	400.919	0.000407	1.44914	1.44914	HAS3-EVs	MV3-EVs	Filamin-A OS=Homo sapiens GN=FLNA PE=1 SV=4	39852.2	40343.8	40965.3	40387.1	1.44914	58526.7	62447.3	56855.4	56277.5
P08727	84	36	392.368	0.842355	1.00896	1.00896	HAS3-EVs	MV3-EVs	Keratin, type I cytoskeletal 19 OS=Homo sapiens GN=KRT19 PE=1 SV=4	133428	133282	136226	134312	1.00896	135515	141773	126185	138589
P63261	123	15	384.388	2.88e-06	1.52748	1.52748	HAS3-EVs	MV3-EVs	Actin, cytoplasmic 2 OS=Homo sapiens GN=ACTG1 PE=1 SV=1	162964	162201	162834	162666	1.52748	248469	249973	243158	252276
Q13813	78	20	370.824	0.000124	1.41711	1.41711	HAS3-EVs	MV3-EVs	Spectrin alpha chain, non-erythrocytic 1 OS=Homo sapiens GN=SPTAN1 PE=1 SV=3	17011.9	18292	17553	17619	1.41711	24968.1	24463.1	25033.5	25407.6
P10809	71	45	367.792	0.862185	1.006	1.006	HAS3-EVs	MV3-EVs	60 kDa heat shock protein, mitochondrial OS=Homo sapiens GN=HSPD1 PE=1 SV=2	216285	210745	223407	216812	1.006	218114	229121	214125	211095
P07900	67	25	349.814	0.021896	1.12896	0.885772	MV3-EVs	HAS3-EVs	Heat shock protein HSP 90-alpha OS=Homo sapiens GN=HSP90AA1 PE=1 SV=5	43035.5	45239.5	45754.7	44676.5	0.885772	39573.2	40370.5	37440.2	40909
P08238	66	6	344.501	0.011892	1.35527	0.737861	MV3-EVs	HAS3-EVs	Heat shock protein HSP 90-beta OS=Homo sapiens GN=HSP90AB1 PE=1 SV=4	13265.1	14703.1	15337.8	14435.3	0.737861	10651.3	10252.1	11823.3	9878.4
Q9NZM1	61	29	343.835	0.516423	1.01519	1.01519	HAS3-EVs	MV3-EVs	Myoferlin OS=Homo sapiens GN=MYOF PE=1 SV=1	58136.9	54969.7	56788.6	56631.7	1.01519	57492	58508.7	58027.4	55939.8
P08729	73	30	342.098	0.047015	1.14746	0.87149	MV3-EVs	HAS3-EVs	Keratin, type II cytoskeletal 7 OS=Homo sapiens GN=KRT7 PE=1 SV=5	113522	112906	98929.8	108452	0.87149	94515.3	95466.3	91503.7	96575.9
Q8IVF2	78	17	333.851	0.004639	1.40806	1.40806	HAS3-EVs	MV3-EVs	Protein AHNAK2 OS=Homo sapiens GN=AHNAK2 PE=1 SV=2	10912	9819.27	10616.7	10449.3	1.40806	14713.3	14207.8	16204.3	13727.9
P19012	63	8	318.292	2.92e-05	2.14945	0.465236	MV3-EVs	HAS3-EVs	Keratin, type I cytoskeletal 15 OS=Homo sapiens GN=KRT15 PE=1 SV=3	19009.5	18193	19452.3	18885	0.465236	8785.97	8657.08	9302.12	8398.7
P62736	88	4	308.498	0.054128	1.70315	0.587147	MV3-EVs	HAS3-EVs	Actin, aortic smooth muscle OS=Homo sapiens GN=ACTA2 PE=1 SV=1	39343.4	22736	23451.7	28510.4	0.587147	16739.8	17548.1	17705.3	14966
O43707	50	20	305.213	0.834776	1.00914	1.00914	HAS3-EVs	MV3-EVs	Alpha-actinin-4 OS=Homo sapiens GN=ACTN4 PE=1 SV=2	35685.3	32991.1	32658	33778.1	1.00914	34087	33609.2	36023.8	32628
Q01082	65	23	299.609	2.09e-05	1.20806	1.20806	HAS3-EVs	MV3-EVs	Spectrin beta chain, non-erythrocytic 1 OS=Homo sapiens GN=SPTBN1 PE=1 SV=2	20398.7	20336.7	20473.3	20402.9	1.20806	24648	24259	24875.8	24809
P42704	52	28	298.808	0.019645	1.0999	1.0999	HAS3-EVs	MV3-EVs	Leucine-rich PPR motif-containing protein, mitochondrial OS=Homo sapiens GN=LRPPRC PE=1 SV=3	54725.2	53980.1	55017.1	54574.1	1.0999	60026.2	58026.8	59129.1	62922.6
Q04695	56	13	291.421	0.938579	1.00706	1.00706	HAS3-EVs	MV3-EVs	Keratin, type I cytoskeletal 17 OS=Homo sapiens GN=KRT17 PE=1 SV=2	25490.8	27282.4	27155.9	26643.1	1.00706	26831.1	29222.3	24326.3	26944.7
P12270	61	12	288.298	1.02e-05	1.59916	1.59916	HAS3-EVs	MV3-EVs	Nucleoprotein TPR OS=Homo sapiens GN=TPR PE=1 SV=3	8448.89	8708.76	8744.99	8634.21	1.59916	13807.4	13769.7	13514.9	14137.8
P20700	45	19	278.249	0.00022	1.25517	1.25517	HAS3-EVs	MV3-EVs	Lamin-B1 OS=Homo sapiens GN=LMNB1 PE=1 SV=2	36743.8	36964.2	37174	36960.7	1.25517	46391.8	48028.8	45657.8	45488.7
P38646	45	26	278.095	0.000269	1.18059	1.18059	HAS3-EVs	MV3-EVs	Stress-70 protein, mitochondrial OS=Homo sapiens GN=HSPA9 PE=1 SV=2	75849.6	76100.1	77477.4	76475.7	1.18059	90286.8	90747.2	88224.3	91888.9
P22626	57	44	274.185	0.018324	1.16554	1.16554	HAS3-EVs	MV3-EVs	Heterogeneous nuclear ribonucleoproteins A2/B1 OS=Homo sapiens GN=HNRNPA2B1 PE=1 SV=2	222604	232243	251700	235516	1.16554	274504	276332	265451	281729
P05783	47	28	267.302	0.00024	1.46113	0.684402	MV3-EVs	HAS3-EVs	Keratin, type I cytoskeletal 18 OS=Homo sapiens GN=KRT18 PE=1 SV=2	52388.9	49223.3	48340.4	49984.2	0.684402	34209.3	35174.3	33045.3	34408.3
P0DMV8	45	13	259.942	0.131241	1.09575	1.09575	HAS3-EVs	MV3-EVs	Heat shock 70 kDa protein 1A OS=Homo sapiens GN=HSPA1A PE=1 SV=1	29579.1	28161.2	27627.1	28455.8	1.09575	31180.3	32642.4	32333.8	28564.7
P58107	58	10	258.857	0.645069	1.0567	0.946339	MV3-EVs	HAS3-EVs	Epiplakin OS=Homo sapiens GN=EPPK1 PE=1 SV=2	9386.17	9205.88	7091.81	8561.29	0.946339	8101.88	8010.82	8671.01	7623.81
P14625	43	20	258.288	0.019057	1.1976	0.835003	MV3-EVs	HAS3-EVs	Endoplasmin OS=Homo sapiens GN=HSP90B1 PE=1 SV=1	88193.5	78330	83399.4	83307.6	0.835003	69562.1	66771.6	74149.5	67765.1
P08195	57	44	252.205	0.134567	1.08272	1.08272	HAS3-EVs	MV3-EVs	4F2 cell-surface antigen heavy chain OS=Homo sapiens GN=SLC3A2 PE=1 SV=3	212912	197662	195045	201873	1.08272	218572	231890	216257	207570
Q14980	52	18	250.451	0.005295	1.19856	1.19856	HAS3-EVs	MV3-EVs	Nuclear mitotic apparatus protein 1 OS=Homo sapiens GN=NUMA1 PE=1 SV=2	15173.1	15420.4	16294	15629.2	1.19856	18732.5	19509.6	17908.4	18779.4
P15636	80	47	243.672	0.00444	1.27385	0.785022	MV3-EVs	HAS3-EVs	Lys-C-enzyme used in experiment OS=Achromobacter lyticus [Not Homo sapiens]	1042190	1028693	1066389	1.04576e+06	0.785022	820943	874534	760183	828112
Q9NR30	39	19	241.161	0.003773	1.15983	1.15982	HAS3-EVs	MV3-EVs	Nucleolar RNA helicase 2 OS=Homo sapiens GN=DDX21 PE=1 SV=5	40024.5	38709	39427.2	39386.9	1.15982	45681.9	45996.2	47271.1	43778.5
P08779	42	3	240.634	0.028581	1.13637	1.13637	HAS3-EVs	MV3-EVs	Keratin, type I cytoskeletal 16 OS=Homo sapiens GN=KRT16 PE=1 SV=4	3677.77	3607.1	3455.66	3580.18	1.13637	4068.42	4179.05	3804.06	4222.14
P35579	53	15	236.864	8.48e-05	1.4562	1.4562	HAS3-EVs	MV3-EVs	Myosin-9 OS=Homo sapiens GN=MYH9 PE=1 SV=4	7221.64	7588.17	7556.58	7455.46	1.4562	10856.6	10673.2	11227	10669.6
Q99996	53	8	232.18	0.00059	1.65545	1.65545	HAS3-EVs	MV3-EVs	A-kinase anchor protein 9 OS=Homo sapiens GN=AKAP9 PE=1 SV=3	4954.99	4891.63	4793.06	4879.89	1.65545	8078.42	8118.57	8750.82	7365.88
P12814	35	10	230.475	0.001318	1.47949	0.675911	MV3-EVs	HAS3-EVs	Alpha-actinin-1 OS=Homo sapiens GN=ACTN1 PE=1 SV=2	21230	24070.6	21017.3	22106	0.675911	14941.7	14503.8	14740.6	15580.5
P19338	47	37	229.725	0.046495	1.0947	0.913489	MV3-EVs	HAS3-EVs	Nucleolin OS=Homo sapiens GN=NCL PE=1 SV=3	144572	142537	131912	139674	0.913489	127590	131069	126093	125610
Q08211	44	17	227.245	0.001272	1.24007	1.24007	HAS3-EVs	MV3-EVs	ATP-dependent RNA helicase A OS=Homo sapiens GN=DHX9 PE=1 SV=4	32127	30920.5	31262	31436.5	1.24007	38983.4	38661.4	40749.5	37539.3
Q03252	39	8	226.261	0.005197	1.33568	0.748681	MV3-EVs	HAS3-EVs	Lamin-B2 OS=Homo sapiens GN=LMNB2 PE=1 SV=4	5801.39	5720.87	6565.08	6029.11	0.748681	4513.88	4614.35	4663.16	4264.14
P30101	43	25	225.923	0.004391	1.26348	0.791467	MV3-EVs	HAS3-EVs	Protein disulfide-isomerase A3 OS=Homo sapiens GN=PDIA3 PE=1 SV=4	59243.4	56274.6	58099.4	57872.5	0.791467	45804.2	49289.1	44404	43719.5
P46940	44	14	224.058	0.024068	1.11346	0.898104	MV3-EVs	HAS3-EVs	Ras GTPase-activating-like protein IQGAP1 OS=Homo sapiens GN=IQGAP1 PE=1 SV=1	18368.4	18161.3	18138.4	18222.7	0.898104	16365.9	16578.6	17091.6	15427.4
P05023	43	18	223.773	0.210762	1.0731	1.0731	HAS3-EVs	MV3-EVs	Sodium/potassium-transporting ATPase subunit alpha-1 OS=Homo sapiens GN=ATP1A1 PE=1 SV=1	26884.2	25416.2	24620.4	25640.3	1.0731	27514.7	29076.2	27981	25486.8
P35221	37	15	215.107	0.01897	1.1208	0.892219	MV3-EVs	HAS3-EVs	Catenin alpha-1 OS=Homo sapiens GN=CTNNA1 PE=1 SV=1	35863.4	35636.9	36069.3	35856.5	0.892219	31991.9	32367.1	30190.9	33417.6
P04264	30	6	208.465	7.71e-06	3.76009	3.76009	HAS3-EVs	MV3-EVs	Keratin, type II cytoskeletal 1 OS=Homo sapiens GN=KRT1 PE=1 SV=6	6809.49	7037.73	6562.94	6803.39	3.76009	25581.3	23805.6	27324.5	25613.9
P35908	37	8	206.53	1.59e-05	4.00759	4.00759	HAS3-EVs	MV3-EVs	Keratin, type II cytoskeletal 2 epidermal OS=Homo sapiens GN=KRT2 PE=1 SV=2	4859.79	4850.35	4995.61	4901.92	4.00759	19644.9	18909.7	18202.5	21822.4
P07237	33	18	206.377	0.036328	1.07019	0.934416	MV3-EVs	HAS3-EVs	Protein disulfide-isomerase OS=Homo sapiens GN=P4HB PE=1 SV=3	54817.3	53897.7	51415.2	53376.7	0.934416	49876.1	50019.5	48914.7	50694.1
P17066	33	4	200.985	0.012476	1.42854	1.42854	HAS3-EVs	MV3-EVs	Heat shock 70 kDa protein 6 OS=Homo sapiens GN=HSPA6 PE=1 SV=2	2242.68	2633.89	2540.33	2472.3	1.42854	3531.78	3358.04	3231.55	4005.75
Q02224	46	9	200.313	0.006788	1.58626	1.58626	HAS3-EVs	MV3-EVs	Centromere-associated protein E OS=Homo sapiens GN=CENPE PE=1 SV=2	5614.18	6315.01	6625.13	6184.78	1.58626	9810.66	10380.6	8414.9	10636.5
Q58FF7	39	1	197.411	0.903103	1.03888	1.03888	HAS3-EVs	MV3-EVs	Putative heat shock protein HSP 90-beta-3 OS=Homo sapiens GN=HSP90AB3P PE=5 SV=1	1665.37	1796.13	1839.55	1767.02	1.03888	1835.71	2110.89	1347.93	2048.33
P13645	34	12	194.191	0.000269	2.22134	2.22134	HAS3-EVs	MV3-EVs	Keratin, type I cytoskeletal 10 OS=Homo sapiens GN=KRT10 PE=1 SV=6	9575.98	10164.2	10351.4	10030.5	2.22134	22281.2	23254.4	19654.7	23934.6
Q9P2E9	39	9	193.629	4.97e-05	2.01508	0.496259	MV3-EVs	HAS3-EVs	Ribosome-binding protein 1 OS=Homo sapiens GN=RRBP1 PE=1 SV=4	7984.97	8576.34	8764.04	8441.78	0.496259	4189.31	4116.37	4052.23	4399.33
P52272	35	17	191.691	0.000224	1.46216	0.683918	MV3-EVs	HAS3-EVs	Heterogeneous nuclear ribonucleoprotein M OS=Homo sapiens GN=HNRNPM PE=1 SV=3	20548.5	20753.2	20577.1	20626.3	0.683918	14106.7	14898.9	13445.5	13975.7
P06576	39	25	190.328	0.964188	1.0012	1.0012	HAS3-EVs	MV3-EVs	ATP synthase subunit beta, mitochondrial OS=Homo sapiens GN=ATP5B PE=1 SV=3	126582	116291	110568	117814	1.0012	117955	112629	121994	119242
Q00839	36	25	188.678	9.7e-05	1.24908	1.24908	HAS3-EVs	MV3-EVs	Heterogeneous nuclear ribonucleoprotein U OS=Homo sapiens GN=HNRNPU PE=1 SV=6	97733.6	95957.2	98686.1	97458.9	1.24908	121734	124440	119675	121087
P04843	33	14	182.522	0.000221	1.40131	1.40131	HAS3-EVs	MV3-EVs	Dolichyl-diphosphooligosaccharide--protein glycosyltransferase subunit 1 OS=Homo sapiens GN=RPN1 PE=1 SV=1	27064.2	25710.5	25264.9	26013.2	1.40131	36452.4	37682.6	35818.8	35855.9
P16144	29	17	177.398	0.000889	1.16359	1.16359	HAS3-EVs	MV3-EVs	Integrin beta-4 OS=Homo sapiens GN=ITGB4 PE=1 SV=5	26434.3	26907.1	26774.6	26705.4	1.16359	31074	31454.1	30083.8	31683.9
O75643	38	7	177.132	0.051958	1.42864	1.42864	HAS3-EVs	MV3-EVs	U5 small nuclear ribonucleoprotein 200 kDa helicase OS=Homo sapiens GN=SNRNP200 PE=1 SV=2	5097.94	3985.86	3837.75	4307.18	1.42864	6153.4	6908.72	6486.92	5064.54
P09651	33	4	176.685	0.04958	1.15988	1.15988	HAS3-EVs	MV3-EVs	Heterogeneous nuclear ribonucleoprotein A1 OS=Homo sapiens GN=HNRNPA1 PE=1 SV=5	12331.9	12278.4	12892	12500.8	1.15988	14499.4	15740	13234.9	14523.4
Q12906	25	10	176.542	0.879127	1.01296	0.987203	MV3-EVs	HAS3-EVs	Interleukin enhancer-binding factor 3 OS=Homo sapiens GN=ILF3 PE=1 SV=3	28744.2	25509.9	23217.8	25823.9	0.987203	25493.5	22510	30538	23432.3
P62805	58	44	175.132	0.091375	1.06267	1.06267	HAS3-EVs	MV3-EVs	Histone H4 OS=Homo sapiens GN=HIST1H4A PE=1 SV=2	526346	537308	531391	531681	1.06267	565000	537943	567651	589405
P23284	36	27	174.066	0.022243	1.2392	1.2392	HAS3-EVs	MV3-EVs	Peptidyl-prolyl cis-trans isomerase B OS=Homo sapiens GN=PPIB PE=1 SV=2	84364.8	75003.1	73839.6	77735.8	1.2392	96330.2	91233.1	104394	93363.1
P25705	37	28	172.537	0.037392	1.20858	1.20858	HAS3-EVs	MV3-EVs	ATP synthase subunit alpha, mitochondrial OS=Homo sapiens GN=ATP5A1 PE=1 SV=1	91137.2	88044	83273.5	87484.9	1.20858	105733	111432	111341	94425.2
P42166	22	6	171.302	0.000735	1.19299	1.19299	HAS3-EVs	MV3-EVs	Lamina-associated polypeptide 2, isoform alpha OS=Homo sapiens GN=TMPO PE=1 SV=2	12641.8	12448.2	12857.3	12649.1	1.19299	15090.3	14598.8	15321	15351
P17844	29	4	165.759	0.000551	2.01293	0.496787	MV3-EVs	HAS3-EVs	Probable ATP-dependent RNA helicase DDX5 OS=Homo sapiens GN=DDX5 PE=1 SV=1	4916.76	4379.74	4663.81	4653.44	0.496787	2311.77	2082.68	2278.95	2573.68
P16615	28	3	165.3	0.022664	1.28838	1.28838	HAS3-EVs	MV3-EVs	Sarcoplasmic/endoplasmic reticulum calcium ATPase 2 OS=Homo sapiens GN=ATP2A2 PE=1 SV=1	6459.78	5312.54	5521.32	5764.55	1.28838	7426.93	7594.9	7802.71	6883.18
Q9UQ35	33	7	165.259	0.000959	1.21193	1.21193	HAS3-EVs	MV3-EVs	Serine/arginine repetitive matrix protein 2 OS=Homo sapiens GN=SRRM2 PE=1 SV=2	5652.78	5841.94	5446.92	5647.22	1.21193	6844.03	6801.79	6765.01	6965.29
P14618	30	18	165.168	0.006624	1.15988	0.86216	MV3-EVs	HAS3-EVs	Pyruvate kinase PKM OS=Homo sapiens GN=PKM PE=1 SV=4	40666.4	38931	41675.5	40424.3	0.86216	34852.2	34019	36296.7	34241
O43795	36	12	159.208	0.015675	1.15552	1.15552	HAS3-EVs	MV3-EVs	Unconventional myosin-Ib OS=Homo sapiens GN=MYO1B PE=1 SV=3	16032.2	16127.5	14759.9	15639.9	1.15552	18072.2	18110.8	18730.5	17375.3
Q6NZI2	29	12	157.974	0.121373	1.15123	0.868636	MV3-EVs	HAS3-EVs	Caveolae-associated protein 1 OS=Homo sapiens GN=CAVIN1 PE=1 SV=1	14680.2	16581	16808.3	16023.1	0.868636	13918.3	13017.9	13146.7	15590.3
P13667	25	11	157.594	0.000156	1.33937	0.746617	MV3-EVs	HAS3-EVs	Protein disulfide-isomerase A4 OS=Homo sapiens GN=PDIA4 PE=1 SV=2	21767.3	22088.2	22684.6	22180	0.746617	16560	17103.9	16130.4	16445.6
O60716	28	15	156.399	0.675521	1.02074	1.02074	HAS3-EVs	MV3-EVs	Catenin delta-1 OS=Homo sapiens GN=CTNND1 PE=1 SV=1	21328.6	20783.9	22366.8	21493.1	1.02074	21938.9	21680.8	20642.2	23493.8
Q16695	48	30	156.286	0.175436	1.07646	0.928972	MV3-EVs	HAS3-EVs	Histone H3.1t OS=Homo sapiens GN=HIST3H3 PE=1 SV=3	504225	524507	553604	527445	0.928972	489982	506525	455261	508160
P13639	27	15	155.595	0.065988	1.26046	1.26046	HAS3-EVs	MV3-EVs	Elongation factor 2 OS=Homo sapiens GN=EEF2 PE=1 SV=4	26822.8	25477.7	20593.7	24298.1	1.26046	30626.7	29271.2	33598.3	29010.6
P42167	19	2	153.928	0.163843	1.21667	1.21667	HAS3-EVs	MV3-EVs	Lamina-associated polypeptide 2, isoforms beta/gamma OS=Homo sapiens GN=TMPO PE=1 SV=2	3698.07	3654.44	3702.54	3685.02	1.21667	4483.47	4933.92	3568.51	4947.97
Q13428	30	10	153.706	0.056181	1.12977	1.12977	HAS3-EVs	MV3-EVs	Treacle protein OS=Homo sapiens GN=TCOF1 PE=1 SV=3	13260.2	14331.9	14955.3	14182.5	1.12977	16022.9	16244.2	15124.8	16699.8
P27824	25	18	153.392	0.000925	1.15273	0.867504	MV3-EVs	HAS3-EVs	Calnexin OS=Homo sapiens GN=CANX PE=1 SV=2	57086.9	60067.7	58553.2	58569.3	0.867504	50809.1	50934.4	50166.8	51326
Q5VTE0	40	25	152.923	0.146226	1.04151	1.04151	HAS3-EVs	MV3-EVs	Putative elongation factor 1-alpha-like 3 OS=Homo sapiens GN=EEF1A1P5 PE=5 SV=1	71178.5	71519.1	73156.5	71951.3	1.04151	74938.1	74753.4	72339.8	77721.1
Q14CN4	30	2	151.575	0.210045	1.14768	1.14768	HAS3-EVs	MV3-EVs	Keratin, type II cytoskeletal 72 OS=Homo sapiens GN=KRT72 PE=1 SV=2	2253.88	2537.48	2768.61	2519.99	1.14768	2892.14	2778.38	2608.04	3290
Q9NRC6	39	7	151.504	0.006994	1.18675	1.18675	HAS3-EVs	MV3-EVs	Spectrin beta chain, non-erythrocytic 5 OS=Homo sapiens GN=SPTBN5 PE=1 SV=2	11584.3	12919.6	12165.7	12223.2	1.18675	14505.8	14440.8	14241.2	14835.5
P02786	28	17	151.356	0.000479	1.28278	1.28278	HAS3-EVs	MV3-EVs	Transferrin receptor protein 1 OS=Homo sapiens GN=TFRC PE=1 SV=2	33082.5	31391.4	30637.5	31703.8	1.28278	40668.9	40357.2	41300.9	40348.7
P49792	33	7	151.095	0.00701	1.17704	1.17704	HAS3-EVs	MV3-EVs	E3 SUMO-protein ligase RanBP2 OS=Homo sapiens GN=RANBP2 PE=1 SV=2	4600.39	4300.83	4638.9	4513.38	1.17704	5312.43	5101.16	5352.48	5483.64
Q15075	33	6	146.346	0.007878	1.21871	1.21871	HAS3-EVs	MV3-EVs	Early endosome antigen 1 OS=Homo sapiens GN=EEA1 PE=1 SV=2	7177.23	7349.32	8107.58	7544.71	1.21871	9194.79	9467.68	9128.04	8988.65
Q92841	26	3	142.947	0.016771	1.20454	1.20454	HAS3-EVs	MV3-EVs	Probable ATP-dependent RNA helicase DDX17 OS=Homo sapiens GN=DDX17 PE=1 SV=2	4592.75	5089.77	4617.84	4766.79	1.20454	5741.78	5649.29	5464.32	6111.73
P68363	26	5	141.7	0.004769	1.25121	1.25121	HAS3-EVs	MV3-EVs	Tubulin alpha-1B chain OS=Homo sapiens GN=TUBA1B PE=1 SV=1	17161.6	15108.5	16276.8	16182.3	1.25121	20247.5	20727.7	20301.7	19713.3
Q9Y4L1	22	10	141.043	0.050025	1.15362	1.15362	HAS3-EVs	MV3-EVs	Hypoxia up-regulated protein 1 OS=Homo sapiens GN=HYOU1 PE=1 SV=1	18252.1	17391.8	16418.8	17354.2	1.15362	20020.1	21011.9	20624.8	18423.6
P06748	30	20	139.715	0.664026	1.0284	1.0284	HAS3-EVs	MV3-EVs	Nucleophosmin OS=Homo sapiens GN=NPM1 PE=1 SV=2	108418	113254	116364	112678	1.0284	115878	115834	105663	126138
P08670	33	2	139.233	0.004425	1.42703	0.700755	MV3-EVs	HAS3-EVs	Vimentin OS=Homo sapiens GN=VIM PE=1 SV=4	2598.01	2473.99	2821.76	2631.25	0.700755	1843.86	1710.72	1805.9	2014.97
Q63HN8	36	4	137.734	7.29e-07	6.9099	6.9099	HAS3-EVs	MV3-EVs	E3 ubiquitin-protein ligase RNF213 OS=Homo sapiens GN=RNF213 PE=1 SV=3	1538.06	1608.21	1635.45	1593.9	6.9099	11013.7	10406.9	11588.8	11045.4
O43390	25	8	137.655	0.031033	1.25089	1.25089	HAS3-EVs	MV3-EVs	Heterogeneous nuclear ribonucleoprotein R OS=Homo sapiens GN=HNRNPR PE=1 SV=1	13898.5	14065	12286.6	13416.7	1.25089	16782.8	15225	18284.2	16839.1
P27797	19	14	137.603	4.55e-05	1.71393	0.583454	MV3-EVs	HAS3-EVs	Calreticulin OS=Homo sapiens GN=CALR PE=1 SV=1	30881.6	29957.5	31347.8	30729	0.583454	17929	18390.9	17040.7	18355.3
P43243	24	9	134.756	0.318651	1.0938	1.0938	HAS3-EVs	MV3-EVs	Matrin-3 OS=Homo sapiens GN=MATR3 PE=1 SV=2	34532.3	43656.1	39201.3	39129.9	1.0938	42800.3	40434	41321.1	46645.8
P06733	24	19	133.971	0.002731	1.24205	0.805121	MV3-EVs	HAS3-EVs	Alpha-enolase OS=Homo sapiens GN=ENO1 PE=1 SV=2	31079.2	30007.4	29055.9	30047.5	0.805121	24191.9	24137.7	25330.8	23107.2
P19013	25	5	133.103	0.157907	1.21319	1.21319	HAS3-EVs	MV3-EVs	Keratin, type II cytoskeletal 4 OS=Homo sapiens GN=KRT4 PE=1 SV=4	2305.47	1914.39	2012.61	2077.49	1.21319	2520.39	2101.32	2889.39	2570.47
Q92598	25	5	132.806	0.723676	1.02712	1.02711	HAS3-EVs	MV3-EVs	Heat shock protein 105 kDa OS=Homo sapiens GN=HSPH1 PE=1 SV=1	3629.83	3526.2	2846.57	3334.2	1.02711	3424.61	3226.88	3598.88	3448.07
O95613	32	6	131.932	0.178615	1.156	1.156	HAS3-EVs	MV3-EVs	Pericentrin OS=Homo sapiens GN=PCNT PE=1 SV=4	145198	126382	127515	133032	1.156	153784	167470	161919	131963
Q86UP2	27	6	130.77	4.56e-05	1.63838	1.63838	HAS3-EVs	MV3-EVs	Kinectin OS=Homo sapiens GN=KTN1 PE=1 SV=1	4983.93	5417.4	5292.98	5231.44	1.63838	8571.1	8436.26	8633.7	8643.34
Q14134	26	6	130.66	0.000164	2.01309	0.496749	MV3-EVs	HAS3-EVs	Tripartite motif-containing protein 29 OS=Homo sapiens GN=TRIM29 PE=1 SV=2	4206.66	4089.72	4216.28	4170.89	0.496749	2071.88	2217.84	2122.67	1875.14
P00338	21	13	130.388	0.160426	1.16046	0.86173	MV3-EVs	HAS3-EVs	L-lactate dehydrogenase A chain OS=Homo sapiens GN=LDHA PE=1 SV=2	32389.5	30439.2	26010.1	29612.9	0.86173	25518.3	24556.3	28377.5	23621.2
P21796	19	6	128.373	0.014367	1.30438	1.30438	HAS3-EVs	MV3-EVs	Voltage-dependent anion-selective channel protein 1 OS=Homo sapiens GN=VDAC1 PE=1 SV=2	25578	23678.4	24308.2	24521.5	1.30438	31985.5	29557.7	35823.3	30575.5
P61978	22	15	128.273	0.00306	1.37659	0.726433	MV3-EVs	HAS3-EVs	Heterogeneous nuclear ribonucleoprotein K OS=Homo sapiens GN=HNRNPK PE=1 SV=1	34972.2	37505.9	34748.5	35742.2	0.726433	25964.3	28017.8	24081.1	25794.1
Q99798	19	8	128.181	0.540498	1.05217	1.05217	HAS3-EVs	MV3-EVs	Aconitate hydratase, mitochondrial OS=Homo sapiens GN=ACO2 PE=1 SV=2	10115.4	9728.78	8322.46	9388.87	1.05217	9878.66	10316.6	10397.8	8921.6
A4UGR9	31	6	125.615	0.095306	1.18322	1.18322	HAS3-EVs	MV3-EVs	Xin actin-binding repeat-containing protein 2 OS=Homo sapiens GN=XIRP2 PE=1 SV=2	2735.31	2612.65	2819.87	2722.61	1.18322	3221.46	3636.37	2835.22	3192.77
P35900	22	1	123.465	0.251589	1.22768	1.22768	HAS3-EVs	MV3-EVs	Keratin, type I cytoskeletal 20 OS=Homo sapiens GN=KRT20 PE=1 SV=1	135.655	241.213	160.418	179.095	1.22768	219.872	218.573	234.24	206.802
Q00610	24	8	121.726	0.625515	1.01614	1.01614	HAS3-EVs	MV3-EVs	Clathrin heavy chain 1 OS=Homo sapiens GN=CLTC PE=1 SV=5	7445.3	7541.35	7663.04	7549.89	1.01614	7671.74	7263.16	7966.52	7785.54
Q01650	23	20	120.926	0.015755	1.16022	0.861906	MV3-EVs	HAS3-EVs	Large neutral amino acids transporter small subunit 1 OS=Homo sapiens GN=SLC7A5 PE=1 SV=2	82021	77675.2	73428	77708.1	0.861906	66977.1	64597.5	67872.1	68461.6
P46087	21	9	120.034	0.454816	1.02878	0.972026	MV3-EVs	HAS3-EVs	Probable 28S rRNA (cytosine(4447)-C(5))-methyltransferase OS=Homo sapiens GN=NOP2 PE=1 SV=2	19903	21379.7	20970.1	20751	0.972026	20170.5	20448.5	19119.1	20943.8
P14923	24	13	119.883	0.006378	1.40205	1.40205	HAS3-EVs	MV3-EVs	Junction plakoglobin OS=Homo sapiens GN=JUP PE=1 SV=3	25421.9	22611.2	23236.5	23756.5	1.40205	33307.9	36633.3	32840.7	30449.6
O15078	26	3	118.013	0.000156	1.67759	0.596091	MV3-EVs	HAS3-EVs	Centrosomal protein of 290 kDa OS=Homo sapiens GN=CEP290 PE=1 SV=2	1715.83	1905.03	1801.38	1807.41	0.596091	1077.38	1046.62	1123.76	1061.77
Q9Y2W1	21	6	117.902	0.041807	1.18318	1.18318	HAS3-EVs	MV3-EVs	Thyroid hormone receptor-associated protein 3 OS=Homo sapiens GN=THRAP3 PE=1 SV=2	6290.16	6739.83	6702.27	6577.42	1.18318	7782.24	8151.04	7000.07	8195.63
P07910	29	8	116.768	0.036755	1.22594	1.22594	HAS3-EVs	MV3-EVs	Heterogeneous nuclear ribonucleoproteins C1/C2 OS=Homo sapiens GN=HNRNPC PE=1 SV=4	32909	40631.2	37256	36932.1	1.22594	45276.4	47017.4	42913.1	45898.6
P04075	21	7	116.558	0.480494	1.04999	0.952394	MV3-EVs	HAS3-EVs	Fructose-bisphosphate aldolase A OS=Homo sapiens GN=ALDOA PE=1 SV=2	12944.3	12966.7	12940.4	12950.5	0.952394	12333.9	13537.7	10752.3	12711.8
P49411	22	13	116.055	0.001193	1.22451	1.22451	HAS3-EVs	MV3-EVs	Elongation factor Tu, mitochondrial OS=Homo sapiens GN=TUFM PE=1 SV=2	41571.4	38810.4	39436	39939.3	1.22451	48906.1	49795.4	49277.5	47645.4
P0DP23	22	6	114.934	0.724144	1.03322	0.967849	MV3-EVs	HAS3-EVs	Calmodulin-1 OS=Homo sapiens GN=CALM1 PE=1 SV=1	37042.3	36350.9	29614	34335.7	0.967849	33231.8	32111.8	34156.9	33426.7
P0CG48	21	12	112.585	0.012588	1.49267	1.49267	HAS3-EVs	MV3-EVs	Polyubiquitin-C OS=Homo sapiens GN=UBC PE=1 SV=3	88703.1	79088.3	82748.8	83513.4	1.49267	124658	146734	113806	113433
Q9UKM9	23	11	112.509	0.000269	1.29654	1.29654	HAS3-EVs	MV3-EVs	RNA-binding protein Raly OS=Homo sapiens GN=RALY PE=1 SV=1	12384.1	11841.3	11693.5	11973	1.29654	15523.4	15836.4	15569.6	15164.2
Q9UQE7	23	5	112.38	0.000495	1.59127	1.59127	HAS3-EVs	MV3-EVs	Structural maintenance of chromosomes protein 3 OS=Homo sapiens GN=SMC3 PE=1 SV=2	8368.13	8244.93	7874.09	8162.38	1.59127	12988.5	14030.9	12702.4	12232.3
P05141	34	2	112.333	0.622459	1.05788	1.05788	HAS3-EVs	MV3-EVs	ADP/ATP translocase 2 OS=Homo sapiens GN=SLC25A5 PE=1 SV=7	12765.2	13842.8	9871.3	12159.8	1.05788	12863.5	12880.2	14172	11538.5
P49454	28	4	111.811	0.000221	2.20809	2.20809	HAS3-EVs	MV3-EVs	Centromere protein F OS=Homo sapiens GN=CENPF PE=1 SV=2	3570.55	3060.37	3222.91	3284.61	2.20809	7252.7	6665.09	7397.01	7696.02
P31943	20	9	110.304	0.114907	1.24319	1.24319	HAS3-EVs	MV3-EVs	Heterogeneous nuclear ribonucleoprotein H OS=Homo sapiens GN=HNRNPH1 PE=1 SV=4	9202.18	8752.08	8297.68	8750.65	1.24319	10878.7	9935.13	9579.91	13121
P15311	20	4	109.72	0.97788	1.00142	0.998584	MV3-EVs	HAS3-EVs	Ezrin OS=Homo sapiens GN=EZR PE=1 SV=4	4713.81	5003.92	3960.72	4559.48	0.998584	4553.03	4284.25	4810.27	4564.56
P49748	20	5	109.157	0.000275	1.44943	1.44943	HAS3-EVs	MV3-EVs	Very long-chain specific acyl-CoA dehydrogenase, mitochondrial OS=Homo sapiens GN=ACADVL PE=1 SV=1	7561.52	6926.6	7463.8	7317.31	1.44943	10605.9	10915.1	10453.8	10448.9
Q14204	31	9	109.153	0.54796	1.07454	0.930631	MV3-EVs	HAS3-EVs	Cytoplasmic dynein 1 heavy chain 1 OS=Homo sapiens GN=DYNC1H1 PE=1 SV=5	5045.93	5628.96	6394.37	5689.75	0.930631	5295.06	4390.09	5995.46	5499.62
Q16891	21	6	108.949	0.065348	1.08846	1.08846	HAS3-EVs	MV3-EVs	MICOS complex subunit MIC60 OS=Homo sapiens GN=IMMT PE=1 SV=1	12119.6	12531.9	11724.3	12125.3	1.08846	13197.9	13923.6	12750.3	12919.8
P11387	22	10	108.012	0.322266	1.06453	0.939384	MV3-EVs	HAS3-EVs	DNA topoisomerase 1 OS=Homo sapiens GN=TOP1 PE=1 SV=2	13079.4	12752.4	12766.6	12866.1	0.939384	12086.3	10760.4	12490.5	13007.9
P60174	16	8	106.431	0.000805	2.17381	0.460022	MV3-EVs	HAS3-EVs	Triosephosphate isomerase OS=Homo sapiens GN=TPI1 PE=1 SV=3	6069.51	4818.73	5302.99	5397.08	0.460022	2482.78	2715.55	2264.5	2468.28
Q9UFH2	28	3	105.848	0.005395	1.32358	1.32358	HAS3-EVs	MV3-EVs	Dynein heavy chain 17, axonemal OS=Homo sapiens GN=DNAH17 PE=1 SV=2	1570.48	1721.14	1700.52	1664.05	1.32358	2202.49	2312.53	2272.66	2022.3
O60506	17	2	105.525	0.178451	1.16028	1.16028	HAS3-EVs	MV3-EVs	Heterogeneous nuclear ribonucleoprotein Q OS=Homo sapiens GN=SYNCRIP PE=1 SV=2	2547.53	2541.22	3306.16	2798.3	1.16028	3246.8	3008.98	3400.91	3330.52
P29966	17	15	105.257	6.04e-06	2.33001	0.429182	MV3-EVs	HAS3-EVs	Myristoylated alanine-rich C-kinase substrate OS=Homo sapiens GN=MARCKS PE=1 SV=4	34509.9	35137.8	35988.9	35212.2	0.429182	15112.4	15830.6	14869.6	14637
Q6BDS2	24	10	104.751	0.497408	1.05111	0.951373	MV3-EVs	HAS3-EVs	UHRF1-binding protein 1 OS=Homo sapiens GN=UHRF1BP1 PE=1 SV=1	6764.95	7504.69	7783.24	7350.96	0.951373	6993.51	7369.63	6260.66	7350.23
P35232	16	9	104.3	0.356699	1.06268	1.06268	HAS3-EVs	MV3-EVs	Prohibitin OS=Homo sapiens GN=PHB PE=1 SV=1	28296.9	27247.6	24550.3	26698.3	1.06268	28371.6	29146.7	29810.2	26158.1
O75369	24	6	104.247	0.001104	1.27771	1.27771	HAS3-EVs	MV3-EVs	Filamin-B OS=Homo sapiens GN=FLNB PE=1 SV=2	4624.81	4326.8	4378.95	4443.52	1.27771	5677.54	5787.8	5800.85	5443.95
P36578	15	7	103.389	0.298469	1.08413	1.08413	HAS3-EVs	MV3-EVs	60S ribosomal protein L4 OS=Homo sapiens GN=RPL4 PE=1 SV=5	8476.54	9001.17	8344.26	8607.32	1.08413	9331.45	9728.18	10023.5	8242.71
Q06830	23	18	103.09	0.002954	1.39165	0.718573	MV3-EVs	HAS3-EVs	Peroxiredoxin-1 OS=Homo sapiens GN=PRDX1 PE=1 SV=1	27331.4	27196.6	29097	27875	0.718573	20030.2	20331.1	18306.2	21453.5
O14983	19	1	102.201	0.003592	1.99588	1.99588	HAS3-EVs	MV3-EVs	Sarcoplasmic/endoplasmic reticulum calcium ATPase 1 OS=Homo sapiens GN=ATP2A1 PE=1 SV=1	871.166	779.796	673.007	774.656	1.99588	1546.12	1682.08	1658.32	1297.96
P68371	17	3	101.992	0.68038	1.08212	0.924115	MV3-EVs	HAS3-EVs	Tubulin beta-4B chain OS=Homo sapiens GN=TUBB4B PE=1 SV=1	1632.43	2356.65	1532.29	1840.46	0.924115	1700.79	1586.26	1746.08	1770.04
B7ZW38	23	1	101.723	0.001775	1.71831	1.71831	HAS3-EVs	MV3-EVs	Heterogeneous nuclear ribonucleoprotein C-like 3 OS=Homo sapiens GN=HNRNPCL3 PE=2 SV=1	5530.13	5555.04	6651.9	5912.35	1.71831	10159.3	9907.21	9585.19	10985.4
P26232	18	3	101.142	0.006975	1.21109	0.825704	MV3-EVs	HAS3-EVs	Catenin alpha-2 OS=Homo sapiens GN=CTNNA2 PE=1 SV=5	1678.21	1668.06	1768.48	1704.92	0.825704	1407.76	1459.39	1317.24	1446.64
P60842	20	7	100.827	0.007249	1.52131	0.657328	MV3-EVs	HAS3-EVs	Eukaryotic initiation factor 4A-I OS=Homo sapiens GN=EIF4A1 PE=1 SV=1	15556.2	13953.5	12893	14134.2	0.657328	9290.82	9044.14	10422.5	8405.88
Q12931	14	6	97.0633	0.001104	1.40197	1.40197	HAS3-EVs	MV3-EVs	Heat shock protein 75 kDa, mitochondrial OS=Homo sapiens GN=TRAP1 PE=1 SV=3	7229.67	6422.34	6659.44	6770.48	1.40197	9492.01	9227.13	9383.95	9864.96
P04844	16	5	96.9946	0.021595	1.14581	0.872742	MV3-EVs	HAS3-EVs	Dolichyl-diphosphooligosaccharide--protein glycosyltransferase subunit 2 OS=Homo sapiens GN=RPN2 PE=1 SV=3	6378.19	6463.37	6638.25	6493.27	0.872742	5666.95	5908.58	5273.64	5818.62
P40939	27	11	96.3175	0.041526	1.21913	0.820259	MV3-EVs	HAS3-EVs	Trifunctional enzyme subunit alpha, mitochondrial OS=Homo sapiens GN=HADHA PE=1 SV=2	7951.84	7453.15	7160.84	7521.95	0.820259	6169.94	6913.93	5946.13	5649.76
Q1KMD3	18	7	96.0349	7.46e-05	2.54435	0.393028	MV3-EVs	HAS3-EVs	Heterogeneous nuclear ribonucleoprotein U-like protein 2 OS=Homo sapiens GN=HNRNPUL2 PE=1 SV=1	5589.59	4703.41	4803.88	5032.29	0.393028	1977.83	2008.05	1992.97	1932.47
P51991	17	2	95.9705	7.57e-06	2.89065	0.345943	MV3-EVs	HAS3-EVs	Heterogeneous nuclear ribonucleoprotein A3 OS=Homo sapiens GN=HNRNPA3 PE=1 SV=2	4265.39	4222.25	4464.53	4317.39	0.345943	1493.57	1550.63	1527.55	1402.53
Q14697	20	14	94.986	0.092089	1.1596	0.862368	MV3-EVs	HAS3-EVs	Neutral alpha-glucosidase AB OS=Homo sapiens GN=GANAB PE=1 SV=3	10565.3	10320.8	10356.5	10414.2	0.862368	8980.9	10117.7	8850.44	7974.59
P46777	17	8	94.8409	0.057196	1.12633	0.887841	MV3-EVs	HAS3-EVs	60S ribosomal protein L5 OS=Homo sapiens GN=RPL5 PE=1 SV=3	12503.6	12503.5	11825.6	12277.6	0.887841	10900.5	11093.7	10049.8	11558
P16070	17	7	94.2803	0.010425	1.3264	0.753922	MV3-EVs	HAS3-EVs	CD44 antigen OS=Homo sapiens GN=CD44 PE=1 SV=3	18607.2	17981.2	19621.8	18736.7	0.753922	14126	14839	12558.2	14980.8
Q96E39	15	2	94.0227	0.004519	1.2034	0.830977	MV3-EVs	HAS3-EVs	RNA binding motif protein, X-linked-like-1 OS=Homo sapiens GN=RBMXL1 PE=1 SV=1	1533.54	1697.39	1675.8	1635.58	0.830977	1359.13	1353.47	1363.66	1360.24
Q7Z794	15	1	93.4381	0.229773	1.39149	1.39149	HAS3-EVs	MV3-EVs	Keratin, type II cytoskeletal 1b OS=Homo sapiens GN=KRT77 PE=1 SV=3	414.536	331.072	319.839	355.149	1.39149	494.187	323.538	612.237	546.787
P35527	14	6	92.6499	0.025035	1.1669	0.856971	MV3-EVs	HAS3-EVs	Keratin, type I cytoskeletal 9 OS=Homo sapiens GN=KRT9 PE=1 SV=3	10427.8	10385.2	10428.2	10413.7	0.856971	8924.24	8690.35	8368.75	9713.62
O75390	16	11	92.3885	0.012102	1.2811	1.2811	HAS3-EVs	MV3-EVs	Citrate synthase, mitochondrial OS=Homo sapiens GN=CS PE=1 SV=2	28242.1	28588.2	29610.7	28813.7	1.2811	36913.1	35607.5	40930.3	34201.6
P23229	17	4	91.9006	0.638779	1.01231	0.987837	MV3-EVs	HAS3-EVs	Integrin alpha-6 OS=Homo sapiens GN=ITGA6 PE=1 SV=5	4452.03	4431.79	4678.11	4520.64	0.987837	4465.66	4613.93	4368.53	4414.52
Q15084	12	7	91.7645	0.128612	1.19376	1.19376	HAS3-EVs	MV3-EVs	Protein disulfide-isomerase A6 OS=Homo sapiens GN=PDIA6 PE=1 SV=1	16845.7	14464.5	16699.3	16003.2	1.19376	19104	16489	21426	19396.8
P34897	23	18	91.2843	0.000696	1.3433	1.3433	HAS3-EVs	MV3-EVs	Serine hydroxymethyltransferase, mitochondrial OS=Homo sapiens GN=SHMT2 PE=1 SV=3	28005.7	30351.7	29769.3	29375.6	1.3433	39460.3	40442.2	37944.2	39994.4
P04181	16	8	90.0835	0.012798	1.38135	1.38135	HAS3-EVs	MV3-EVs	Ornithine aminotransferase, mitochondrial OS=Homo sapiens GN=OAT PE=1 SV=1	13770.3	12488.1	14313.9	13524.1	1.38135	18681.5	16646.6	18703.3	20694.7
Q00325	19	10	89.4657	0.013929	1.17154	0.853577	MV3-EVs	HAS3-EVs	Phosphate carrier protein, mitochondrial OS=Homo sapiens GN=SLC25A3 PE=1 SV=2	16913.3	17991.5	18838.1	17914.3	0.853577	15291.3	15740.8	14667.3	15465.7
P24539	16	8	88.1955	0.004214	1.14009	1.14009	HAS3-EVs	MV3-EVs	ATP synthase F(0) complex subunit B1, mitochondrial OS=Homo sapiens GN=ATP5F1 PE=1 SV=2	13218.1	12692.6	13197.1	13035.9	1.14009	14862.1	15005.9	14348.5	15231.9
Q86UE4	15	5	87.9952	0.267964	1.08059	0.925419	MV3-EVs	HAS3-EVs	Protein LYRIC OS=Homo sapiens GN=MTDH PE=1 SV=2	7100.78	6798.12	6791.85	6896.92	0.925419	6382.54	6862.16	6652.08	5633.38
P61604	22	16	87.4858	0.00176	1.29987	1.29987	HAS3-EVs	MV3-EVs	10 kDa heat shock protein, mitochondrial OS=Homo sapiens GN=HSPE1 PE=1 SV=2	103129	100126	103044	102100	1.29987	132717	141844	128167	128139
Q14789	24	1	86.7473	0.002154	17.9731	0.0556387	MV3-EVs	HAS3-EVs	Golgin subfamily B member 1 OS=Homo sapiens GN=GOLGB1 PE=1 SV=2	208.826	217.543	335.064	253.811	0.0556387	14.1217	5.53232	18.3972	18.4356
Q58FF6	20	4	86.3288	0.222551	1.11615	1.11615	HAS3-EVs	MV3-EVs	Putative heat shock protein HSP 90-beta 4 OS=Homo sapiens GN=HSP90AB4P PE=5 SV=1	8351.71	7970.42	9297.5	8539.88	1.11615	9531.81	8446.69	10274.4	9874.34
P63104	16	3	85.8628	3.46e-07	5.86941	0.170375	MV3-EVs	HAS3-EVs	14-3-3 protein zeta/delta OS=Homo sapiens GN=YWHAZ PE=1 SV=1	3034.97	2862.07	2891.53	2929.53	0.170375	499.118	519.716	486.396	491.242
P40926	12	6	84.8035	0.041814	1.35171	0.739801	MV3-EVs	HAS3-EVs	Malate dehydrogenase, mitochondrial OS=Homo sapiens GN=MDH2 PE=1 SV=3	37308	29361.8	29458.6	32042.8	0.739801	23705.3	20831.6	25315.2	24969.1
P29692	13	9	84.3156	0.105596	1.11609	1.11609	HAS3-EVs	MV3-EVs	Elongation factor 1-delta OS=Homo sapiens GN=EEF1D PE=1 SV=5	13866	14344	16077.3	14762.5	1.11609	16476.2	16702.9	15570.1	17155.7
P00533	16	6	84.3135	5.61e-05	1.39028	1.39028	HAS3-EVs	MV3-EVs	Epidermal growth factor receptor OS=Homo sapiens GN=EGFR PE=1 SV=2	12409.2	12645	13112.9	12722.4	1.39028	17687.6	17413.7	17937.8	17711.4
Q9UHB6	14	5	84.2672	2.12e-05	2.91016	2.91016	HAS3-EVs	MV3-EVs	LIM domain and actin-binding protein 1 OS=Homo sapiens GN=LIMA1 PE=1 SV=1	7418.98	7097.88	7813.21	7443.36	2.91016	21661.4	22254.8	20091.7	22637.6
P00367	17	6	83.8233	0.293958	1.17738	0.849343	MV3-EVs	HAS3-EVs	Glutamate dehydrogenase 1, mitochondrial OS=Homo sapiens GN=GLUD1 PE=1 SV=2	4378.93	3314.39	3243.73	3645.68	0.849343	3096.44	3117.24	3580.26	2591.81
P06753	13	3	83.0521	0.006845	1.31346	0.76135	MV3-EVs	HAS3-EVs	Tropomyosin alpha-3 chain OS=Homo sapiens GN=TPM3 PE=1 SV=2	1414.14	1445.76	1507.85	1455.92	0.76135	1108.46	1033.67	1072.08	1219.63
P31946	17	6	82.999	0.000319	1.45909	1.45909	HAS3-EVs	MV3-EVs	14-3-3 protein beta/alpha OS=Homo sapiens GN=YWHAB PE=1 SV=3	9284.49	9392.44	9633.33	9436.75	1.45909	13769.1	14601	13181.7	13524.5
Q14151	15	2	82.9706	0.008031	2.04857	0.488146	MV3-EVs	HAS3-EVs	Scaffold attachment factor B2 OS=Homo sapiens GN=SAFB2 PE=1 SV=1	630.801	617.21	776.542	674.851	0.488146	329.426	409.827	262.357	316.093
P11940	19	6	82.4401	0.050147	1.27881	0.781978	MV3-EVs	HAS3-EVs	Polyadenylate-binding protein 1 OS=Homo sapiens GN=PABPC1 PE=1 SV=2	8340.4	8178.15	7507.99	8008.85	0.781978	6262.74	5658.68	7366.77	5762.78
O75367	17	11	82.2741	0.001415	1.63603	1.63603	HAS3-EVs	MV3-EVs	Core histone macro-H2A.1 OS=Homo sapiens GN=H2AFY PE=1 SV=4	19701.6	17606.5	16896.2	18068.1	1.63603	29560	30142.4	31358.6	27179.1
P05556	18	10	81.8644	0.003157	1.84885	1.84885	HAS3-EVs	MV3-EVs	Integrin beta-1 OS=Homo sapiens GN=ITGB1 PE=1 SV=2	13447	16176.9	15905.8	15176.6	1.84885	28059.3	26941.9	24956.1	32279.8
P16401	25	15	80.9685	0.422618	1.0376	1.0376	HAS3-EVs	MV3-EVs	Histone H1.5 OS=Homo sapiens GN=HIST1H1B PE=1 SV=3	93050.2	102717	93171.1	96312.7	1.0376	99934.4	103779	95030.1	100994
P12956	14	3	80.9072	0.033408	2.29194	0.436312	MV3-EVs	HAS3-EVs	X-ray repair cross-complementing protein 6 OS=Homo sapiens GN=XRCC6 PE=1 SV=2	1657.2	1696.65	1276.66	1543.5	0.436312	673.448	550.437	1043.12	426.79
Q13439	18	1	80.2637	0.384797	1.11124	1.11124	HAS3-EVs	MV3-EVs	Golgin subfamily A member 4 OS=Homo sapiens GN=GOLGA4 PE=1 SV=1	210.94	139.08	162.297	170.772	1.11124	189.769	189.393	183.487	196.429
Q9UKX3	16	3	79.9971	0.008479	1.4125	1.4125	HAS3-EVs	MV3-EVs	Myosin-13 OS=Homo sapiens GN=MYH13 PE=2 SV=2	3938.88	3954.97	3195.93	3696.59	1.4125	5221.42	5144.28	5403.9	5116.08
Q14683	18	4	79.8916	0.005291	1.74862	1.74862	HAS3-EVs	MV3-EVs	Structural maintenance of chromosomes protein 1A OS=Homo sapiens GN=SMC1A PE=1 SV=2	6735.85	5970.65	4781.05	5829.18	1.74862	10193	10004.2	10673.3	9901.61
P61247	15	5	79.8257	0.000815	1.89764	0.526971	MV3-EVs	HAS3-EVs	40S ribosomal protein S3a OS=Homo sapiens GN=RPS3A PE=1 SV=2	5894.01	5839.85	5914.9	5882.92	0.526971	3100.13	3462.56	2710.87	3126.95
P13073	12	9	79.8039	0.043928	1.13008	0.884893	MV3-EVs	HAS3-EVs	Cytochrome c oxidase subunit 4 isoform 1, mitochondrial OS=Homo sapiens GN=COX4I1 PE=1 SV=1	21242.7	20358.2	19784.3	20461.7	0.884893	18106.4	19053.8	18433.1	16832.4
P07195	10	2	79.5051	6.36e-05	6.93588	0.144178	MV3-EVs	HAS3-EVs	L-lactate dehydrogenase B chain OS=Homo sapiens GN=LDHB PE=1 SV=2	2035.39	1581.1	1809.55	1808.68	0.144178	260.772	241.677	305.956	234.683
P31948	13	4	78.5449	0.727485	1.07693	1.07693	HAS3-EVs	MV3-EVs	Stress-induced-phosphoprotein 1 OS=Homo sapiens GN=STIP1 PE=1 SV=1	1462.26	1461.21	1078.81	1334.09	1.07693	1436.73	1062.75	1641.68	1605.76
P62258	13	4	78.0964	0.293631	1.07277	0.932163	MV3-EVs	HAS3-EVs	14-3-3 protein epsilon OS=Homo sapiens GN=YWHAE PE=1 SV=1	10689.5	11568.6	11796.8	11351.6	0.932163	10581.6	11281.9	9539.63	10923.2
Q15393	13	6	77.4499	0.018294	1.13568	1.13568	HAS3-EVs	MV3-EVs	Splicing factor 3B subunit 3 OS=Homo sapiens GN=SF3B3 PE=1 SV=4	5043.7	5184.82	4771.53	5000.02	1.13568	5678.41	5492.68	5922.36	5620.18
Q14126	17	6	77.0988	0.000249	1.49083	1.49082	HAS3-EVs	MV3-EVs	Desmoglein-2 OS=Homo sapiens GN=DSG2 PE=1 SV=2	7950.85	8084.75	8604.44	8213.35	1.49082	12244.7	11761.5	12296.4	12676.1
P18124	13	6	77.0716	0.68677	1.02725	0.973469	MV3-EVs	HAS3-EVs	60S ribosomal protein L7 OS=Homo sapiens GN=RPL7 PE=1 SV=1	15565.9	15115.1	16390.5	15690.5	0.973469	15274.2	15689.6	13381.4	16751.7
Q92945	15	4	76.8991	0.003927	2.07625	0.481637	MV3-EVs	HAS3-EVs	Far upstream element-binding protein 2 OS=Homo sapiens GN=KHSRP PE=1 SV=4	1842.73	1393.77	1424.22	1553.58	0.481637	748.26	686.7	876.444	681.635
Q9Y2X3	13	5	76.1955	0.942723	1.01748	1.01749	HAS3-EVs	MV3-EVs	Nucleolar protein 58 OS=Homo sapiens GN=NOP58 PE=1 SV=1	3301.46	3165.67	2782.17	3083.1	1.01749	3137.01	3253.28	3623.69	2534.06
P07339	18	10	76.1083	0.009148	1.55877	1.55877	HAS3-EVs	MV3-EVs	Cathepsin D OS=Homo sapiens GN=CTSD PE=1 SV=1	26053.5	21117.7	19525.2	22232.1	1.55877	34654.7	31980.5	36635.1	35348.6
P04406	15	10	75.9257	0.242337	1.08495	0.921698	MV3-EVs	HAS3-EVs	Glyceraldehyde-3-phosphate dehydrogenase OS=Homo sapiens GN=GAPDH PE=1 SV=3	30815.7	30477.4	25956.1	29083	0.921698	26805.8	26228.8	26605.1	27583.4
Q99623	15	6	75.7892	1.87e-06	2.98997	0.334451	MV3-EVs	HAS3-EVs	Prohibitin-2 OS=Homo sapiens GN=PHB2 PE=1 SV=2	15244.3	15332.1	15459	15345.1	0.334451	5132.2	5077.76	4935.15	5383.69
P55084	16	9	75.2166	0.022502	1.20107	1.20107	HAS3-EVs	MV3-EVs	Trifunctional enzyme subunit beta, mitochondrial OS=Homo sapiens GN=HADHB PE=1 SV=3	17384.2	15431	14833.4	15882.8	1.20107	19076.4	18370.1	19371.8	19487.5
Q8N257	34	1	74.9912	0.008543	1.18091	1.18091	HAS3-EVs	MV3-EVs	Histone H2B type 3-B OS=Homo sapiens GN=HIST3H2BB PE=1 SV=3	782.992	818.658	840.413	814.021	1.18091	961.282	984.023	909.144	990.678
Q9NQC3	12	5	74.5681	0.000204	1.4713	1.4713	HAS3-EVs	MV3-EVs	Reticulon-4 OS=Homo sapiens GN=RTN4 PE=1 SV=2	4093.03	4187.46	4163.85	4148.11	1.4713	6103.12	6428.27	5818.87	6062.23
O00567	13	6	74.5494	0.00357	1.39355	1.39355	HAS3-EVs	MV3-EVs	Nucleolar protein 56 OS=Homo sapiens GN=NOP56 PE=1 SV=4	27246.7	28393.6	27893.6	27844.6	1.39355	38802.9	36751.2	42960.4	36697.2
Q9P225	23	9	74.411	0.000299	1.30812	1.30812	HAS3-EVs	MV3-EVs	Dynein heavy chain 2, axonemal OS=Homo sapiens GN=DNAH2 PE=2 SV=3	9114.96	9321.08	8749.52	9061.85	1.30812	11854	12032.2	11989.8	11539.9
P23396	15	12	73.0011	0.049465	1.29558	0.771853	MV3-EVs	HAS3-EVs	40S ribosomal protein S3 OS=Homo sapiens GN=RPS3 PE=1 SV=2	17446.9	14734.6	16120.2	16100.6	0.771853	12427.3	10507.8	13415.3	13358.7
P27348	12	1	72.5441	8.41e-05	18.0965	0.0552594	MV3-EVs	HAS3-EVs	14-3-3 protein theta OS=Homo sapiens GN=YWHAQ PE=1 SV=1	1084.76	1139.6	1104.88	1109.75	0.0552594	61.3239	41.623	68.9134	73.4355
Q9H307	13	2	72.4867	1.36e-05	3.24578	0.308092	MV3-EVs	HAS3-EVs	Pinin OS=Homo sapiens GN=PNN PE=1 SV=4	1447.26	1558.22	1615.84	1540.44	0.308092	474.598	504.054	451.673	468.066
P51149	19	10	71.2758	0.011415	1.27815	1.27815	HAS3-EVs	MV3-EVs	Ras-related protein Rab-7a OS=Homo sapiens GN=RAB7A PE=1 SV=1	23232.7	22799.9	20133.8	22055.4	1.27815	28190.2	29407	28755.7	26408
P45880	9	8	71.1039	0.00466	1.53957	1.53957	HAS3-EVs	MV3-EVs	Voltage-dependent anion-selective channel protein 2 OS=Homo sapiens GN=VDAC2 PE=1 SV=2	50260.8	40285.2	43355.9	44634	1.53957	68717.2	70582.2	72102.9	63466.6
Q8NEZ4	16	2	70.8498	0.000134	1.53637	1.53637	HAS3-EVs	MV3-EVs	Histone-lysine N-methyltransferase 2C OS=Homo sapiens GN=KMT2C PE=1 SV=3	2657.49	2552.42	2678.03	2629.32	1.53637	4039.61	4039.49	3859.72	4219.62
Q9Y230	13	2	70.8211	0.14434	1.1615	1.1615	HAS3-EVs	MV3-EVs	RuvB-like 2 OS=Homo sapiens GN=RUVBL2 PE=1 SV=3	1868.91	1560.54	1809.35	1746.27	1.1615	2028.29	2168.73	2125.62	1790.53
P23246	16	8	70.5455	0.070776	1.13432	0.881587	MV3-EVs	HAS3-EVs	Splicing factor, proline- and glutamine-rich OS=Homo sapiens GN=SFPQ PE=1 SV=2	8414.81	8738.59	9173.34	8775.58	0.881587	7736.43	8141.89	7048.5	8018.91
P14314	17	10	69.9179	0.000292	3.92218	0.25496	MV3-EVs	HAS3-EVs	Glucosidase 2 subunit beta OS=Homo sapiens GN=PRKCSH PE=1 SV=2	6984.73	5858.01	5902.4	6248.38	0.25496	1593.09	1473.4	1383.37	1922.49
Q14103	13	3	69.6793	1.1e-05	19.6559	0.0508753	MV3-EVs	HAS3-EVs	Heterogeneous nuclear ribonucleoprotein D0 OS=Homo sapiens GN=HNRNPD PE=1 SV=1	1604.32	2054.03	1473.56	1710.64	0.0508753	87.0292	94.0021	86.8731	80.2124
Q5JWF2	13	3	69.3772	4.99e-05	1.86559	1.86559	HAS3-EVs	MV3-EVs	Guanine nucleotide-binding protein G(s) subunit alpha isoforms XLas OS=Homo sapiens GN=GNAS PE=1 SV=2	1687.61	1580.31	1530.87	1599.6	1.86559	2984.19	2948.01	3088.42	2916.14
O43852	12	6	69.042	0.147968	1.11543	0.896517	MV3-EVs	HAS3-EVs	Calumenin OS=Homo sapiens GN=CALU PE=1 SV=2	6253.03	6106.93	6100.29	6153.42	0.896517	5516.65	4966.48	5420.44	6163.02
P14866	11	4	68.8427	0.012376	1.23727	0.808235	MV3-EVs	HAS3-EVs	Heterogeneous nuclear ribonucleoprotein L OS=Homo sapiens GN=HNRNPL PE=1 SV=2	8207.91	8301.05	7771.72	8093.56	0.808235	6541.5	7082.83	6058.85	6482.81
Q12923	16	5	68.7907	0.00338	1.37099	1.37099	HAS3-EVs	MV3-EVs	Tyrosine-protein phosphatase non-receptor type 13 OS=Homo sapiens GN=PTPN13 PE=1 SV=2	2753.5	2355.69	2683.15	2597.45	1.37099	3561.07	3673.76	3477.74	3531.72
Q99456	14	2	68.2429	0.801345	1.03188	1.03188	HAS3-EVs	MV3-EVs	Keratin, type I cytoskeletal 12 OS=Homo sapiens GN=KRT12 PE=1 SV=1	331.456	350.512	260.308	314.092	1.03188	324.105	297.98	378.415	295.921
Q03135	17	11	68.1744	0.206903	1.06468	0.939249	MV3-EVs	HAS3-EVs	Caveolin-1 OS=Homo sapiens GN=CAV1 PE=1 SV=4	65723.7	71639.5	63386.6	66916.6	0.939249	62851.3	65249.1	61947.3	61357.6
P54886	12	5	68.1467	0.065868	1.21598	1.21598	HAS3-EVs	MV3-EVs	Delta-1-pyrroline-5-carboxylate synthase OS=Homo sapiens GN=ALDH18A1 PE=1 SV=2	3656.81	3673.16	3141.84	3490.6	1.21598	4244.52	3997.34	4750.51	3985.7
P30459	12	1	67.7054	3.11e-05	Infinity	0	MV3-EVs	HAS3-EVs	HLA class I histocompatibility antigen, A-74 alpha chain OS=Homo sapiens GN=HLA-A PE=1 SV=1	104.907	47.0421	84.8474	78.9322	0	0	0	0	0
Q13509	10	1	67.3415	0.048715	1.41134	1.41134	HAS3-EVs	MV3-EVs	Tubulin beta-3 chain OS=Homo sapiens GN=TUBB3 PE=1 SV=2	106.527	94.3552	124.606	108.496	1.41134	153.124	165.624	126.324	167.425
Q68DQ2	18	1	67.188	0.092808	1.05348	0.949237	MV3-EVs	HAS3-EVs	Very large A-kinase anchor protein OS=Homo sapiens GN=CRYBG3 PE=1 SV=3	776.553	780.043	802.052	786.216	0.949237	746.305	753.568	769.691	715.658
P49327	14	3	66.5686	0.739677	1.05528	1.05528	HAS3-EVs	MV3-EVs	Fatty acid synthase OS=Homo sapiens GN=FASN PE=1 SV=3	996.416	969.823	934.47	966.903	1.05528	1020.36	1142.96	1117.22	800.882
P78527	15	5	66.5177	0.308653	1.06856	1.06856	HAS3-EVs	MV3-EVs	DNA-dependent protein kinase catalytic subunit OS=Homo sapiens GN=PRKDC PE=1 SV=3	2710.05	2540.14	2849.52	2699.9	1.06856	2885.01	2852.01	2676.22	3126.79
P26038	13	2	66.5038	0.313245	1.13731	1.13731	HAS3-EVs	MV3-EVs	Moesin OS=Homo sapiens GN=MSN PE=1 SV=3	1022.14	746.831	920.772	896.582	1.13731	1019.69	954.099	1162.98	941.986
P62913	10	7	66.3611	0.014404	1.17968	1.17968	HAS3-EVs	MV3-EVs	60S ribosomal protein L11 OS=Homo sapiens GN=RPL11 PE=1 SV=2	10446.9	9440.42	9268.92	9718.76	1.17968	11465	11413.2	11792	11189.9
Q8TCU4	19	4	65.3306	0.000102	1.82185	1.82185	HAS3-EVs	MV3-EVs	Alstrom syndrome protein 1 OS=Homo sapiens GN=ALMS1 PE=1 SV=3	50084.7	48265.8	48988.8	49113.1	1.82185	89476.9	94565	83308.5	90557.3
P60660	11	5	64.8877	0.022937	1.21764	1.21764	HAS3-EVs	MV3-EVs	Myosin light polypeptide 6 OS=Homo sapiens GN=MYL6 PE=1 SV=2	8566.57	7679.57	7346.14	7864.09	1.21764	9575.65	8993.14	9847.01	9886.81
P48047	10	4	64.8155	0.244687	1.13242	1.13242	HAS3-EVs	MV3-EVs	ATP synthase subunit O, mitochondrial OS=Homo sapiens GN=ATP5O PE=1 SV=1	14232	13117.3	10610.8	12653.4	1.13242	14328.9	15136.6	14564.4	13285.9
P04908	20	1	64.7379	0.463433	1.55224	0.644229	MV3-EVs	HAS3-EVs	Histone H2A type 1-B/E OS=Homo sapiens GN=HIST1H2AB PE=1 SV=2	1801.24	168.61	14.059	661.304	0.644229	426.031	1268.07	10.0277	0
P62937	12	7	64.7137	0.004694	1.18662	0.84273	MV3-EVs	HAS3-EVs	Peptidyl-prolyl cis-trans isomerase A OS=Homo sapiens GN=PPIA PE=1 SV=2	48741	46317.6	46965.3	47341.3	0.84273	39895.9	38250	39613.4	41824.4
Q96GQ7	14	5	64.4848	0.074742	1.44898	1.44898	HAS3-EVs	MV3-EVs	Probable ATP-dependent RNA helicase DDX27 OS=Homo sapiens GN=DDX27 PE=1 SV=2	2313.29	2053.08	2090.88	2152.42	1.44898	3118.81	2467.69	3998.34	2890.4
P22492	11	2	64.361	0.004155	1.52914	1.52914	HAS3-EVs	MV3-EVs	Histone H1t OS=Homo sapiens GN=HIST1H1T PE=2 SV=4	376.667	396.126	430.495	401.096	1.52914	613.333	585.255	566.44	688.306
P52597	13	6	63.7422	0.023411	1.1603	0.861848	MV3-EVs	HAS3-EVs	Heterogeneous nuclear ribonucleoprotein F OS=Homo sapiens GN=HNRNPF PE=1 SV=3	8479.06	7826.51	7665.26	7990.28	0.861848	6886.41	7220.99	6885.55	6552.68
Q5T655	17	4	63.1935	0.074401	1.10281	1.10281	HAS3-EVs	MV3-EVs	Cilia- and flagella-associated protein 58 OS=Homo sapiens GN=CFAP58 PE=1 SV=1	2012.11	2117.72	2225.14	2118.32	1.10281	2336.12	2237.23	2306.09	2465.03
P23526	10	3	63.1019	0.118709	1.29503	0.772182	MV3-EVs	HAS3-EVs	Adenosylhomocysteinase OS=Homo sapiens GN=AHCY PE=1 SV=4	1459.43	1091.31	1190.77	1247.17	0.772182	963.042	993.996	1105.87	789.265
P04083	12	8	63.0648	0.337827	1.12505	0.888852	MV3-EVs	HAS3-EVs	Annexin A1 OS=Homo sapiens GN=ANXA1 PE=1 SV=2	4707.33	3522.92	3865.09	4031.78	0.888852	3583.66	3574.78	3964.72	3211.47
Q07955	11	7	62.9385	0.021422	1.24408	0.803809	MV3-EVs	HAS3-EVs	Serine/arginine-rich splicing factor 1 OS=Homo sapiens GN=SRSF1 PE=1 SV=2	15677	13609.1	14288.2	14524.8	0.803809	11675.1	10702.2	12096.2	12227
P07737	13	7	62.8256	0.000824	3.04257	0.328669	MV3-EVs	HAS3-EVs	Profilin-1 OS=Homo sapiens GN=PFN1 PE=1 SV=2	11289	9813.14	9130.43	10077.5	0.328669	3312.17	2839.89	4036.19	3060.42
Q8N4C6	12	3	62.7375	0.002357	2.0059	0.49853	MV3-EVs	HAS3-EVs	Ninein OS=Homo sapiens GN=NIN PE=1 SV=4	2912.19	3032.87	3297.16	3080.74	0.49853	1535.84	1615.63	1729.81	1262.07
P31947	13	5	61.34	0.005012	1.26041	0.793392	MV3-EVs	HAS3-EVs	14-3-3 protein sigma OS=Homo sapiens GN=SFN PE=1 SV=1	6054	6749.37	6281.69	6361.69	0.793392	5047.31	5293.41	4837.03	5011.49
P55060	12	4	60.1426	0.000911	1.17642	1.17642	HAS3-EVs	MV3-EVs	Exportin-2 OS=Homo sapiens GN=CSE1L PE=1 SV=3	2612.88	2653.85	2532.54	2599.76	1.17642	3058.4	3006.55	3131.6	3037.05
P11055	13	3	59.5355	0.018611	1.57508	1.57508	HAS3-EVs	MV3-EVs	Myosin-3 OS=Homo sapiens GN=MYH3 PE=1 SV=3	2025.64	2141.88	1948.04	2038.52	1.57508	3210.82	3921.14	2679.73	3031.59
P30084	10	4	59.2665	0.413149	1.05395	1.05395	HAS3-EVs	MV3-EVs	Enoyl-CoA hydratase, mitochondrial OS=Homo sapiens GN=ECHS1 PE=1 SV=4	10770.5	12222.1	12216.2	11736.3	1.05395	12369.5	13034.2	11431.6	12642.6
Q9NYF8	10	5	58.5589	0.001496	1.46945	0.680524	MV3-EVs	HAS3-EVs	Bcl-2-associated transcription factor 1 OS=Homo sapiens GN=BCLAF1 PE=1 SV=2	3500.98	3738.56	3768.07	3669.2	0.680524	2496.98	2664.69	2293.31	2532.95
P09493	10	3	58.4101	0.005002	1.40281	0.712857	MV3-EVs	HAS3-EVs	Tropomyosin alpha-1 chain OS=Homo sapiens GN=TPM1 PE=1 SV=2	1357.85	1292.12	1409.57	1353.18	0.712857	964.626	998.091	1033.43	862.351
O14979	10	5	57.9313	0.098135	1.46134	1.46134	HAS3-EVs	MV3-EVs	Heterogeneous nuclear ribonucleoprotein D-like OS=Homo sapiens GN=HNRNPDL PE=1 SV=3	20914.7	18459.4	12501.4	17291.8	1.46134	25269.3	23749.8	30198.4	21859.6
P27482	12	2	57.7638	0.008129	1.19446	0.837198	MV3-EVs	HAS3-EVs	Calmodulin-like protein 3 OS=Homo sapiens GN=CALML3 PE=1 SV=2	568.633	628.188	593.039	596.62	0.837198	499.489	480.223	518.241	500.002
P22087	8	3	57.7401	0.009855	1.40833	1.40833	HAS3-EVs	MV3-EVs	rRNA 2'-O-methyltransferase fibrillarin OS=Homo sapiens GN=FBL PE=1 SV=2	1905.92	1625	1657.3	1729.4	1.40833	2435.57	2353.62	2699.13	2253.96
P38159	8	2	57.4843	0.012213	1.3844	1.3844	HAS3-EVs	MV3-EVs	RNA-binding motif protein, X chromosome OS=Homo sapiens GN=RBMX PE=1 SV=3	4491.03	4549.47	4417.84	4486.11	1.3844	6210.59	6854.43	6413.14	5364.21
P0C0S5	24	4	57.2921	0.126084	1.13863	1.13863	HAS3-EVs	MV3-EVs	Histone H2A.Z OS=Homo sapiens GN=H2AFZ PE=1 SV=2	26215.6	29229.7	28589	28011.4	1.13863	31894.6	31531.2	28913.5	35239.2
P35998	10	5	56.9606	0.696228	1.02477	1.02477	HAS3-EVs	MV3-EVs	26S proteasome regulatory subunit 7 OS=Homo sapiens GN=PSMC2 PE=1 SV=3	3255.02	3083.23	3285.97	3208.07	1.02477	3287.55	3048.92	3209.31	3604.41
Q92736	19	5	56.7669	0.002625	1.61382	1.61382	HAS3-EVs	MV3-EVs	Ryanodine receptor 2 OS=Homo sapiens GN=RYR2 PE=1 SV=3	6961.2	6315.99	5960.96	6412.72	1.61382	10349	9838.16	11522.9	9685.81
Q15643	15	3	56.7468	0.000238	2.26617	0.441274	MV3-EVs	HAS3-EVs	Thyroid receptor-interacting protein 11 OS=Homo sapiens GN=TRIP11 PE=1 SV=3	5003.94	4858.62	4742.31	4868.29	0.441274	2148.25	2419.16	1949.24	2076.35
Q15029	13	5	56.545	0.008204	1.6435	1.6435	HAS3-EVs	MV3-EVs	116 kDa U5 small nuclear ribonucleoprotein component OS=Homo sapiens GN=EFTUD2 PE=1 SV=1	5273.99	5269.3	4719.18	5087.49	1.6435	8361.3	9233.68	8967.91	6882.29
P62241	7	3	56.2411	0.000754	1.38401	1.38401	HAS3-EVs	MV3-EVs	40S ribosomal protein S8 OS=Homo sapiens GN=RPS8 PE=1 SV=2	3834.93	3509.86	3866.52	3737.1	1.38401	5172.2	5307.28	5014.1	5195.22
P38117	11	6	55.8708	0.000278	1.35424	1.35424	HAS3-EVs	MV3-EVs	Electron transfer flavoprotein subunit beta OS=Homo sapiens GN=ETFB PE=1 SV=3	8052.6	8274.37	7753.78	8026.92	1.35424	10870.4	11241	10688.4	10681.6
O60264	13	1	55.8037	6.4e-06	Infinity	0	MV3-EVs	HAS3-EVs	SWI/SNF-related matrix-associated actin-dependent regulator of chromatin subfamily A member 5 OS=Homo sapiens GN=SMARCA5 PE=1 SV=1	110.229	62.9585	93.1156	88.7676	0	0	0	0	0
Q99959	10	2	55.47	0.263963	1.08064	0.925381	MV3-EVs	HAS3-EVs	Plakophilin-2 OS=Homo sapiens GN=PKP2 PE=1 SV=2	1031.48	1151.93	1182.38	1121.93	0.925381	1038.22	963.164	1034.71	1116.78
B2RTY4	11	1	55.3179	0.069226	2.29483	2.29483	HAS3-EVs	MV3-EVs	Unconventional myosin-IXa OS=Homo sapiens GN=MYO9A PE=1 SV=2	21.2778	13.6283	23.0836	19.3299	2.29483	44.3588	68.5165	37.341	27.2188
Q9UMS4	11	1	55.2972	0.013332	1.4593	1.4593	HAS3-EVs	MV3-EVs	Pre-mRNA-processing factor 19 OS=Homo sapiens GN=PRPF19 PE=1 SV=1	4490.36	4496.22	3844.02	4276.87	1.4593	6241.25	7111.9	6040.65	5571.19
Q9NRW1	10	2	55.058	0.072259	1.35963	1.35964	HAS3-EVs	MV3-EVs	Ras-related protein Rab-6B OS=Homo sapiens GN=RAB6B PE=1 SV=1	3111.8	2378.92	2529.16	2673.3	1.35964	3634.71	3125.03	4320.97	3458.12
Q2M2I5	10	1	55.0494	0.000357	13.3977	0.0746399	MV3-EVs	HAS3-EVs	Keratin, type I cytoskeletal 24 OS=Homo sapiens GN=KRT24 PE=1 SV=1	1870.48	1815.09	1978.68	1888.09	0.0746399	140.927	84.288	178.251	160.241
O60437	13	3	54.7504	0.034576	1.29556	1.29556	HAS3-EVs	MV3-EVs	Periplakin OS=Homo sapiens GN=PPL PE=1 SV=4	824.547	970.241	942.967	912.585	1.29556	1182.31	1338.44	1091.64	1116.84
Q15758	9	7	54.6755	0.047187	1.11952	0.893243	MV3-EVs	HAS3-EVs	Neutral amino acid transporter B(0) OS=Homo sapiens GN=SLC1A5 PE=1 SV=2	15709.8	14858	16102.1	15556.6	0.893243	13895.8	14777.6	13630.6	13279.3
P55072	10	5	54.6451	0.379465	1.10577	0.90435	MV3-EVs	HAS3-EVs	Transitional endoplasmic reticulum ATPase OS=Homo sapiens GN=VCP PE=1 SV=4	6199.51	6054.88	4997.86	5750.75	0.90435	5200.69	5579.94	5592.65	4429.49
P00505	9	4	54.0956	0.013115	1.2497	0.800194	MV3-EVs	HAS3-EVs	Aspartate aminotransferase, mitochondrial OS=Homo sapiens GN=GOT2 PE=1 SV=3	3974.01	3589.33	3785.74	3783.03	0.800194	3027.15	2874.88	2910.45	3296.13
Q01484	13	6	53.8872	0.828559	1.01747	0.982832	MV3-EVs	HAS3-EVs	Ankyrin-2 OS=Homo sapiens GN=ANK2 PE=1 SV=4	7798.66	7481.49	8969.7	8083.28	0.982832	7944.51	7581.12	7603.01	8649.39
P30613	9	1	53.4183	0.261259	1.74834	1.74834	HAS3-EVs	MV3-EVs	Pyruvate kinase PKLR OS=Homo sapiens GN=PKLR PE=1 SV=2	18.5928	155.778	115.046	96.4722	1.74834	168.667	188.009	135.325	182.666
P51572	11	9	53.0809	0.000378	1.82569	0.547739	MV3-EVs	HAS3-EVs	B-cell receptor-associated protein 31 OS=Homo sapiens GN=BCAP31 PE=1 SV=3	15627	17324.8	16217	16389.6	0.547739	8977.21	9264.42	8190.22	9477
Q5T9A4	12	3	53.0291	0.00152	2.21693	2.21693	HAS3-EVs	MV3-EVs	ATPase family AAA domain-containing protein 3B OS=Homo sapiens GN=ATAD3B PE=1 SV=1	1961	1518.96	1423.26	1634.41	2.21693	3623.37	3881.12	3438.91	3550.07
Q99729	8	2	52.9325	0.010569	2.15689	0.463631	MV3-EVs	HAS3-EVs	Heterogeneous nuclear ribonucleoprotein A/B OS=Homo sapiens GN=HNRNPAB PE=1 SV=2	4331.09	4036.46	2786.13	3717.89	0.463631	1723.73	1920.44	1841.63	1409.12
P13010	10	7	52.9118	0.417718	1.12036	1.12036	HAS3-EVs	MV3-EVs	X-ray repair cross-complementing protein 5 OS=Homo sapiens GN=XRCC5 PE=1 SV=3	7616.59	6140.55	5703.18	6486.77	1.12036	7267.53	6093.26	8312.82	7396.52
P50990	11	5	52.7077	0.015592	1.2967	0.771187	MV3-EVs	HAS3-EVs	T-complex protein 1 subunit theta OS=Homo sapiens GN=CCT8 PE=1 SV=4	3627.79	4073.28	3282.08	3661.05	0.771187	2823.35	2804.55	2781.22	2884.29
P62424	12	6	52.5669	0.022794	1.19407	1.19407	HAS3-EVs	MV3-EVs	60S ribosomal protein L7a OS=Homo sapiens GN=RPL7A PE=1 SV=2	8245.31	9031.25	7656.85	8311.14	1.19407	9924.11	10199.8	9856.7	9715.83
Q9P2P6	16	4	52.3509	0.050724	1.1746	1.1746	HAS3-EVs	MV3-EVs	StAR-related lipid transfer protein 9 OS=Homo sapiens GN=STARD9 PE=1 SV=3	927.716	1105.06	1029.1	1020.62	1.1746	1198.83	1260.06	1199.76	1136.67
Q9BQG0	11	3	52.1699	0.010272	1.30534	1.30534	HAS3-EVs	MV3-EVs	Myb-binding protein 1A OS=Homo sapiens GN=MYBBP1A PE=1 SV=2	5639.86	5060.87	6042.68	5581.14	1.30534	7285.31	7607.2	6909.88	7338.84
P36952	10	5	52.1405	0.167484	1.1523	1.15229	HAS3-EVs	MV3-EVs	Serpin B5 OS=Homo sapiens GN=SERPINB5 PE=1 SV=2	4581.22	4350.03	3982.46	4304.57	1.15229	4960.13	4482.89	5670.94	4726.56
Q8TCS8	10	3	51.686	0.000313	1.45766	1.45767	HAS3-EVs	MV3-EVs	Polyribonucleotide nucleotidyltransferase 1, mitochondrial OS=Homo sapiens GN=PNPT1 PE=1 SV=2	4078.47	3915.65	4024.26	4006.12	1.45767	5839.59	6193.5	5695.03	5630.24
O76021	10	5	51.3371	0.019918	1.3024	0.767813	MV3-EVs	HAS3-EVs	Ribosomal L1 domain-containing protein 1 OS=Homo sapiens GN=RSL1D1 PE=1 SV=3	7189.61	8436.2	7354.01	7659.94	0.767813	5881.41	5560.83	6478.16	5605.23
Q15233	13	4	51.1696	0.019652	1.31514	0.760374	MV3-EVs	HAS3-EVs	Non-POU domain-containing octamer-binding protein OS=Homo sapiens GN=NONO PE=1 SV=4	11420.2	11539.5	11261.5	11407.1	0.760374	8673.66	9634.33	8886.6	7500.06
Q9UQ80	8	3	51.1654	0.003295	2.43712	0.410321	MV3-EVs	HAS3-EVs	Proliferation-associated protein 2G4 OS=Homo sapiens GN=PA2G4 PE=1 SV=3	831.217	991.303	730.686	851.069	0.410321	349.211	280.125	356.259	411.25
P67809	7	2	51.0149	0.515452	1.04715	0.954971	MV3-EVs	HAS3-EVs	Nuclease-sensitive element-binding protein 1 OS=Homo sapiens GN=YBX1 PE=1 SV=3	4107.79	3824.03	3920.33	3950.72	0.954971	3772.82	3855.74	3308.16	4154.57
P10599	9	5	50.5933	0.320649	1.21066	1.21066	HAS3-EVs	MV3-EVs	Thioredoxin OS=Homo sapiens GN=TXN PE=1 SV=3	19075.8	17258.7	12154.8	16163.1	1.21066	19568	17697.4	23959.3	17047.3
Q13838	10	7	50.4844	0.02135	1.34131	1.34131	HAS3-EVs	MV3-EVs	Spliceosome RNA helicase DDX39B OS=Homo sapiens GN=DDX39B PE=1 SV=1	10625.3	9179.55	8339.39	9381.42	1.34131	12583.4	13396	12673.5	11680.7
P04899	10	2	50.2632	0.118314	1.29251	1.29251	HAS3-EVs	MV3-EVs	Guanine nucleotide-binding protein G(i) subunit alpha-2 OS=Homo sapiens GN=GNAI2 PE=1 SV=3	1243.84	1104.62	872.769	1073.74	1.29251	1387.82	1415.66	1561.31	1186.5
P09874	10	6	50.1304	0.112162	1.19604	1.19604	HAS3-EVs	MV3-EVs	Poly [ADP-ribose] polymerase 1 OS=Homo sapiens GN=PARP1 PE=1 SV=4	4444.85	3774.89	3775.77	3998.51	1.19604	4782.37	4355.48	5443.63	4548
P39023	9	2	50.0197	0.000989	2.46301	0.406007	MV3-EVs	HAS3-EVs	60S ribosomal protein L3 OS=Homo sapiens GN=RPL3 PE=1 SV=2	3491.98	3558.92	3706.9	3585.93	0.406007	1455.91	1538.07	1175.03	1654.64
Q07020	5	3	49.9727	0.162042	1.1614	1.1614	HAS3-EVs	MV3-EVs	60S ribosomal protein L18 OS=Homo sapiens GN=RPL18 PE=1 SV=2	10841.1	11354.6	9977.63	10724.5	1.1614	12455.4	13381	13347.1	10638
P62917	6	1	49.8208	0.056478	1.20147	0.832315	MV3-EVs	HAS3-EVs	60S ribosomal protein L8 OS=Homo sapiens GN=RPL8 PE=1 SV=2	457.46	509.749	577.303	514.837	0.832315	428.507	427.457	426.17	431.893
P11532	13	3	49.5738	0.419484	1.13145	1.13144	HAS3-EVs	MV3-EVs	Dystrophin OS=Homo sapiens GN=DMD PE=1 SV=3	4511.98	3390.52	3972.46	3958.32	1.13144	4478.62	4155.57	5425.89	3854.4
P26641	11	7	49.4634	0.240367	1.09603	0.912381	MV3-EVs	HAS3-EVs	Elongation factor 1-gamma OS=Homo sapiens GN=EEF1G PE=1 SV=3	10925	9430.84	11113	10489.6	0.912381	9570.52	9472.21	8954.98	10284.4
P21926	7	3	49.2212	0.109537	1.14733	1.14733	HAS3-EVs	MV3-EVs	CD9 antigen OS=Homo sapiens GN=CD9 PE=1 SV=4	22334.7	26703	24417	24484.9	1.14733	28092.3	29736.8	25763.3	28776.9
P63244	10	5	49.2141	0.000463	2.18991	0.456641	MV3-EVs	HAS3-EVs	Receptor of activated protein C kinase 1 OS=Homo sapiens GN=RACK1 PE=1 SV=3	3991.58	3576.04	3765.68	3777.77	0.456641	1725.08	1584.9	1964.99	1625.36
P49448	10	1	49.0434	0.176257	1.97097	0.507365	MV3-EVs	HAS3-EVs	Glutamate dehydrogenase 2, mitochondrial OS=Homo sapiens GN=GLUD2 PE=1 SV=2	58.7349	50.8841	95.5629	68.394	0.507365	34.7007	59.7632	32.6932	11.6457
O95831	11	9	48.9654	0.000623	1.24161	0.805404	MV3-EVs	HAS3-EVs	Apoptosis-inducing factor 1, mitochondrial OS=Homo sapiens GN=AIFM1 PE=1 SV=1	6066.51	5976.83	6424.26	6155.87	0.805404	4957.96	4931.13	4970.42	4972.33
P20648	11	1	48.9232	0.062946	1.54818	1.54818	HAS3-EVs	MV3-EVs	Potassium-transporting ATPase alpha chain 1 OS=Homo sapiens GN=ATP4A PE=2 SV=5	184.348	224.067	206.434	204.949	1.54818	317.298	342.419	229.634	379.841
P29401	7	3	48.4658	0.776091	1.01335	1.01335	HAS3-EVs	MV3-EVs	Transketolase OS=Homo sapiens GN=TKT PE=1 SV=3	2353.9	2337.62	2688.89	2460.14	1.01335	2492.98	2587.93	2450.21	2440.79
Q02878	11	5	48.3091	0.376963	1.06092	1.06092	HAS3-EVs	MV3-EVs	60S ribosomal protein L6 OS=Homo sapiens GN=RPL6 PE=1 SV=3	13620.8	14279.7	15118.5	14339.7	1.06092	15213.2	15397.4	13839.9	16402.1
Q96PK6	9	4	48.0306	0.009367	1.37492	1.37492	HAS3-EVs	MV3-EVs	RNA-binding protein 14 OS=Homo sapiens GN=RBM14 PE=1 SV=2	2823.28	2523.16	2577	2641.15	1.37492	3631.36	3962.07	3249.15	3682.86
Q6P2Q9	13	2	47.993	0.035851	1.22342	1.22342	HAS3-EVs	MV3-EVs	Pre-mRNA-processing-splicing factor 8 OS=Homo sapiens GN=PRPF8 PE=1 SV=2	4524.61	4356.55	4326.61	4402.59	1.22342	5386.22	5167.56	6056.98	4934.12
P15880	8	2	47.6892	8.15e-05	3.24699	0.307978	MV3-EVs	HAS3-EVs	40S ribosomal protein S2 OS=Homo sapiens GN=RPS2 PE=1 SV=2	1302.36	1110.48	1125.77	1179.54	0.307978	363.271	351.951	337.936	399.926
P26006	10	6	47.6457	0.001221	1.71996	1.71996	HAS3-EVs	MV3-EVs	Integrin alpha-3 OS=Homo sapiens GN=ITGA3 PE=1 SV=5	4604.49	5000.99	5379.2	4994.89	1.71996	8591	8034.05	8308.69	9430.26
P00558	8	4	47.2658	0.437373	1.03925	0.962235	MV3-EVs	HAS3-EVs	Phosphoglycerate kinase 1 OS=Homo sapiens GN=PGK1 PE=1 SV=3	3552.47	3474.11	3421.11	3482.56	0.962235	3351.05	3359.7	3610.42	3083.01
P61981	8	1	46.9499	0.209113	1.08749	0.919548	MV3-EVs	HAS3-EVs	14-3-3 protein gamma OS=Homo sapiens GN=YWHAG PE=1 SV=2	6938.73	7203.19	7662.19	7268.03	0.919548	6683.31	7079.17	6046.88	6923.88
P22695	5	1	46.8698	0.41717	1.25994	1.25994	HAS3-EVs	MV3-EVs	Cytochrome b-c1 complex subunit 2, mitochondrial OS=Homo sapiens GN=UQCRC2 PE=1 SV=3	460.109	366.791	201.819	342.906	1.25994	432.04	415.279	556.301	324.542
Q9NVP1	9	3	46.5013	0.00029	2.25827	0.442817	MV3-EVs	HAS3-EVs	ATP-dependent RNA helicase DDX18 OS=Homo sapiens GN=DDX18 PE=1 SV=2	3143.08	3140.72	3112.13	3131.98	0.442817	1386.89	1520.54	1207.58	1432.56
Q6ZTR5	11	2	46.3758	0.001625	3.88724	3.88724	HAS3-EVs	MV3-EVs	Cilia- and flagella-associated protein 47 OS=Homo sapiens GN=CFAP47 PE=2 SV=4	3484.83	2697.16	3037.9	3073.29	3.88724	11946.6	8482.43	14166.8	13190.7
A6NE01	10	1	46.3649	0.002414	168.764	0.00592543	MV3-EVs	HAS3-EVs	Protein FAM186A OS=Homo sapiens GN=FAM186A PE=2 SV=3	362.89	357.693	226.606	315.73	0.00592543	1.87083	0	5.6125	0
P62753	9	5	46.1328	0.000748	2.97486	2.97486	HAS3-EVs	MV3-EVs	40S ribosomal protein S6 OS=Homo sapiens GN=RPS6 PE=1 SV=1	5533.56	4962.57	4041.74	4845.96	2.97486	14416.1	13609.8	16569	13069.4
Q9NR09	9	2	46.0649	8.25e-06	96.4008	0.0103734	MV3-EVs	HAS3-EVs	Baculoviral IAP repeat-containing protein 6 OS=Homo sapiens GN=BIRC6 PE=1 SV=2	3208.31	2646.27	2685.28	2846.62	0.0103734	29.529	21.6869	32.9446	33.9554
Q12955	14	2	45.9033	0.007828	2.41797	0.413571	MV3-EVs	HAS3-EVs	Ankyrin-3 OS=Homo sapiens GN=ANK3 PE=1 SV=3	651.84	760.948	637.271	683.353	0.413571	282.615	196.33	355.407	296.107
P08865	11	7	45.7945	0.165827	1.20051	1.20051	HAS3-EVs	MV3-EVs	40S ribosomal protein SA OS=Homo sapiens GN=RPSA PE=1 SV=4	11712.9	12720.6	12261.3	12231.6	1.20051	14684.1	14056.4	12473.2	17522.8
P10606	8	6	45.7929	0.003072	1.39314	1.39314	HAS3-EVs	MV3-EVs	Cytochrome c oxidase subunit 5B, mitochondrial OS=Homo sapiens GN=COX5B PE=1 SV=2	23571.3	23857.6	27420.9	24949.9	1.39314	34758.7	33857.6	34350.5	36067.9
P51659	8	1	45.6908	7.58e-06	4.23913	0.235897	MV3-EVs	HAS3-EVs	Peroxisomal multifunctional enzyme type 2 OS=Homo sapiens GN=HSD17B4 PE=1 SV=3	1157.16	1141.1	1258.3	1185.52	0.235897	279.661	284.262	259.764	294.957
Q9HDC9	9	2	45.6004	0.114091	1.08494	1.08494	HAS3-EVs	MV3-EVs	Adipocyte plasma membrane-associated protein OS=Homo sapiens GN=APMAP PE=1 SV=2	2008	1912.15	1763.53	1894.56	1.08494	2055.48	2080.45	1991.39	2094.61
P35637	11	7	45.5414	0.000276	1.70828	0.585384	MV3-EVs	HAS3-EVs	RNA-binding protein FUS OS=Homo sapiens GN=FUS PE=1 SV=1	22182.7	21477.5	21745.5	21801.9	0.585384	12762.5	12165.5	12219.5	13902.5
P62269	8	5	45.5335	0.970083	1.00356	1.00356	HAS3-EVs	MV3-EVs	40S ribosomal protein S18 OS=Homo sapiens GN=RPS18 PE=1 SV=3	5566.29	6520.5	6500.42	6195.74	1.00356	6217.8	6157.35	5642.26	6853.81
Q14643	15	6	45.4618	0.005179	1.54906	1.54906	HAS3-EVs	MV3-EVs	Inositol 1,4,5-trisphosphate receptor type 1 OS=Homo sapiens GN=ITPR1 PE=1 SV=3	10166.7	10142.6	8645.6	9651.62	1.54906	14951	15990.8	15574.2	13288
P14136	14	2	45.4266	0.085826	1.25759	1.25759	HAS3-EVs	MV3-EVs	Glial fibrillary acidic protein OS=Homo sapiens GN=GFAP PE=1 SV=1	1583.62	1915.8	1814.39	1771.27	1.25759	2227.53	2379.22	1879.52	2423.84
Q8IWI9	9	3	45.3009	0.092824	1.21648	1.21648	HAS3-EVs	MV3-EVs	MAX gene-associated protein OS=Homo sapiens GN=MGA PE=1 SV=3	917.195	1143.9	1220.54	1093.88	1.21648	1330.69	1390.45	1350.29	1251.32
P35268	6	4	45.2463	0.177563	1.12628	1.12628	HAS3-EVs	MV3-EVs	60S ribosomal protein L22 OS=Homo sapiens GN=RPL22 PE=1 SV=2	11676.4	10804.1	10469.9	10983.4	1.12628	12370.4	13237.2	13010.7	10863.4
Q9NYC9	13	2	44.693	0.001315	1.65918	1.65918	HAS3-EVs	MV3-EVs	Dynein heavy chain 9, axonemal OS=Homo sapiens GN=DNAH9 PE=1 SV=3	1187.41	1249.3	1307.79	1248.17	1.65918	2070.94	1914.33	2304.84	1993.64
Q8TE73	11	2	44.4761	0.762773	1.03023	1.03023	HAS3-EVs	MV3-EVs	Dynein heavy chain 5, axonemal OS=Homo sapiens GN=DNAH5 PE=1 SV=3	189.616	126.327	209.882	175.275	1.03023	180.573	178.064	192.768	170.888
P62750	8	7	44.4258	0.081445	1.08505	1.08505	HAS3-EVs	MV3-EVs	60S ribosomal protein L23a OS=Homo sapiens GN=RPL23A PE=1 SV=1	16670.1	16244.4	16231.1	16381.9	1.08505	17775.1	18760.8	17860.7	16703.7
E9PAV3	10	2	44.2489	0.037445	1.21987	1.21987	HAS3-EVs	MV3-EVs	Nascent polypeptide-associated complex subunit alpha, muscle-specific form OS=Homo sapiens GN=NACA PE=1 SV=1	2669.11	2626.77	2531.89	2609.26	1.21987	3182.94	2855.75	3157.14	3535.95
Q14690	9	1	44.1515	8.57e-05	3.4535	3.4535	HAS3-EVs	MV3-EVs	Protein RRP5 homolog OS=Homo sapiens GN=PDCD11 PE=1 SV=3	691.232	763.02	719.948	724.733	3.4535	2502.87	2795.42	2189.43	2523.75
P84103	8	2	43.6901	0.000315	1.34455	1.34455	HAS3-EVs	MV3-EVs	Serine/arginine-rich splicing factor 3 OS=Homo sapiens GN=SRSF3 PE=1 SV=1	2183.69	2249.7	2252.59	2228.66	1.34455	2996.54	3061.97	2858.23	3069.43
Q8WWI1	11	2	43.4258	0.007103	1.44264	1.44264	HAS3-EVs	MV3-EVs	LIM domain only protein 7 OS=Homo sapiens GN=LMO7 PE=1 SV=3	914.986	848.688	742.214	835.296	1.44264	1205.03	1263.24	1238.25	1113.61
Q15717	8	6	43.133	0.004401	1.31618	1.31618	HAS3-EVs	MV3-EVs	ELAV-like protein 1 OS=Homo sapiens GN=ELAVL1 PE=1 SV=2	7019.79	7977.15	7066.78	7354.57	1.31618	9679.93	9431.13	9475.01	10133.6
P60903	13	9	43.0071	1.27e-05	1.62298	0.61615	MV3-EVs	HAS3-EVs	Protein S100-A10 OS=Homo sapiens GN=S100A10 PE=1 SV=2	35226.2	34937.3	34595.5	34919.7	0.61615	21515.7	20762	21970.2	21814.9
P04114	12	2	42.2813	0.849764	1.03888	1.03888	HAS3-EVs	MV3-EVs	Apolipoprotein B-100 OS=Homo sapiens GN=APOB PE=1 SV=2	1228.12	1375.35	1143.34	1248.94	1.03888	1297.49	1253.61	1588.86	1050.01
P78371	8	2	42.2165	0.001929	1.63292	0.612398	MV3-EVs	HAS3-EVs	T-complex protein 1 subunit beta OS=Homo sapiens GN=CCT2 PE=1 SV=4	1566.42	1781.65	1790.43	1712.83	0.612398	1048.94	962.153	1034.54	1150.12
Q15323	9	1	42.1065	0.001775	6.19603	0.161394	MV3-EVs	HAS3-EVs	Keratin, type I cuticular Ha1 OS=Homo sapiens GN=KRT31 PE=1 SV=3	1417.39	1013.73	966.106	1132.41	0.161394	182.764	176.036	253.743	118.511
P26373	8	3	41.9923	0.013517	1.78219	0.561107	MV3-EVs	HAS3-EVs	60S ribosomal protein L13 OS=Homo sapiens GN=RPL13 PE=1 SV=4	2807.39	2455.52	3080.17	2781.03	0.561107	1560.45	1202.85	1750.22	1728.29
P78559	11	2	41.7688	0.001342	1.85411	1.85411	HAS3-EVs	MV3-EVs	Microtubule-associated protein 1A OS=Homo sapiens GN=MAP1A PE=1 SV=6	2692.48	2429.36	2359.36	2493.73	1.85411	4623.67	5002.37	4826.53	4042.1
O95714	13	1	41.7275	3.48e-07	Infinity	0	MV3-EVs	HAS3-EVs	E3 ubiquitin-protein ligase HERC2 OS=Homo sapiens GN=HERC2 PE=1 SV=2	53.928	47.1701	42.2262	47.7748	0	0	0	0	0
P18206	10	1	41.6373	0.021229	1.83843	1.83843	HAS3-EVs	MV3-EVs	Vinculin OS=Homo sapiens GN=VCL PE=1 SV=4	750.549	986.877	696.408	811.278	1.83843	1491.48	1828.25	1183.03	1463.15
P50213	8	1	41.3584	0.058769	1.51271	1.51271	HAS3-EVs	MV3-EVs	Isocitrate dehydrogenase [NAD] subunit alpha, mitochondrial OS=Homo sapiens GN=IDH3A PE=1 SV=1	1616.91	1147.43	1237.78	1334.04	1.51271	2018.02	1632.62	1969.9	2451.54
Q15424	9	2	41.1724	0.377143	1.13074	1.13074	HAS3-EVs	MV3-EVs	Scaffold attachment factor B1 OS=Homo sapiens GN=SAFB PE=1 SV=4	857.852	983.954	1041.63	961.144	1.13074	1086.8	1077.45	901.468	1281.49
P12830	7	3	41.1292	0.000574	1.12032	1.12032	HAS3-EVs	MV3-EVs	Cadherin-1 OS=Homo sapiens GN=CDH1 PE=1 SV=3	1647.66	1668.27	1692.57	1669.5	1.12032	1870.37	1848.71	1861.5	1900.91
P46779	7	1	41.0582	0.0052	1.41949	1.41949	HAS3-EVs	MV3-EVs	60S ribosomal protein L28 OS=Homo sapiens GN=RPL28 PE=1 SV=3	2836.16	2980.57	2931.97	2916.23	1.41949	4139.57	4549.72	3688.96	4180.04
P50991	8	3	41.0059	0.157593	1.22538	0.816073	MV3-EVs	HAS3-EVs	T-complex protein 1 subunit delta OS=Homo sapiens GN=CCT4 PE=1 SV=4	2943.05	2685.08	3077.67	2901.93	0.816073	2368.19	2886.22	2294.91	1923.44
Q9Y5S9	6	2	40.8799	0.001153	218.514	0.00457637	MV3-EVs	HAS3-EVs	RNA-binding protein 8A OS=Homo sapiens GN=RBM8A PE=1 SV=1	1463.99	1423.08	1530.9	1472.66	0.00457637	6.73943	12.3199	1.02866	6.86974
O75477	7	1	40.8564	0.000313	3.28032	0.304848	MV3-EVs	HAS3-EVs	Erlin-1 OS=Homo sapiens GN=ERLIN1 PE=1 SV=1	1077.98	1107.64	1336.2	1173.94	0.304848	357.873	334.503	414.408	324.709
Q9Y5M8	7	3	40.8459	0.006531	1.30717	1.30717	HAS3-EVs	MV3-EVs	Signal recognition particle receptor subunit beta OS=Homo sapiens GN=SRPRB PE=1 SV=3	3861.3	3917.66	4121.5	3966.82	1.30717	5185.31	5573.3	4739.9	5242.73
P54819	7	2	40.7633	0.034835	1.29322	1.29322	HAS3-EVs	MV3-EVs	Adenylate kinase 2, mitochondrial OS=Homo sapiens GN=AK2 PE=1 SV=2	1420.52	1583.52	1737.53	1580.52	1.29322	2043.96	2255.51	1847.71	2028.68
O43175	8	1	40.4847	0.01677	1.57919	1.57919	HAS3-EVs	MV3-EVs	D-3-phosphoglycerate dehydrogenase OS=Homo sapiens GN=PHGDH PE=1 SV=4	1297.93	1123.85	1295.14	1238.97	1.57919	1956.57	2248.44	2032.08	1589.18
Q13263	7	3	39.9408	0.00094	7.21884	0.138526	MV3-EVs	HAS3-EVs	Transcription intermediary factor 1-beta OS=Homo sapiens GN=TRIM28 PE=1 SV=5	2303.84	1937.16	1693.24	1978.08	0.138526	274.016	194.433	232.915	394.702
Q96AE4	8	1	39.7979	0.194206	1.15118	1.15118	HAS3-EVs	MV3-EVs	Far upstream element-binding protein 1 OS=Homo sapiens GN=FUBP1 PE=1 SV=3	1317.57	1532.82	1337.69	1396.02	1.15118	1607.07	1817.08	1405.72	1598.42
P31949	7	2	39.7516	0.84101	1.03851	1.03851	HAS3-EVs	MV3-EVs	Protein S100-A11 OS=Homo sapiens GN=S100A11 PE=1 SV=2	154.13	148.712	163.389	155.41	1.03851	161.396	168.014	127.588	188.585
O00151	6	3	39.52	0.289271	1.15518	0.865663	MV3-EVs	HAS3-EVs	PDZ and LIM domain protein 1 OS=Homo sapiens GN=PDLIM1 PE=1 SV=4	3497.88	3376.79	3152.11	3342.26	0.865663	2893.27	2709.23	3621.47	2349.1
Q07021	6	3	39.3287	0.068013	1.30544	1.30544	HAS3-EVs	MV3-EVs	Complement component 1 Q subcomponent-binding protein, mitochondrial OS=Homo sapiens GN=C1QBP PE=1 SV=1	11824.3	14207.5	15206.9	13746.2	1.30544	17944.9	20419.7	15668.5	17746.5
P61019	6	2	39.3139	0.000692	2.21318	2.21318	HAS3-EVs	MV3-EVs	Ras-related protein Rab-2A OS=Homo sapiens GN=RAB2A PE=1 SV=1	3855.96	3687.93	3692.54	3745.48	2.21318	8289.41	7796.17	9670.01	7402.03
Q92878	10	3	39.2216	0.045946	1.26638	0.78965	MV3-EVs	HAS3-EVs	DNA repair protein RAD50 OS=Homo sapiens GN=RAD50 PE=1 SV=1	2702.07	3418.91	3179.41	3100.13	0.78965	2448.02	2373.73	2313.1	2657.22
P46781	11	7	38.978	0.007425	1.35815	0.736298	MV3-EVs	HAS3-EVs	40S ribosomal protein S9 OS=Homo sapiens GN=RPS9 PE=1 SV=3	5566.61	5389.44	4771.8	5242.62	0.736298	3860.13	3628.22	4144.85	3807.31
P11233	7	2	38.8436	0.042996	1.59638	1.59638	HAS3-EVs	MV3-EVs	Ras-related protein Ral-A OS=Homo sapiens GN=RALA PE=1 SV=1	4466.45	3068.57	3346.81	3627.28	1.59638	5790.51	4593.07	6692.66	6085.79
P30040	7	4	38.7843	0.147343	1.24431	1.24431	HAS3-EVs	MV3-EVs	Endoplasmic reticulum resident protein 29 OS=Homo sapiens GN=ERP29 PE=1 SV=4	6593.02	6250.76	5275.77	6039.85	1.24431	7515.45	6335.96	8890.51	7319.88
P11177	7	2	38.7803	0.003663	1.59556	1.59556	HAS3-EVs	MV3-EVs	Pyruvate dehydrogenase E1 component subunit beta, mitochondrial OS=Homo sapiens GN=PDHB PE=1 SV=3	3739.19	3025.43	3356.15	3373.59	1.59556	5382.77	5590.89	5663.06	4894.36
P24752	8	5	38.7111	0.072085	1.12404	0.889645	MV3-EVs	HAS3-EVs	Acetyl-CoA acetyltransferase, mitochondrial OS=Homo sapiens GN=ACAT1 PE=1 SV=1	10159.4	9857.66	10863.1	10293.4	0.889645	9157.47	9873.54	8694.91	8903.95
Q96QB1	9	4	38.4017	0.008279	1.46281	0.683615	MV3-EVs	HAS3-EVs	Rho GTPase-activating protein 7 OS=Homo sapiens GN=DLC1 PE=1 SV=4	3028.73	2911.09	3233.73	3057.85	0.683615	2090.4	2099.41	1824.16	2347.61
P50895	7	3	38.1189	0.110674	1.53709	1.53709	HAS3-EVs	MV3-EVs	Basal cell adhesion molecule OS=Homo sapiens GN=BCAM PE=1 SV=2	2818.32	1928.57	1826.69	2191.19	1.53709	3368.06	2412.78	3656.31	4035.08
P08621	8	2	38.0671	7.91e-05	2.06634	0.483948	MV3-EVs	HAS3-EVs	U1 small nuclear ribonucleoprotein 70 kDa OS=Homo sapiens GN=SNRNP70 PE=1 SV=2	1850.08	2024.86	1969.71	1948.22	0.483948	942.835	949.85	882.888	995.767
P04792	7	2	38.0641	0.173686	1.45538	0.687108	MV3-EVs	HAS3-EVs	Heat shock protein beta-1 OS=Homo sapiens GN=HSPB1 PE=1 SV=2	859.507	816.782	542.203	739.497	0.687108	508.114	393.856	710.391	420.094
Q8TDM6	11	1	38.004	9.21e-06	3.51836	3.51836	HAS3-EVs	MV3-EVs	Disks large homolog 5 OS=Homo sapiens GN=DLG5 PE=1 SV=4	795.994	862.82	868.615	842.476	3.51836	2964.14	3051.17	2764.53	3076.71
Q13740	7	1	37.8301	0.036604	1.32151	1.32151	HAS3-EVs	MV3-EVs	CD166 antigen OS=Homo sapiens GN=ALCAM PE=1 SV=2	1703.29	1864.82	2120.39	1896.16	1.32151	2505.8	2602.28	2200.62	2714.5
P61619	9	3	37.8073	0.016856	1.26274	1.26274	HAS3-EVs	MV3-EVs	Protein transport protein Sec61 subunit alpha isoform 1 OS=Homo sapiens GN=SEC61A1 PE=1 SV=2	7126.38	8424.1	7191.17	7580.55	1.26274	9572.28	9570.15	9162.72	9983.96
P07954	7	3	37.7969	0.349278	1.13388	1.13388	HAS3-EVs	MV3-EVs	Fumarate hydratase, mitochondrial OS=Homo sapiens GN=FH PE=1 SV=3	4079.13	3189.75	3513.19	3594.02	1.13388	4075.21	3406.08	4646.96	4172.58
Q13751	10	6	37.5759	0.003137	1.41003	1.41004	HAS3-EVs	MV3-EVs	Laminin subunit beta-3 OS=Homo sapiens GN=LAMB3 PE=1 SV=1	6056.07	6785.65	5814.68	6218.8	1.41004	8768.73	9090.17	8284.99	8931.02
P52815	7	1	36.9259	0.022801	1.57952	1.57952	HAS3-EVs	MV3-EVs	39S ribosomal protein L12, mitochondrial OS=Homo sapiens GN=MRPL12 PE=1 SV=2	3556.01	2603.59	2693.58	2951.06	1.57952	4661.25	3947.51	4876.21	5160.02
P20339	7	2	36.7123	0.69994	1.04159	1.04159	HAS3-EVs	MV3-EVs	Ras-related protein Rab-5A OS=Homo sapiens GN=RAB5A PE=1 SV=2	626.427	561.253	627.275	604.985	1.04159	630.147	560.21	728.35	601.883
P59190	8	2	36.0233	0.43347	1.10589	1.10589	HAS3-EVs	MV3-EVs	Ras-related protein Rab-15 OS=Homo sapiens GN=RAB15 PE=1 SV=1	989.988	1236.25	1287.77	1171.34	1.10589	1295.37	1280.82	1119.7	1485.59
A6H8Y1	8	1	35.522	0.942879	1.0279	1.0279	HAS3-EVs	MV3-EVs	Transcription factor TFIIIB component B'' homolog OS=Homo sapiens GN=BDP1 PE=1 SV=3	161.036	100.576	104.489	122.034	1.0279	125.438	197.515	88.6998	90.0997
Q16658	7	4	35.2303	0.552056	1.08563	0.921129	MV3-EVs	HAS3-EVs	Fascin OS=Homo sapiens GN=FSCN1 PE=1 SV=3	2723.89	2407.66	2089.48	2407.01	0.921129	2217.17	2037.09	2743.31	1871.11
Q9BSJ8	6	1	34.8599	0.003117	1.58217	1.58217	HAS3-EVs	MV3-EVs	Extended synaptotagmin-1 OS=Homo sapiens GN=ESYT1 PE=1 SV=1	1077.71	991.82	1048.36	1039.3	1.58217	1644.35	1730.71	1770.03	1432.31
Q15907	7	2	34.8261	0.000282	2.74763	2.74763	HAS3-EVs	MV3-EVs	Ras-related protein Rab-11B OS=Homo sapiens GN=RAB11B PE=1 SV=4	950.191	862.917	1090.82	967.977	2.74763	2659.64	2658.96	2426.98	2892.97
Q14008	8	2	34.7823	0.052609	1.39771	1.39771	HAS3-EVs	MV3-EVs	Cytoskeleton-associated protein 5 OS=Homo sapiens GN=CKAP5 PE=1 SV=3	1997.1	2498.59	2536.78	2344.16	1.39771	3276.46	3157.9	2803.76	3867.72
Q96RW7	9	2	34.5983	0.233692	1.12611	1.12611	HAS3-EVs	MV3-EVs	Hemicentin-1 OS=Homo sapiens GN=HMCN1 PE=1 SV=2	592.386	642.74	610.512	615.212	1.12611	692.799	737.334	590.188	750.876
Q9H0U4	6	1	34.2365	0.000425	2.16244	0.462441	MV3-EVs	HAS3-EVs	Ras-related protein Rab-1B OS=Homo sapiens GN=RAB1B PE=1 SV=1	1883.07	1790.23	1862.48	1845.26	0.462441	853.324	934.272	739.926	885.774
P61224	7	4	34.1204	0.027205	1.16481	1.16481	HAS3-EVs	MV3-EVs	Ras-related protein Rap-1b OS=Homo sapiens GN=RAP1B PE=1 SV=1	8280.46	7846.03	8233.76	8120.08	1.16481	9458.34	9425.12	8803.39	10146.5
Q13247	7	3	33.8837	0.012249	1.31417	0.760937	MV3-EVs	HAS3-EVs	Serine/arginine-rich splicing factor 6 OS=Homo sapiens GN=SRSF6 PE=1 SV=2	1455.6	1460.79	1582.8	1499.73	0.760937	1141.2	1179.53	1016.66	1227.41
Q8NCX0	8	4	33.7896	0.013901	1.6265	1.6265	HAS3-EVs	MV3-EVs	Coiled-coil domain-containing protein 150 OS=Homo sapiens GN=CCDC150 PE=1 SV=2	1972.53	1846.03	2040.29	1952.95	1.6265	3176.48	3752.07	2569.54	3207.83
Q6IQ22	8	2	33.6319	0.005393	1.55122	1.55122	HAS3-EVs	MV3-EVs	Ras-related protein Rab-12 OS=Homo sapiens GN=RAB12 PE=1 SV=3	1464.45	1823.57	1562.53	1616.85	1.55122	2508.09	2554.18	2286.39	2683.71
P62701	7	4	33.5825	0.855912	1.01336	1.01336	HAS3-EVs	MV3-EVs	40S ribosomal protein S4, X isoform OS=Homo sapiens GN=RPS4X PE=1 SV=2	2597.09	2824.49	2905.59	2775.72	1.01336	2812.81	2542.11	2881.92	3014.41
P37837	6	2	33.5598	0.004498	1.35523	0.73788	MV3-EVs	HAS3-EVs	Transaldolase OS=Homo sapiens GN=TALDO1 PE=1 SV=2	1646.31	1681.28	1447.72	1591.77	0.73788	1174.53	1184.03	1217.24	1122.34
Q969G5	6	3	33.5441	0.059448	1.34087	1.34087	HAS3-EVs	MV3-EVs	Caveolae-associated protein 3 OS=Homo sapiens GN=CAVIN3 PE=1 SV=3	3305.17	2497.75	2683.06	2828.66	1.34087	3792.88	4347.6	3361.71	3669.31
Q15459	6	2	33.4282	0.046931	1.61972	1.61972	HAS3-EVs	MV3-EVs	Splicing factor 3A subunit 1 OS=Homo sapiens GN=SF3A1 PE=1 SV=1	2112.78	1883.37	1715.44	1903.86	1.61972	3083.72	3873.92	3083.22	2294.01
Q8IUG5	8	3	32.6246	3.26e-05	2.82725	2.82725	HAS3-EVs	MV3-EVs	Unconventional myosin-XVIIIb OS=Homo sapiens GN=MYO18B PE=1 SV=1	1000.09	1063.67	1185.18	1082.98	2.82725	3061.86	3022.26	3046.7	3116.62
Q5T4S7	11	5	32.5977	0.00064	1.75042	1.75042	HAS3-EVs	MV3-EVs	E3 ubiquitin-protein ligase UBR4 OS=Homo sapiens GN=UBR4 PE=1 SV=1	3212.62	3196.48	3250.02	3219.71	1.75042	5635.85	5282.62	6299.04	5325.89
Q8TCT9	6	3	32.5177	0.525176	1.05313	1.05313	HAS3-EVs	MV3-EVs	Minor histocompatibility antigen H13 OS=Homo sapiens GN=HM13 PE=1 SV=1	3112.7	3946.34	3475.26	3511.43	1.05313	3698	3415.38	3805.41	3873.22
Q5T1R4	10	2	32.4936	0.187301	1.13298	0.882628	MV3-EVs	HAS3-EVs	Transcription factor HIVEP3 OS=Homo sapiens GN=HIVEP3 PE=2 SV=1	2688.83	2246.32	2349.59	2428.24	0.882628	2143.24	2056.74	2391.11	1981.87
Q8IVT2	7	4	32.4193	0.002948	1.5708	1.5708	HAS3-EVs	MV3-EVs	Mitotic interactor and substrate of PLK1 OS=Homo sapiens GN=MISP PE=1 SV=1	2798.83	2412.81	2378.59	2530.08	1.5708	3974.25	4351.72	3818.42	3752.61
Q9ULE4	8	2	31.9462	0.833869	1.02471	1.02471	HAS3-EVs	MV3-EVs	Protein FAM184B OS=Homo sapiens GN=FAM184B PE=2 SV=3	831.88	908.938	993.443	911.421	1.02471	933.939	870.81	847.494	1083.51
P62249	8	3	31.9117	0.019989	1.59811	0.62574	MV3-EVs	HAS3-EVs	40S ribosomal protein S16 OS=Homo sapiens GN=RPS16 PE=1 SV=2	1916.77	2379.93	2862.31	2386.34	0.62574	1493.23	1584.26	1504.9	1390.53
Q92673	7	2	31.8499	0.004188	1.51328	0.660814	MV3-EVs	HAS3-EVs	Sortilin-related receptor OS=Homo sapiens GN=SORL1 PE=1 SV=2	947.582	793.08	901.032	880.565	0.660814	581.889	635.454	565.354	544.86
P39656	5	2	31.8382	0.01159	1.42901	1.429	HAS3-EVs	MV3-EVs	Dolichyl-diphosphooligosaccharide--protein glycosyltransferase 48 kDa subunit OS=Homo sapiens GN=DDOST PE=1 SV=4	2571.97	2154.26	2402.11	2376.11	1.429	3395.47	3100.93	3813.51	3271.99
P09429	9	5	31.6889	0.000749	2.39235	0.417999	MV3-EVs	HAS3-EVs	High mobility group protein B1 OS=Homo sapiens GN=HMGB1 PE=1 SV=3	2590.22	2723.86	2911.57	2741.88	0.417999	1146.1	1148.37	971.26	1318.68
Q5JPE7	7	3	31.5463	0.012022	1.73015	1.73015	HAS3-EVs	MV3-EVs	Nodal modulator 2 OS=Homo sapiens GN=NOMO2 PE=1 SV=1	1812.72	1292.51	1742.86	1616.03	1.73015	2795.98	2438.74	3074.96	2874.23
O75533	7	5	31.5123	0.017956	1.25296	1.25296	HAS3-EVs	MV3-EVs	Splicing factor 3B subunit 1 OS=Homo sapiens GN=SF3B1 PE=1 SV=3	4232.86	4334.86	4416.96	4328.23	1.25296	5423.1	5171.65	5054.61	6043.04
Q07065	8	2	31.4799	0.000275	1.77677	1.77677	HAS3-EVs	MV3-EVs	Cytoskeleton-associated protein 4 OS=Homo sapiens GN=CKAP4 PE=1 SV=2	1312.32	1318.92	1376.53	1335.92	1.77677	2373.63	2165.89	2503.4	2451.59
Q709C8	11	2	31.3383	0.036475	1.25291	0.79814	MV3-EVs	HAS3-EVs	Vacuolar protein sorting-associated protein 13C OS=Homo sapiens GN=VPS13C PE=1 SV=1	2749.77	2545.14	3119.31	2804.74	0.79814	2238.58	2115	2423.55	2177.17
Q03113	6	1	31.2063	0.000175	2.37669	0.420754	MV3-EVs	HAS3-EVs	Guanine nucleotide-binding protein subunit alpha-12 OS=Homo sapiens GN=GNA12 PE=1 SV=4	954.586	984.826	1057.2	998.872	0.420754	420.279	447.62	374.105	439.113
P36542	6	1	31.0793	0.000953	22.6968	0.0440591	MV3-EVs	HAS3-EVs	ATP synthase subunit gamma, mitochondrial OS=Homo sapiens GN=ATP5C1 PE=1 SV=1	782.784	867.76	963.49	871.345	0.0440591	38.3906	41.9213	16.715	56.5356
Q8NFW1	10	1	30.7074	0.026557	1.99165	0.502095	MV3-EVs	HAS3-EVs	Collagen alpha-1(XXII) chain OS=Homo sapiens GN=COL22A1 PE=2 SV=2	740.143	1196.48	1019.44	985.355	0.502095	494.742	395.414	449.379	639.432
O75947	6	4	30.5393	0.007197	1.60862	0.621649	MV3-EVs	HAS3-EVs	ATP synthase subunit d, mitochondrial OS=Homo sapiens GN=ATP5H PE=1 SV=3	15356	14598.2	12981.5	14311.9	0.621649	8896.97	9941.12	9175.72	7574.09
P46977	7	4	30.4374	0.148934	1.17202	0.853225	MV3-EVs	HAS3-EVs	Dolichyl-diphosphooligosaccharide--protein glycosyltransferase subunit STT3A OS=Homo sapiens GN=STT3A PE=1 SV=2	7000.54	5694.08	5978.9	6224.51	0.853225	5310.9	5080.19	5991.19	4861.33
Q8IVF6	7	1	30.338	0.497966	1.12201	1.12201	HAS3-EVs	MV3-EVs	Ankyrin repeat domain-containing protein 18A OS=Homo sapiens GN=ANKRD18A PE=2 SV=3	55.6622	113.862	90.6564	86.7268	1.12201	97.3086	96.5745	96.0817	99.2697
P38919	6	3	30.2694	0.129123	1.13888	1.13888	HAS3-EVs	MV3-EVs	Eukaryotic initiation factor 4A-III OS=Homo sapiens GN=EIF4A3 PE=1 SV=4	2240.14	1853.24	1794.82	1962.73	1.13888	2235.32	2299.65	2199.64	2206.66
Q9H3N1	5	3	30.1741	0.003081	1.45836	1.45836	HAS3-EVs	MV3-EVs	Thioredoxin-related transmembrane protein 1 OS=Homo sapiens GN=TMX1 PE=1 SV=1	5180.25	4929.02	5625.35	5244.87	1.45836	7648.89	7290.44	7309.96	8346.28
Q5VT06	7	1	30.1014	0.001461	115.423	0.00866378	MV3-EVs	HAS3-EVs	Centrosome-associated protein 350 OS=Homo sapiens GN=CEP350 PE=1 SV=1	436.683	388.676	583.544	469.634	0.00866378	4.06881	1.24866	1.18262	9.77515
Q01105	4	2	29.9151	0.001746	1.43325	0.697717	MV3-EVs	HAS3-EVs	Protein SET OS=Homo sapiens GN=SET PE=1 SV=3	4464.03	4421.83	4426.88	4437.58	0.697717	3096.17	3307.86	2811.73	3168.92
P13535	8	1	29.7499	5.61e-05	10.1938	10.1938	HAS3-EVs	MV3-EVs	Myosin-8 OS=Homo sapiens GN=MYH8 PE=1 SV=3	61.721	87.3183	61.435	70.1581	10.1938	715.175	797.498	662.031	685.996
P37802	5	2	29.6233	0.470414	1.06357	1.06357	HAS3-EVs	MV3-EVs	Transgelin-2 OS=Homo sapiens GN=TAGLN2 PE=1 SV=3	1121.81	1040.62	1203.93	1122.12	1.06357	1193.45	1340.36	1091.34	1148.65
P36957	6	3	29.5034	0.096663	1.18224	0.845853	MV3-EVs	HAS3-EVs	Dihydrolipoyllysine-residue succinyltransferase component of 2-oxoglutarate dehydrogenase complex, mitochondrial OS=Homo sapiens GN=DLST PE=1 SV=4	1672.66	2100.1	1832.56	1868.44	0.845853	1580.43	1497.59	1546.23	1697.46
P30044	5	3	29.3609	0.161659	1.12922	1.12922	HAS3-EVs	MV3-EVs	Peroxiredoxin-5, mitochondrial OS=Homo sapiens GN=PRDX5 PE=1 SV=4	5886.57	6498.17	5551.07	5978.6	1.12922	6751.19	6634.21	7431.96	6187.39
P09211	5	3	29.3478	0.002719	1.57645	1.57645	HAS3-EVs	MV3-EVs	Glutathione S-transferase P OS=Homo sapiens GN=GSTP1 PE=1 SV=2	5459.31	4785.74	4849.67	5031.57	1.57645	7932	7355.63	8798.57	7641.81
Q08378	7	2	29.0994	0.025103	1.12307	0.890417	MV3-EVs	HAS3-EVs	Golgin subfamily A member 3 OS=Homo sapiens GN=GOLGA3 PE=1 SV=2	6655.53	6201.58	6673.13	6510.08	0.890417	5796.69	5858.72	5543.06	5988.27
P53007	6	2	28.9898	0.000794	1.51437	1.51437	HAS3-EVs	MV3-EVs	Tricarboxylate transport protein, mitochondrial OS=Homo sapiens GN=SLC25A1 PE=1 SV=2	8910.51	9488.29	10091	9496.61	1.51437	14381.4	14761.6	13592.1	14790.5
P61106	5	1	28.9876	0.003288	1.56141	1.56141	HAS3-EVs	MV3-EVs	Ras-related protein Rab-14 OS=Homo sapiens GN=RAB14 PE=1 SV=4	2020.57	1941.74	2051.07	2004.46	1.56141	3129.79	2785.59	3526.44	3077.34
P30048	5	1	28.7763	0.160898	1.2611	1.2611	HAS3-EVs	MV3-EVs	Thioredoxin-dependent peroxide reductase, mitochondrial OS=Homo sapiens GN=PRDX3 PE=1 SV=3	2218.46	1541.86	2246.41	2002.24	1.2611	2525.03	2195.07	2668.76	2711.26
P30041	5	2	28.6151	0.712126	1.12277	1.12277	HAS3-EVs	MV3-EVs	Peroxiredoxin-6 OS=Homo sapiens GN=PRDX6 PE=1 SV=3	1356.01	796.157	887.331	1013.17	1.12277	1137.56	763.898	1539.97	1108.81
O60469	7	2	28.5524	0.479044	1.09261	1.09261	HAS3-EVs	MV3-EVs	Down syndrome cell adhesion molecule OS=Homo sapiens GN=DSCAM PE=1 SV=2	694.211	710.158	840.061	748.143	1.09261	817.427	918.019	853.338	680.924
Q6DT37	8	3	28.5261	0.32671	1.04338	0.95842	MV3-EVs	HAS3-EVs	Serine/threonine-protein kinase MRCK gamma OS=Homo sapiens GN=CDC42BPG PE=1 SV=2	2865.73	2748.09	2802.46	2805.43	0.95842	2688.78	2889.44	2617.02	2559.87
Q15046	5	2	28.5045	0.195355	1.58111	0.632468	MV3-EVs	HAS3-EVs	Lysine--tRNA ligase OS=Homo sapiens GN=KARS PE=1 SV=3	515.978	454.562	236.133	402.225	0.632468	254.394	285.858	278.268	199.057
Q96L93	8	1	28.3568	0.031325	1.13271	1.13271	HAS3-EVs	MV3-EVs	Kinesin-like protein KIF16B OS=Homo sapiens GN=KIF16B PE=1 SV=2	400.451	375.624	421.438	399.171	1.13271	452.144	468.81	438.775	448.847
P05387	6	2	28.2457	0.796342	1.02907	0.971751	MV3-EVs	HAS3-EVs	60S acidic ribosomal protein P2 OS=Homo sapiens GN=RPLP2 PE=1 SV=1	5150.4	6063.32	4780.02	5331.25	0.971751	5180.65	4945.24	6238.7	4358
Q14839	7	2	27.7704	0.856892	1.09612	0.912309	MV3-EVs	HAS3-EVs	Chromodomain-helicase-DNA-binding protein 4 OS=Homo sapiens GN=CHD4 PE=1 SV=2	2334.35	1151.12	1204.95	1563.47	0.912309	1426.37	1749.59	1254.78	1274.74
P07814	6	3	27.4251	0.050289	1.24729	0.801736	MV3-EVs	HAS3-EVs	Bifunctional glutamate/proline--tRNA ligase OS=Homo sapiens GN=EPRS PE=1 SV=5	2266.73	1896.94	2130.61	2098.1	0.801736	1682.12	1810.49	1486.78	1749.09
Q5JTH9	6	2	27.3314	0.035355	1.22303	0.81764	MV3-EVs	HAS3-EVs	RRP12-like protein OS=Homo sapiens GN=RRP12 PE=1 SV=2	2004.4	2118.77	2251.01	2124.73	0.81764	1737.26	1892.47	1562.53	1756.79
Q6NUK1	5	1	27.2365	0.025884	1.36546	1.36546	HAS3-EVs	MV3-EVs	Calcium-binding mitochondrial carrier protein SCaMC-1 OS=Homo sapiens GN=SLC25A24 PE=1 SV=2	1605.48	1702.79	1896.95	1735.07	1.36546	2369.18	2560.53	2516.85	2030.16
P30622	8	2	27.1694	0.000216	5.29599	0.188822	MV3-EVs	HAS3-EVs	CAP-Gly domain-containing linker protein 1 OS=Homo sapiens GN=CLIP1 PE=1 SV=2	1448.04	1376.08	1396.25	1406.79	0.188822	265.633	310.573	202.195	284.131
Q8IZP2	5	1	27.0374	0.174348	1.79616	1.79616	HAS3-EVs	MV3-EVs	Putative protein FAM10A4 OS=Homo sapiens GN=ST13P4 PE=5 SV=1	245.656	178.787	150.694	191.712	1.79616	344.345	505.877	338.586	188.571
Q14254	6	3	26.9274	0.061163	1.37365	1.37365	HAS3-EVs	MV3-EVs	Flotillin-2 OS=Homo sapiens GN=FLOT2 PE=1 SV=2	1777.77	1732.03	1478.77	1662.86	1.37365	2284.18	2314.22	2675.74	1862.58
P62280	6	3	26.9148	0.047574	1.14501	0.873351	MV3-EVs	HAS3-EVs	40S ribosomal protein S11 OS=Homo sapiens GN=RPS11 PE=1 SV=3	6738.37	7004.28	6905.61	6882.75	0.873351	6011.06	6396.71	5468.95	6167.51
Q6UXY8	4	1	26.8992	0.043723	1.27959	0.781502	MV3-EVs	HAS3-EVs	Transmembrane channel-like protein 5 OS=Homo sapiens GN=TMC5 PE=2 SV=3	4610.87	5694.13	5013.01	5106	0.781502	3990.35	3909.48	3629.56	4432.01
Q99715	8	2	26.8821	0.006016	1.41041	1.41041	HAS3-EVs	MV3-EVs	Collagen alpha-1(XII) chain OS=Homo sapiens GN=COL12A1 PE=1 SV=2	3291.22	3295.15	3440.39	3342.25	1.41041	4713.94	4921.29	4150.73	5069.78
Q16629	6	5	26.7678	0.002805	1.43348	1.43348	HAS3-EVs	MV3-EVs	Serine/arginine-rich splicing factor 7 OS=Homo sapiens GN=SRSF7 PE=1 SV=1	12014.4	11857.5	14017.6	12629.8	1.43348	18104.5	17726	18027.9	18559.8
Q9Y5B9	5	1	26.396	0.000905	1.9664	1.9664	HAS3-EVs	MV3-EVs	FACT complex subunit SPT16 OS=Homo sapiens GN=SUPT16H PE=1 SV=1	2696.99	2685.3	2838.8	2740.36	1.9664	5388.64	6128.46	5286.43	4751.03
P09382	8	6	26.387	0.031015	1.19898	1.19898	HAS3-EVs	MV3-EVs	Galectin-1 OS=Homo sapiens GN=LGALS1 PE=1 SV=2	20072.6	16620.8	18293.5	18329	1.19898	21976.1	22583.7	21459.6	21885
P35749	7	1	26.3372	0.743262	1.05078	0.951678	MV3-EVs	HAS3-EVs	Myosin-11 OS=Homo sapiens GN=MYH11 PE=1 SV=3	363.966	291.939	410.523	355.476	0.951678	338.299	366.236	276.395	372.266
Q14160	9	2	26.3148	0.006245	2.35285	0.425016	MV3-EVs	HAS3-EVs	Protein scribble homolog OS=Homo sapiens GN=SCRIB PE=1 SV=4	414.074	628.052	410.507	484.211	0.425016	205.797	179.215	233.572	204.605
Q9Y4F4	5	2	26.2363	0.015457	1.41427	1.41427	HAS3-EVs	MV3-EVs	TOG array regulator of axonemal microtubules protein 1 OS=Homo sapiens GN=TOGARAM1 PE=1 SV=4	2244.08	2182.54	2184.86	2203.83	1.41427	3116.81	2812.24	3653.52	2884.68
Q9H4G0	5	1	26.1812	8.78e-06	19.4898	0.0513089	MV3-EVs	HAS3-EVs	Band 4.1-like protein 1 OS=Homo sapiens GN=EPB41L1 PE=1 SV=2	597.677	570.49	722.431	630.199	0.0513089	32.3348	27.7531	34.1355	35.1159
P62851	5	3	26.1436	0.233973	1.24513	0.803127	MV3-EVs	HAS3-EVs	40S ribosomal protein S25 OS=Homo sapiens GN=RPS25 PE=1 SV=1	2395.19	2588.36	2830.39	2604.64	0.803127	2091.86	1497.85	2668.74	2108.99
O00767	6	4	26.056	0.324213	1.07646	0.928969	MV3-EVs	HAS3-EVs	Acyl-CoA desaturase OS=Homo sapiens GN=SCD PE=1 SV=2	3350.38	3533.81	3266.44	3383.54	0.928969	3143.21	3098.9	2812.29	3518.43
P24534	6	3	25.9287	0.015564	1.36738	0.731324	MV3-EVs	HAS3-EVs	Elongation factor 1-beta OS=Homo sapiens GN=EEF1B2 PE=1 SV=3	2554.86	2593.85	2515.5	2554.74	0.731324	1868.34	2143.63	1824.89	1636.51
P09661	4	1	25.9149	0.794859	1.03759	1.03759	HAS3-EVs	MV3-EVs	U2 small nuclear ribonucleoprotein A' OS=Homo sapiens GN=SNRPA1 PE=1 SV=2	1398.88	1505.43	923.541	1275.95	1.03759	1323.92	1161.69	1579.6	1230.46
Q5THR3	7	1	25.6168	0.015648	1.49591	1.49591	HAS3-EVs	MV3-EVs	EF-hand calcium-binding domain-containing protein 6 OS=Homo sapiens GN=EFCAB6 PE=1 SV=1	2246.67	1833.18	2104.47	2061.44	1.49591	3083.73	3523.36	3046.74	2681.1
Q8WXX0	8	3	25.5993	0.017828	1.86163	1.86163	HAS3-EVs	MV3-EVs	Dynein heavy chain 7, axonemal OS=Homo sapiens GN=DNAH7 PE=1 SV=2	309.212	295.46	316.195	306.956	1.86163	571.437	613.839	686.3	414.173
Q9Y277	4	1	25.5931	0.000528	1.79143	1.79143	HAS3-EVs	MV3-EVs	Voltage-dependent anion-selective channel protein 3 OS=Homo sapiens GN=VDAC3 PE=1 SV=1	3644.98	3864.2	3937.41	3815.53	1.79143	6835.24	7284.15	6149.52	7072.05
P18754	4	1	25.495	0.001106	6.86731	0.145617	MV3-EVs	HAS3-EVs	Regulator of chromosome condensation OS=Homo sapiens GN=RCC1 PE=1 SV=1	1208.4	1322.87	1137.44	1222.9	0.145617	178.076	110.931	246.495	176.802
O14686	7	3	25.4479	0.0399	1.26097	1.26097	HAS3-EVs	MV3-EVs	Histone-lysine N-methyltransferase 2D OS=Homo sapiens GN=KMT2D PE=1 SV=2	1364.53	1571.25	1619.29	1518.36	1.26097	1914.6	1924.71	2094.52	1724.58
P12532	5	2	25.4373	0.057476	1.64133	1.64133	HAS3-EVs	MV3-EVs	Creatine kinase U-type, mitochondrial OS=Homo sapiens GN=CKMT1A PE=1 SV=1	5708.04	4993.85	3439.63	4713.84	1.64133	7736.97	7125.12	9564.28	6521.5
P62263	7	6	25.3051	0.030613	1.23658	1.23658	HAS3-EVs	MV3-EVs	40S ribosomal protein S14 OS=Homo sapiens GN=RPS14 PE=1 SV=3	3776.38	3540.38	4145.34	3820.7	1.23658	4724.6	4411.57	5148.31	4613.92
Q9BVP2	6	2	25.2088	0.312363	1.08394	1.08394	HAS3-EVs	MV3-EVs	Guanine nucleotide-binding protein-like 3 OS=Homo sapiens GN=GNL3 PE=1 SV=2	1136.28	1198.81	1214.65	1183.25	1.08394	1282.56	1125.61	1348.38	1373.71
Q14566	6	2	25.1809	0.000165	1.46325	1.46325	HAS3-EVs	MV3-EVs	DNA replication licensing factor MCM6 OS=Homo sapiens GN=MCM6 PE=1 SV=1	1083.54	1092.04	1049.26	1074.95	1.46325	1572.92	1544.99	1522.68	1651.09
Q9NSE4	6	1	25.1656	0.129452	1.44514	1.44514	HAS3-EVs	MV3-EVs	Isoleucine--tRNA ligase, mitochondrial OS=Homo sapiens GN=IARS2 PE=1 SV=2	367.344	240.45	326.934	311.576	1.44514	450.27	402.959	582.802	365.047
Q96Q15	6	1	25.0834	0.00033	15.0729	0.0663441	MV3-EVs	HAS3-EVs	Serine/threonine-protein kinase SMG1 OS=Homo sapiens GN=SMG1 PE=1 SV=3	499.21	444.313	525.976	489.833	0.0663441	32.4976	38.1117	40.0827	19.2982
Q7L5N7	5	3	24.9887	0.336296	1.07091	1.07091	HAS3-EVs	MV3-EVs	Lysophosphatidylcholine acyltransferase 2 OS=Homo sapiens GN=LPCAT2 PE=1 SV=1	12196.6	11685.1	12934.4	12272	1.07091	13142.2	13068.8	11964.9	14393
O00483	3	1	24.9841	0.8794	1.00642	0.993619	MV3-EVs	HAS3-EVs	Cytochrome c oxidase subunit NDUFA4 OS=Homo sapiens GN=NDUFA4 PE=1 SV=1	639.36	691.039	692.047	674.149	0.993619	669.847	818.213	637.43	553.898
Q09028	4	4	24.9681	0.958299	1.00023	0.999773	MV3-EVs	HAS3-EVs	Histone-binding protein RBBP4 OS=Homo sapiens GN=RBBP4 PE=1 SV=3	8412.67	8024.14	8912.06	8449.62	0.999773	8447.7	7324.35	9307.23	8711.53
P04040	4	1	24.9677	0.610176	1.09707	1.09707	HAS3-EVs	MV3-EVs	Catalase OS=Homo sapiens GN=CAT PE=1 SV=3	544.324	593.617	496.034	544.658	1.09707	597.526	740.955	470.086	581.538
P51648	4	3	24.9512	0.08906	1.20107	1.20107	HAS3-EVs	MV3-EVs	Fatty aldehyde dehydrogenase OS=Homo sapiens GN=ALDH3A2 PE=1 SV=1	2649.64	2663.27	3037.56	2783.49	1.20107	3343.18	2916.84	3472.16	3640.53
P50454	8	4	24.8561	0.004949	2.08241	0.480213	MV3-EVs	HAS3-EVs	Serpin H1 OS=Homo sapiens GN=SERPINH1 PE=1 SV=2	6098.01	6084.89	7441.21	6541.37	0.480213	3141.25	3359	3587.23	2477.53
P46776	3	1	24.8293	0.033485	1.45407	1.45407	HAS3-EVs	MV3-EVs	60S ribosomal protein L27a OS=Homo sapiens GN=RPL27A PE=1 SV=2	3034.77	2565.97	2913.64	2838.12	1.45407	4126.84	3536.49	4988.59	3855.43
P61313	5	2	24.7748	0.000307	10.6812	0.0936227	MV3-EVs	HAS3-EVs	60S ribosomal protein L15 OS=Homo sapiens GN=RPL15 PE=1 SV=2	1425.07	1131.85	1241.91	1266.28	0.0936227	118.552	91.7603	167.978	95.9179
P50502	4	1	24.7581	0.009766	2.95272	0.33867	MV3-EVs	HAS3-EVs	Hsc70-interacting protein OS=Homo sapiens GN=ST13 PE=1 SV=2	325.786	352.514	285.305	321.202	0.33867	108.781	68.8038	101.301	156.24
Q13547	3	1	24.6993	0.318118	1.24899	1.24899	HAS3-EVs	MV3-EVs	Histone deacetylase 1 OS=Homo sapiens GN=HDAC1 PE=1 SV=1	856.179	706.978	890.719	817.959	1.24899	1021.62	721.527	1131.36	1211.97
P99999	4	1	24.2602	0.081932	1.42132	1.42132	HAS3-EVs	MV3-EVs	Cytochrome c OS=Homo sapiens GN=CYCS PE=1 SV=2	1172.02	883.321	728.799	928.047	1.42132	1319.05	1216.38	1528.39	1212.38
O75526	5	2	24.2157	0.019651	1.64435	0.608144	MV3-EVs	HAS3-EVs	RNA-binding motif protein, X-linked-like-2 OS=Homo sapiens GN=RBMXL2 PE=1 SV=3	257.975	234.643	232.27	241.63	0.608144	146.945	115.494	142.834	182.509
P62081	4	1	24.0058	0.007696	2.90372	0.344386	MV3-EVs	HAS3-EVs	40S ribosomal protein S7 OS=Homo sapiens GN=RPS7 PE=1 SV=1	197.272	307.618	359.244	288.045	0.344386	99.1985	108.576	78.5677	110.451
O14818	4	2	23.7867	0.16742	1.20756	0.828116	MV3-EVs	HAS3-EVs	Proteasome subunit alpha type-7 OS=Homo sapiens GN=PSMA7 PE=1 SV=1	3444.9	3374.9	3774.09	3531.3	0.828116	2924.32	3173.71	2303.96	3295.3
P07305	4	3	23.7649	0.01296	1.32345	0.755599	MV3-EVs	HAS3-EVs	Histone H1.0 OS=Homo sapiens GN=H1F0 PE=1 SV=3	5358.24	5528.82	5351.51	5412.86	0.755599	4089.95	4309.33	3572.34	4388.17
P62826	7	5	23.6237	0.214555	1.11036	1.11036	HAS3-EVs	MV3-EVs	GTP-binding nuclear protein Ran OS=Homo sapiens GN=RAN PE=1 SV=3	16206.4	14788.9	14883.4	15292.9	1.11036	16980.7	18562.3	17356.3	15023.5
Q13464	6	1	23.6088	0.013057	1.17182	1.17182	HAS3-EVs	MV3-EVs	Rho-associated protein kinase 1 OS=Homo sapiens GN=ROCK1 PE=1 SV=1	2235.1	2132.13	2177.69	2181.64	1.17182	2556.49	2634.42	2384.03	2651.03
Q12874	4	2	23.569	0.879016	1.03425	1.03425	HAS3-EVs	MV3-EVs	Splicing factor 3A subunit 3 OS=Homo sapiens GN=SF3A3 PE=1 SV=1	1613.9	1632.38	1289.78	1512.02	1.03425	1563.81	1370.26	1970.4	1350.77
Q9BS26	5	3	23.4394	0.001541	1.5218	1.5218	HAS3-EVs	MV3-EVs	Endoplasmic reticulum resident protein 44 OS=Homo sapiens GN=ERP44 PE=1 SV=1	6025.96	5711.55	6427.9	6055.14	1.5218	9214.7	8763.99	8868.49	10011.6
P51148	4	1	23.4361	0.006691	1.48636	0.672785	MV3-EVs	HAS3-EVs	Ras-related protein Rab-5C OS=Homo sapiens GN=RAB5C PE=1 SV=2	825.266	759.595	864.992	816.618	0.672785	549.408	512.899	509.52	625.806
P80723	4	4	23.4209	0.000256	3.08095	0.324575	MV3-EVs	HAS3-EVs	Brain acid soluble protein 1 OS=Homo sapiens GN=BASP1 PE=1 SV=2	1709.98	1684.21	1717.09	1703.76	0.324575	552.998	642.75	466.657	549.588
P49790	5	1	23.3716	0.015902	1.77919	1.77919	HAS3-EVs	MV3-EVs	Nuclear pore complex protein Nup153 OS=Homo sapiens GN=NUP153 PE=1 SV=2	547.373	376.303	391.18	438.285	1.77919	779.794	777.99	892.753	668.639
P18031	5	1	23.3489	0.023578	9.3894	0.106503	MV3-EVs	HAS3-EVs	Tyrosine-protein phosphatase non-receptor type 1 OS=Homo sapiens GN=PTPN1 PE=1 SV=1	762.998	535.839	414.078	570.972	0.106503	60.8103	10.5141	116.441	55.4753
O95202	5	1	23.3429	0.070892	1.50472	1.50472	HAS3-EVs	MV3-EVs	Mitochondrial proton/calcium exchanger protein OS=Homo sapiens GN=LETM1 PE=1 SV=1	852.732	719.363	693.919	755.338	1.50472	1136.57	829.597	1306.75	1273.37
P18827	3	1	23.3198	0.000387	1.89347	1.89347	HAS3-EVs	MV3-EVs	Syndecan-1 OS=Homo sapiens GN=SDC1 PE=1 SV=3	1367.45	1240.48	1273.91	1293.95	1.89347	2450.05	2292.15	2696.91	2361.08
Q7Z2Y8	7	3	23.3008	0.017615	1.27644	0.78343	MV3-EVs	HAS3-EVs	Interferon-induced very large GTPase 1 OS=Homo sapiens GN=GVINP1 PE=2 SV=2	1460.73	1493.51	1752.64	1568.96	0.78343	1229.17	1284.72	1187.78	1215.01
Q8IWJ2	6	2	23.2722	0.196473	1.31787	1.31787	HAS3-EVs	MV3-EVs	GRIP and coiled-coil domain-containing protein 2 OS=Homo sapiens GN=GCC2 PE=1 SV=4	457.896	550.016	287.187	431.7	1.31787	568.923	625.34	548.739	532.689
Q96AY4	6	1	23.0573	0.566067	1.10373	0.906022	MV3-EVs	HAS3-EVs	Tetratricopeptide repeat protein 28 OS=Homo sapiens GN=TTC28 PE=1 SV=4	252.99	258.762	225.838	245.863	0.906022	222.757	341.49	192.861	133.921
P32969	4	2	22.8813	0.16831	1.32978	1.32978	HAS3-EVs	MV3-EVs	60S ribosomal protein L9 OS=Homo sapiens GN=RPL9 PE=1 SV=1	10048.1	8266.37	6847.35	8387.28	1.32978	11153.2	8568.66	11962.9	12928.1
P62906	5	3	22.8246	0.000858	3.54967	0.281716	MV3-EVs	HAS3-EVs	60S ribosomal protein L10a OS=Homo sapiens GN=RPL10A PE=1 SV=2	1961.84	2211.75	2122.79	2098.79	0.281716	591.264	447.72	720.355	605.717
Q13242	4	2	22.7863	0.036323	1.63236	1.63236	HAS3-EVs	MV3-EVs	Serine/arginine-rich splicing factor 9 OS=Homo sapiens GN=SRSF9 PE=1 SV=1	2527.92	2275.71	1538.32	2113.98	1.63236	3450.79	3046.7	3781.16	3524.5
O15018	6	3	22.7334	0.000161	1.59226	1.59226	HAS3-EVs	MV3-EVs	PDZ domain-containing protein 2 OS=Homo sapiens GN=PDZD2 PE=1 SV=4	1609.31	1540.7	1673.45	1607.82	1.59226	2560.06	2463.14	2673.9	2543.16
O43169	2	1	22.6766	0.00191	1.60624	1.60624	HAS3-EVs	MV3-EVs	Cytochrome b5 type B OS=Homo sapiens GN=CYB5B PE=1 SV=2	3776.51	4432.24	3885.87	4031.54	1.60624	6475.6	6588.63	5955.01	6883.17
Q00341	5	1	22.6582	0.054617	1.40075	1.40075	HAS3-EVs	MV3-EVs	Vigilin OS=Homo sapiens GN=HDLBP PE=1 SV=2	1168.73	1375.81	1499.78	1348.11	1.40075	1888.35	1785.44	1617.65	2261.98
P39687	5	2	22.5019	0.156848	1.3903	1.3903	HAS3-EVs	MV3-EVs	Acidic leucine-rich nuclear phosphoprotein 32 family member A OS=Homo sapiens GN=ANP32A PE=1 SV=1	627.571	568.775	474.406	556.917	1.3903	774.282	908.922	863.807	550.118
Q7L0Y3	4	1	22.0656	6.2e-06	10.1796	0.0982355	MV3-EVs	HAS3-EVs	Mitochondrial ribonuclease P protein 1 OS=Homo sapiens GN=TRMT10C PE=1 SV=2	756.938	757.815	685.727	733.493	0.0982355	72.055	67.3763	66.8742	81.9147
P35613	4	2	21.8926	0.000344	1.72351	1.72351	HAS3-EVs	MV3-EVs	Basigin OS=Homo sapiens GN=BSG PE=1 SV=2	11338.3	12053.1	13011	12134.1	1.72351	20913.3	21637.9	19818.8	21283.4
O00571	4	2	21.7468	0.000164	2.24099	2.24099	HAS3-EVs	MV3-EVs	ATP-dependent RNA helicase DDX3X OS=Homo sapiens GN=DDX3X PE=1 SV=3	980.252	1036.36	1159.64	1058.75	2.24099	2372.64	2464.41	2223.63	2429.89
P11234	4	1	21.711	2.6e-05	12.8564	0.0777822	MV3-EVs	HAS3-EVs	Ras-related protein Ral-B OS=Homo sapiens GN=RALB PE=1 SV=1	324.762	248.882	281.573	285.072	0.0777822	22.1735	24.8679	18.5371	23.1157
Q9UK61	6	1	21.6672	0.000523	1.94613	1.94613	HAS3-EVs	MV3-EVs	Protein TASOR OS=Homo sapiens GN=FAM208A PE=1 SV=3	6480.64	6228.4	6195.67	6301.57	1.94613	12263.7	13851.2	11310.4	11629.4
Q96AG4	6	2	21.5778	0.48653	1.0641	0.939762	MV3-EVs	HAS3-EVs	Leucine-rich repeat-containing protein 59 OS=Homo sapiens GN=LRRC59 PE=1 SV=1	4933.18	4518.96	4550.92	4667.68	0.939762	4386.51	4085.1	5155.22	3919.22
P11279	7	3	21.3632	0.007456	3.4505	0.289813	MV3-EVs	HAS3-EVs	Lysosome-associated membrane glycoprotein 1 OS=Homo sapiens GN=LAMP1 PE=1 SV=3	2289.76	1731.6	2000.85	2007.4	0.289813	581.773	619.564	781.702	344.052
P45973	4	2	21.0199	0.010923	2.45329	0.407616	MV3-EVs	HAS3-EVs	Chromobox protein homolog 5 OS=Homo sapiens GN=CBX5 PE=1 SV=1	1139.13	1360.86	988.319	1162.77	0.407616	473.964	515.311	320.868	585.713
P02768	6	4	20.9364	0.000271	1.36482	1.36482	HAS3-EVs	MV3-EVs	Serum albumin OS=Homo sapiens GN=ALB PE=1 SV=2	4319.19	4158.84	4347.25	4275.09	1.36482	5834.72	6004.81	5589.06	5910.31
Q9BX63	6	3	20.8714	0.078823	1.1688	1.1688	HAS3-EVs	MV3-EVs	Fanconi anemia group J protein OS=Homo sapiens GN=BRIP1 PE=1 SV=1	1987.23	1739.24	1775.07	1833.85	1.1688	2143.4	2030.85	2369.31	2030.04
P06744	5	2	20.6331	0.20395	1.15109	0.868741	MV3-EVs	HAS3-EVs	Glucose-6-phosphate isomerase OS=Homo sapiens GN=GPI PE=1 SV=4	736.949	852.201	908.688	832.613	0.868741	723.325	801.187	631.09	737.697
O15230	6	1	20.5192	0.01118	33.2349	0.0300888	MV3-EVs	HAS3-EVs	Laminin subunit alpha-5 OS=Homo sapiens GN=LAMA5 PE=1 SV=8	112.662	73.3996	103.866	96.6425	0.0300888	2.90786	8.72357	0	0
O15085	6	3	20.3782	0.181832	1.20167	1.20167	HAS3-EVs	MV3-EVs	Rho guanine nucleotide exchange factor 11 OS=Homo sapiens GN=ARHGEF11 PE=1 SV=1	2889.34	3483.67	3135.63	3169.55	1.20167	3808.75	3619.11	3278.1	4529.03
O15550	4	1	20.1674	2.4e-06	4.35237	0.22976	MV3-EVs	HAS3-EVs	Lysine-specific demethylase 6A OS=Homo sapiens GN=KDM6A PE=1 SV=2	400.533	385.785	398.355	394.891	0.22976	90.73	96.6024	90.0156	85.572
P62829	4	4	20.1563	0.206996	1.17827	1.17827	HAS3-EVs	MV3-EVs	60S ribosomal protein L23 OS=Homo sapiens GN=RPL23 PE=1 SV=1	6486.57	5657.98	5518.13	5887.56	1.17827	6937.11	5745.53	7260.42	7805.37
Q8NDV3	6	2	20.1085	0.029682	1.6128	1.6128	HAS3-EVs	MV3-EVs	Structural maintenance of chromosomes protein 1B OS=Homo sapiens GN=SMC1B PE=2 SV=2	495.582	493.902	509.983	499.823	1.6128	806.114	1040.42	704.686	673.236
Q9UHX1	4	2	20.095	0.469866	1.27466	0.784525	MV3-EVs	HAS3-EVs	Poly(U)-binding-splicing factor PUF60 OS=Homo sapiens GN=PUF60 PE=1 SV=1	805.514	719.195	389.054	637.921	0.784525	500.465	400.823	684.411	416.161
Q14997	5	1	20.0931	0.004412	1.52049	1.52049	HAS3-EVs	MV3-EVs	Proteasome activator complex subunit 4 OS=Homo sapiens GN=PSME4 PE=1 SV=2	1357	1527.96	1669.94	1518.3	1.52049	2308.56	2483.14	2157.41	2285.11
P50416	4	2	19.7894	0.14493	1.29418	0.772687	MV3-EVs	HAS3-EVs	Carnitine O-palmitoyltransferase 1, liver isoform OS=Homo sapiens GN=CPT1A PE=1 SV=2	1152.16	1087.5	865.417	1035.02	0.772687	799.75	639.524	958.293	801.432
P60468	3	2	19.7431	0.553451	1.02419	0.976384	MV3-EVs	HAS3-EVs	Protein transport protein Sec61 subunit beta OS=Homo sapiens GN=SEC61B PE=1 SV=2	2579.73	2677.48	2715.95	2657.72	0.976384	2594.95	2727.28	2421.46	2636.13
O75150	6	3	19.5656	0.261142	1.10634	1.10635	HAS3-EVs	MV3-EVs	E3 ubiquitin-protein ligase BRE1B OS=Homo sapiens GN=RNF40 PE=1 SV=4	2764.54	2734.91	2548.93	2682.8	1.10635	2968.1	3231.69	2575.54	3097.06
P22223	4	2	19.5635	0.112749	1.64811	0.606756	MV3-EVs	HAS3-EVs	Cadherin-3 OS=Homo sapiens GN=CDH3 PE=1 SV=2	1150.32	990.49	763.923	968.243	0.606756	587.487	350.365	759.976	652.119
P18583	6	2	19.4841	0.010776	1.61538	0.619051	MV3-EVs	HAS3-EVs	Protein SON OS=Homo sapiens GN=SON PE=1 SV=4	1465.64	1359.81	1619.34	1481.59	0.619051	917.182	1078.22	897.71	775.615
P62316	5	1	19.3662	0.00741	11.3188	0.0883482	MV3-EVs	HAS3-EVs	Small nuclear ribonucleoprotein Sm D2 OS=Homo sapiens GN=SNRPD2 PE=1 SV=1	304.77	241.208	207.304	251.094	0.0883482	22.1837	7.6152	45.4413	13.4946
P17096	3	1	19.3587	1	1	#DIV/0!	---	---	High mobility group protein HMG-I/HMG-Y OS=Homo sapiens GN=HMGA1 PE=1 SV=3	0	0	0	0	#DIV/0!	0	0	0	0
P39019	4	2	19.3093	0.087217	1.34943	1.34943	HAS3-EVs	MV3-EVs	40S ribosomal protein S19 OS=Homo sapiens GN=RPS19 PE=1 SV=2	500.806	397.682	453.877	450.788	1.34943	608.305	720.712	491.459	612.744
P41250	4	1	18.8567	0.003114	5.79349	0.172608	MV3-EVs	HAS3-EVs	Glycine--tRNA ligase OS=Homo sapiens GN=GARS PE=1 SV=3	516.846	341.103	454.964	437.638	0.172608	75.5396	58.9447	116.854	50.8198
O43143	3	1	18.8507	0.007739	1.7905	1.7905	HAS3-EVs	MV3-EVs	Pre-mRNA-splicing factor ATP-dependent RNA helicase DHX15 OS=Homo sapiens GN=DHX15 PE=1 SV=2	134.091	124.15	148.968	135.736	1.7905	243.035	275.293	196.336	257.477
P20674	3	1	18.7849	0.000826	11.7031	0.0854473	MV3-EVs	HAS3-EVs	Cytochrome c oxidase subunit 5A, mitochondrial OS=Homo sapiens GN=COX5A PE=1 SV=2	3931.39	4244.11	2836.84	3670.78	0.0854473	313.658	185.907	432.513	322.555
O43837	4	2	18.7013	0.000399	1.45084	0.689257	MV3-EVs	HAS3-EVs	Isocitrate dehydrogenase [NAD] subunit beta, mitochondrial OS=Homo sapiens GN=IDH3B PE=1 SV=2	2363.74	2520.65	2574.04	2486.15	0.689257	1713.59	1737.63	1639.1	1764.05
Q8NHW5	4	2	18.6664	0.663751	1.10239	0.907117	MV3-EVs	HAS3-EVs	60S acidic ribosomal protein P0-like OS=Homo sapiens GN=RPLP0P6 PE=5 SV=1	3739.11	4592.65	2733.4	3688.39	0.907117	3345.8	2716.69	3828.81	3491.89
Q9HAW4	5	2	18.4826	0.001276	2.28547	2.28548	HAS3-EVs	MV3-EVs	Claspin OS=Homo sapiens GN=CLSPN PE=1 SV=3	896.956	810.34	941.368	882.888	2.28548	2017.82	2151.6	2232.78	1669.07
P18621	4	2	18.4258	0.000684	5.79648	0.172518	MV3-EVs	HAS3-EVs	60S ribosomal protein L17 OS=Homo sapiens GN=RPL17 PE=1 SV=3	202.407	255.77	190.191	216.123	0.172518	37.2851	32.57	50.0194	29.266
Q15125	2	1	18.3227	0.007389	3.19528	0.312962	MV3-EVs	HAS3-EVs	3-beta-hydroxysteroid-Delta(8),Delta(7)-isomerase OS=Homo sapiens GN=EBP PE=1 SV=3	933.169	856.156	873.102	887.476	0.312962	277.746	167.985	383.717	281.535
P51858	4	1	18.2951	0.009268	5.44109	0.183787	MV3-EVs	HAS3-EVs	Hepatoma-derived growth factor OS=Homo sapiens GN=HDGF PE=1 SV=1	186.496	177.831	180.552	181.626	0.183787	33.3804	38.9489	13.6384	47.554
Q01518	3	2	18.2148	0.200597	1.16136	0.861062	MV3-EVs	HAS3-EVs	Adenylyl cyclase-associated protein 1 OS=Homo sapiens GN=CAP1 PE=1 SV=5	1036.25	850.405	788.321	891.659	0.861062	767.774	797.935	809.856	695.53
Q9BXT5	4	1	18.1756	0.00361	2.45704	0.406993	MV3-EVs	HAS3-EVs	Testis-expressed protein 15 OS=Homo sapiens GN=TEX15 PE=2 SV=2	4604.6	4777.28	4855.56	4745.81	0.406993	1931.51	2544.67	1598.54	1651.34
Q9H0A0	4	1	17.9441	0.361362	1.04599	1.04599	HAS3-EVs	MV3-EVs	RNA cytidine acetyltransferase OS=Homo sapiens GN=NAT10 PE=1 SV=2	485.766	508.107	491.952	495.275	1.04599	518.052	539.19	537.614	477.352
P52292	4	2	17.5721	0.041269	2.93051	0.341238	MV3-EVs	HAS3-EVs	Importin subunit alpha-1 OS=Homo sapiens GN=KPNA2 PE=1 SV=1	259.8	158.301	102.168	173.423	0.341238	59.1787	35.6225	69.097	72.8164
Q9UF33	3	1	17.5684	0.008158	13.2268	0.0756041	MV3-EVs	HAS3-EVs	Ephrin type-A receptor 6 OS=Homo sapiens GN=EPHA6 PE=2 SV=3	474.476	544.862	575.882	531.74	0.0756041	40.2017	68.4669	42.275	9.86324
Q2NKX8	6	1	17.4829	0.007568	1.74155	0.5742	MV3-EVs	HAS3-EVs	DNA excision repair protein ERCC-6-like OS=Homo sapiens GN=ERCC6L PE=1 SV=1	397.848	435.891	456.616	430.118	0.5742	246.974	270.511	272.591	197.82
Q8IYE0	5	2	17.4192	0.615534	1.09787	1.09787	HAS3-EVs	MV3-EVs	Coiled-coil domain-containing protein 146 OS=Homo sapiens GN=CCDC146 PE=1 SV=2	1816.15	2185.89	1537.81	1846.62	1.09787	2027.34	1576.9	2429.29	2075.84
P11586	4	1	17.3971	0.221934	1.05911	0.944187	MV3-EVs	HAS3-EVs	C-1-tetrahydrofolate synthase, cytoplasmic OS=Homo sapiens GN=MTHFD1 PE=1 SV=3	411.337	386.675	372.175	390.062	0.944187	368.292	354.611	387.763	362.502
P31942	4	3	17.3733	0.053502	1.34126	0.74557	MV3-EVs	HAS3-EVs	Heterogeneous nuclear ribonucleoprotein H3 OS=Homo sapiens GN=HNRNPH3 PE=1 SV=2	3058.91	2747.8	2843.53	2883.41	0.74557	2149.79	2452.38	2274.84	1722.14
Q15637	4	1	17.2463	0.002432	1.47707	0.677017	MV3-EVs	HAS3-EVs	Splicing factor 1 OS=Homo sapiens GN=SF1 PE=1 SV=4	818.387	872.425	889.773	860.195	0.677017	582.367	634.679	581.919	530.503
P28331	4	1	17.2453	0.000591	1.63297	1.63297	HAS3-EVs	MV3-EVs	NADH-ubiquinone oxidoreductase 75 kDa subunit, mitochondrial OS=Homo sapiens GN=NDUFS1 PE=1 SV=3	365.351	328.503	354.606	349.487	1.63297	570.702	609.962	534.386	567.758
Q16698	3	2	16.9346	0.007753	1.32217	1.32217	HAS3-EVs	MV3-EVs	2,4-dienoyl-CoA reductase, mitochondrial OS=Homo sapiens GN=DECR1 PE=1 SV=1	1450.44	1502.56	1351.07	1434.69	1.32217	1896.91	2077.3	1795.92	1817.5
Q86V81	3	1	16.8302	0.002113	775.131	0.0012901	MV3-EVs	HAS3-EVs	THO complex subunit 4 OS=Homo sapiens GN=ALYREF PE=1 SV=3	3885.15	3517.57	2337.22	3246.65	0.0012901	4.18851	12.5655	0	0
P09758	3	2	16.7997	0.006566	1.91878	1.91878	HAS3-EVs	MV3-EVs	Tumor-associated calcium signal transducer 2 OS=Homo sapiens GN=TACSTD2 PE=1 SV=3	1516.85	1239.71	1410.39	1388.98	1.91878	2665.15	2124.59	3027.84	2843.01
Q01844	3	2	16.7755	0.005335	2.05093	0.487584	MV3-EVs	HAS3-EVs	RNA-binding protein EWS OS=Homo sapiens GN=EWSR1 PE=1 SV=1	3094.04	2502.01	2891.76	2829.27	0.487584	1379.51	1325.81	1685.1	1127.62
Q86YS3	4	1	16.7618	0.086839	8.04667	0.124275	MV3-EVs	HAS3-EVs	Rab11 family-interacting protein 4 OS=Homo sapiens GN=RAB11FIP4 PE=1 SV=1	123.162	169.415	148.814	147.131	0.124275	18.2847	0	22.1276	32.7264
Q5TCY1	5	2	16.6617	0.013369	1.5857	1.5857	HAS3-EVs	MV3-EVs	Tau-tubulin kinase 1 OS=Homo sapiens GN=TTBK1 PE=1 SV=2	5959.34	4220.37	5614.12	5264.61	1.5857	8348.1	7883.87	8824.05	8336.38
Q9Y6V0	5	1	16.56	0.023393	1.1679	0.856241	MV3-EVs	HAS3-EVs	Protein piccolo OS=Homo sapiens GN=PCLO PE=1 SV=4	1161.17	1157.66	1310	1209.61	0.856241	1035.72	1007.77	1056.26	1043.13
Q99832	3	1	16.4728	0.414893	1.12799	0.886531	MV3-EVs	HAS3-EVs	T-complex protein 1 subunit eta OS=Homo sapiens GN=CCT7 PE=1 SV=2	381.069	348.255	449.842	393.055	0.886531	348.456	316.803	292.538	436.026
P23467	5	2	16.3273	1.82e-05	3.35606	0.297968	MV3-EVs	HAS3-EVs	Receptor-type tyrosine-protein phosphatase beta OS=Homo sapiens GN=PTPRB PE=1 SV=3	1452.51	1615.67	1604.08	1557.42	0.297968	464.062	498.748	442.091	451.347
Q96Q89	5	1	16.2951	0.004886	1.50283	1.50283	HAS3-EVs	MV3-EVs	Kinesin-like protein KIF20B OS=Homo sapiens GN=KIF20B PE=1 SV=3	826.353	838.051	913.536	859.313	1.50283	1291.41	1306.5	1141.99	1425.73
P62879	3	2	16.2721	0.024099	1.3614	0.734537	MV3-EVs	HAS3-EVs	Guanine nucleotide-binding protein G(I)/G(S)/G(T) subunit beta-2 OS=Homo sapiens GN=GNB2 PE=1 SV=3	6354.69	5084.39	4887.13	5442.07	0.734537	3997.4	3812.01	4153.09	4027.11
P63165	3	1	16.2435	4.55e-07	Infinity	0	MV3-EVs	HAS3-EVs	Small ubiquitin-related modifier 1 OS=Homo sapiens GN=SUMO1 PE=1 SV=1	436.304	396.385	302.325	378.338	0	0	0	0	0
Q13136	4	2	16.1989	0.166566	1.46006	0.684902	MV3-EVs	HAS3-EVs	Liprin-alpha-1 OS=Homo sapiens GN=PPFIA1 PE=1 SV=1	310.011	271.487	259.038	280.179	0.684902	191.895	298.101	129.121	148.463
Q8TC12	3	1	16.0472	0.001038	2.42019	2.42019	HAS3-EVs	MV3-EVs	Retinol dehydrogenase 11 OS=Homo sapiens GN=RDH11 PE=1 SV=2	469.031	458.138	509.364	478.844	2.42019	1158.89	1245.67	945.553	1285.45
O14917	5	2	15.9677	0.575602	1.03962	0.961889	MV3-EVs	HAS3-EVs	Protocadherin-17 OS=Homo sapiens GN=PCDH17 PE=2 SV=2	1195.11	1389.72	1203.34	1262.72	0.961889	1214.6	1145.42	1194.84	1303.54
P17931	3	2	15.8947	0.20698	1.37045	1.37045	HAS3-EVs	MV3-EVs	Galectin-3 OS=Homo sapiens GN=LGALS3 PE=1 SV=5	1763.25	1776.24	936.765	1492.09	1.37045	2044.83	1780.61	2423.36	1930.52
Q15398	5	2	15.7975	0.046614	1.47441	0.678237	MV3-EVs	HAS3-EVs	Disks large-associated protein 5 OS=Homo sapiens GN=DLGAP5 PE=1 SV=2	24589.1	20857	18830.2	21425.4	0.678237	14531.5	12713.9	18053.2	12827.4
Q86UQ4	4	1	15.5771	0.298606	1.28929	1.28929	HAS3-EVs	MV3-EVs	ATP-binding cassette sub-family A member 13 OS=Homo sapiens GN=ABCA13 PE=2 SV=3	202.302	190.998	182.213	191.838	1.28929	247.335	283.826	292.472	165.706
Q5JR59	5	1	15.4248	0.497895	1.11599	0.896068	MV3-EVs	HAS3-EVs	Microtubule-associated tumor suppressor candidate 2 OS=Homo sapiens GN=MTUS2 PE=1 SV=3	700.085	967.213	902.795	856.698	0.896068	767.659	783.682	609.344	909.952
Q96RP9	3	1	15.3496	0.026568	1.75879	1.75879	HAS3-EVs	MV3-EVs	Elongation factor G, mitochondrial OS=Homo sapiens GN=GFM1 PE=1 SV=2	257.534	448.134	350.277	351.981	1.75879	619.062	595.884	692.857	568.446
Q9NW13	4	1	15.2196	0.049285	1.31715	0.759213	MV3-EVs	HAS3-EVs	RNA-binding protein 28 OS=Homo sapiens GN=RBM28 PE=1 SV=3	635.125	656.682	702.07	664.626	0.759213	504.593	548.93	411.587	553.26
Q14574	3	2	15.1526	0.01224	1.26964	0.787622	MV3-EVs	HAS3-EVs	Desmocollin-3 OS=Homo sapiens GN=DSC3 PE=1 SV=3	1785.21	1987.48	1676.79	1816.49	0.787622	1430.71	1372.85	1484.33	1434.95
P17706	4	1	15.1184	0.019116	1.37059	1.37059	HAS3-EVs	MV3-EVs	Tyrosine-protein phosphatase non-receptor type 2 OS=Homo sapiens GN=PTPN2 PE=1 SV=2	1501.75	1758.5	1666.07	1642.11	1.37059	2250.66	2180.38	2022.98	2548.61
P00761	7	5	15.072	0.035837	1.32971	1.32971	HAS3-EVs	MV3-EVs	Trypsin OS=Sus scrofa PE=1 SV=1 [Not Homo sapiens]	69773.4	91347.6	74795.7	78638.9	1.32971	104567	102018	97642.8	114040
P31937	2	1	15.0568	0.090919	1.64149	1.64149	HAS3-EVs	MV3-EVs	3-hydroxyisobutyrate dehydrogenase, mitochondrial OS=Homo sapiens GN=HIBADH PE=1 SV=2	943.891	852.2	566.221	787.437	1.64149	1292.57	920.254	1536.55	1420.91
A8MT70	4	1	14.9713	5.5e-05	Infinity	0	MV3-EVs	HAS3-EVs	Zinc finger B-box domain-containing protein 1 OS=Homo sapiens GN=ZBBX PE=2 SV=3	37.9594	21.1563	45.7437	34.9531	0	0	0	0	0
Q9GZL7	3	1	14.9696	0.000496	5.36833	0.186278	MV3-EVs	HAS3-EVs	Ribosome biogenesis protein WDR12 OS=Homo sapiens GN=WDR12 PE=1 SV=2	405.117	557.729	403.001	455.282	0.186278	84.8089	94.3977	65.4329	94.596
Q12888	4	4	14.788	0.291449	1.08109	1.08109	HAS3-EVs	MV3-EVs	TP53-binding protein 1 OS=Homo sapiens GN=TP53BP1 PE=1 SV=2	2181.5	2353.23	2516.65	2350.46	1.08109	2541.07	2589.13	2311.04	2723.04
Q6YHK3	4	1	14.7615	0.003615	1.79281	1.79281	HAS3-EVs	MV3-EVs	CD109 antigen OS=Homo sapiens GN=CD109 PE=1 SV=2	930.999	1196.37	990.125	1039.17	1.79281	1863.03	1681.53	2062.39	1845.16
Q587J7	3	1	14.561	0.12081	1.17782	1.17782	HAS3-EVs	MV3-EVs	Putative ATP-dependent RNA helicase TDRD12 OS=Homo sapiens GN=TDRD12 PE=2 SV=2	2031.63	2533.58	2356.98	2307.4	1.17782	2717.7	2993.89	2497.05	2662.16
P49756	3	2	14.4429	0.003416	1.39236	0.718206	MV3-EVs	HAS3-EVs	RNA-binding protein 25 OS=Homo sapiens GN=RBM25 PE=1 SV=3	3777.29	4030.1	4310.4	4039.27	0.718206	2901.02	2707.63	2916.97	3078.47
Q02218	3	1	14.2746	0.408009	1.34614	1.34614	HAS3-EVs	MV3-EVs	2-oxoglutarate dehydrogenase, mitochondrial OS=Homo sapiens GN=OGDH PE=1 SV=3	1028.66	866.05	560.271	818.328	1.34614	1101.59	726.876	1613.52	964.362
A6NNM8	4	1	14.0691	0.004273	2.57091	2.57091	HAS3-EVs	MV3-EVs	Tubulin polyglutamylase TTLL13P OS=Homo sapiens GN=TTLL13P PE=1 SV=2	155.524	184.82	194.085	178.143	2.57091	457.99	400.877	376.88	596.212
P31930	4	2	13.9904	0.000555	2.0075	0.498132	MV3-EVs	HAS3-EVs	Cytochrome b-c1 complex subunit 1, mitochondrial OS=Homo sapiens GN=UQCRC1 PE=1 SV=3	963.196	1195.29	983.283	1047.26	0.498132	521.671	516	524.99	524.024
P11310	3	1	13.9085	0.2574	1.29383	1.29383	HAS3-EVs	MV3-EVs	Medium-chain specific acyl-CoA dehydrogenase, mitochondrial OS=Homo sapiens GN=ACADM PE=1 SV=1	1487.84	1089.28	956.162	1177.76	1.29383	1523.82	1125.23	1677.45	1768.78
Q9Y281	2	1	13.7647	0.066262	1.89075	0.52889	MV3-EVs	HAS3-EVs	Cofilin-2 OS=Homo sapiens GN=CFL2 PE=1 SV=1	572.262	379.084	604.337	518.561	0.52889	274.262	217.505	405.067	200.213
P41221	4	1	13.488	0.022521	2.17413	0.459954	MV3-EVs	HAS3-EVs	Protein Wnt-5a OS=Homo sapiens GN=WNT5A PE=1 SV=2	219.356	269.371	212.767	233.831	0.459954	107.551	149.957	101.106	71.5924
Q8WXS8	4	1	13.2068	6.7e-05	1005.37	1005.37	HAS3-EVs	MV3-EVs	A disintegrin and metalloproteinase with thrombospondin motifs 14 OS=Homo sapiens GN=ADAMTS14 PE=2 SV=2	9.87438	10.4388	3.07324	7.79547	1005.37	7837.35	7663.96	6334.48	9513.61
P67812	2	2	13.1687	0.115814	1.3473	1.3473	HAS3-EVs	MV3-EVs	Signal peptidase complex catalytic subunit SEC11A OS=Homo sapiens GN=SEC11A PE=1 SV=1	2989.25	2514.84	2414.58	2639.56	1.3473	3556.28	2960.19	4486.76	3221.89
Q6ZRV2	3	2	13.0477	0.001266	2.27925	0.438741	MV3-EVs	HAS3-EVs	Protein FAM83H OS=Homo sapiens GN=FAM83H PE=1 SV=3	738.127	787.043	798.781	774.65	0.438741	339.871	315.317	294.901	409.394
Q53H47	3	1	13.0284	0.232774	1.31109	0.762724	MV3-EVs	HAS3-EVs	Histone-lysine N-methyltransferase SETMAR OS=Homo sapiens GN=SETMAR PE=1 SV=2	275.459	330.875	264.564	290.3	0.762724	221.418	253.394	141.162	269.699
Q6PRD1	4	2	13.0186	0.002539	1.495	0.668896	MV3-EVs	HAS3-EVs	Probable G-protein coupled receptor 179 OS=Homo sapiens GN=GPR179 PE=1 SV=2	2058.67	2058.54	2170.72	2095.97	0.668896	1401.99	1531.26	1418.12	1256.59
Q6ZMW3	4	2	12.959	0.004544	1.40942	1.40942	HAS3-EVs	MV3-EVs	Echinoderm microtubule-associated protein-like 6 OS=Homo sapiens GN=EML6 PE=2 SV=2	566.602	629.938	638.387	611.642	1.40942	862.062	935.019	853.766	797.4
P84077	2	1	12.9568	5.61e-05	8.14992	0.122701	MV3-EVs	HAS3-EVs	ADP-ribosylation factor 1 OS=Homo sapiens GN=ARF1 PE=1 SV=2	2710.32	2019.07	1852.68	2194.02	0.122701	269.208	263.702	275.284	268.637
P43487	2	1	12.9001	0.000168	7.99835	0.125026	MV3-EVs	HAS3-EVs	Ran-specific GTPase-activating protein OS=Homo sapiens GN=RANBP1 PE=1 SV=1	1197.7	1188.81	1279.37	1221.96	0.125026	152.777	137.669	200.363	120.298
O96005	3	1	12.871	0.013462	24.249	0.0412388	MV3-EVs	HAS3-EVs	Cleft lip and palate transmembrane protein 1 OS=Homo sapiens GN=CLPTM1 PE=1 SV=1	1377.16	893.209	953.78	1074.72	0.0412388	44.3201	4.85782	69.4941	58.6083
P52209	3	2	12.8285	0.955536	1.00713	0.992918	MV3-EVs	HAS3-EVs	6-phosphogluconate dehydrogenase, decarboxylating OS=Homo sapiens GN=PGD PE=1 SV=3	1771.62	1684.71	1443.35	1633.23	0.992918	1621.66	1670.8	1646.49	1547.69
Q07666	4	1	12.4594	0.045027	3.01814	0.33133	MV3-EVs	HAS3-EVs	KH domain-containing, RNA-binding, signal transduction-associated protein 1 OS=Homo sapiens GN=KHDRBS1 PE=1 SV=1	54.297	94.0388	70.817	73.0509	0.33133	24.204	40.4408	21.8839	10.2873
P55209	2	2	12.4403	0.119845	1.47757	0.676788	MV3-EVs	HAS3-EVs	Nucleosome assembly protein 1-like 1 OS=Homo sapiens GN=NAP1L1 PE=1 SV=1	1518.71	1664.37	1284.28	1489.12	0.676788	1007.82	655.269	1261.88	1106.3
Q7Z2W4	3	1	12.4139	0.861872	1.01117	0.988955	MV3-EVs	HAS3-EVs	Zinc finger CCCH-type antiviral protein 1 OS=Homo sapiens GN=ZC3HAV1 PE=1 SV=3	628.935	625.719	706.859	653.837	0.988955	646.616	694.358	582.654	662.836
O96008	2	2	12.3964	7.36e-05	5.90032	0.169482	MV3-EVs	HAS3-EVs	Mitochondrial import receptor subunit TOM40 homolog OS=Homo sapiens GN=TOMM40 PE=1 SV=1	4794.53	4126.45	3799.89	4240.29	0.169482	718.654	838.993	665.281	651.69
P06703	4	2	12.3909	0.006314	73.5531	0.0135956	MV3-EVs	HAS3-EVs	Protein S100-A6 OS=Homo sapiens GN=S100A6 PE=1 SV=1	340.529	411.671	400.525	384.241	0.0135956	5.224	0	10.4602	5.21178
P56537	2	1	12.3141	0.000686	26.3388	0.0379668	MV3-EVs	HAS3-EVs	Eukaryotic translation initiation factor 6 OS=Homo sapiens GN=EIF6 PE=1 SV=1	1434.42	1372.1	1291.92	1366.15	0.0379668	51.8682	81.739	24.0299	49.8358
Q96QP1	4	2	12.2958	0.021738	1.32103	1.32103	HAS3-EVs	MV3-EVs	Alpha-protein kinase 1 OS=Homo sapiens GN=ALPK1 PE=2 SV=3	1060.32	1215.22	993.964	1089.83	1.32103	1439.7	1580.73	1351.42	1386.96
P22314	3	1	12.2575	5.44e-08	Infinity	0	MV3-EVs	HAS3-EVs	Ubiquitin-like modifier-activating enzyme 1 OS=Homo sapiens GN=UBA1 PE=1 SV=3	197.804	196.455	165.777	186.679	0	0	0	0	0
Q13185	3	1	12.1643	0.006006	1.91491	0.522217	MV3-EVs	HAS3-EVs	Chromobox protein homolog 3 OS=Homo sapiens GN=CBX3 PE=1 SV=4	416.016	330.048	490.687	412.25	0.522217	215.284	222.82	222.049	200.983
Q9H583	2	1	12.1282	0.003803	1.53326	1.53326	HAS3-EVs	MV3-EVs	HEAT repeat-containing protein 1 OS=Homo sapiens GN=HEATR1 PE=1 SV=3	774.562	742.889	760.078	759.176	1.53326	1164.01	1251.63	1009.53	1230.88
P43307	3	1	12.1243	0.089694	1.4279	1.4279	HAS3-EVs	MV3-EVs	Translocon-associated protein subunit alpha OS=Homo sapiens GN=SSR1 PE=1 SV=3	2259.37	1843.14	2147.82	2083.44	1.4279	2974.96	2216.1	3504.39	3204.38
Q04837	2	1	12.0664	0.970795	1.00165	0.998353	MV3-EVs	HAS3-EVs	Single-stranded DNA-binding protein, mitochondrial OS=Homo sapiens GN=SSBP1 PE=1 SV=1	2773.42	2189.82	2338.98	2434.07	0.998353	2430.06	2483.99	2322.14	2484.05
P08758	2	1	12.0154	0.455174	1.28296	1.28296	HAS3-EVs	MV3-EVs	Annexin A5 OS=Homo sapiens GN=ANXA5 PE=1 SV=2	140.09	148.327	64.7707	117.729	1.28296	151.041	119.751	119.035	214.339
Q15365	3	2	11.9388	0.000211	1.71811	0.582034	MV3-EVs	HAS3-EVs	Poly(rC)-binding protein 1 OS=Homo sapiens GN=PCBP1 PE=1 SV=2	930.097	873.555	986.331	929.994	0.582034	541.289	541.323	519.506	563.037
Q06323	2	2	11.4571	0.27619	1.27435	0.784716	MV3-EVs	HAS3-EVs	Proteasome activator complex subunit 1 OS=Homo sapiens GN=PSME1 PE=1 SV=1	1596	1542.98	1204.57	1447.85	0.784716	1136.15	761.665	1501.4	1145.39
Q13501	2	1	11.4186	0.704403	1.16497	0.858395	MV3-EVs	HAS3-EVs	Sequestosome-1 OS=Homo sapiens GN=SQSTM1 PE=1 SV=1	104.236	141.877	58.676	101.597	0.858395	87.2099	72.4332	125.939	63.2579
Q15287	2	2	11.217	0.145327	1.13355	1.13355	HAS3-EVs	MV3-EVs	RNA-binding protein with serine-rich domain 1 OS=Homo sapiens GN=RNPS1 PE=1 SV=1	3088.9	2639.37	2839.87	2856.05	1.13355	3237.46	3092.39	3580.72	3039.28
P50402	2	2	11.1726	0.003851	1.48629	0.672818	MV3-EVs	HAS3-EVs	Emerin OS=Homo sapiens GN=EMD PE=1 SV=1	1570.64	1543.9	1548.42	1554.32	0.672818	1045.77	950.014	1002.67	1184.64
P39086	4	1	11.1026	0.013899	5.88421	0.169946	MV3-EVs	HAS3-EVs	Glutamate receptor ionotropic, kainate 1 OS=Homo sapiens GN=GRIK1 PE=1 SV=1	117.672	127.608	96.3618	113.881	0.169946	19.3536	29.3412	22.1247	6.59493
P54709	2	1	11.0487	0.043337	1.29933	1.29932	HAS3-EVs	MV3-EVs	Sodium/potassium-transporting ATPase subunit beta-3 OS=Homo sapiens GN=ATP1B3 PE=1 SV=1	849.422	1098.32	846.363	931.369	1.29932	1210.15	1137.79	1268.36	1224.3
P28066	2	1	11.0262	0.411023	1.11538	0.89656	MV3-EVs	HAS3-EVs	Proteasome subunit alpha type-5 OS=Homo sapiens GN=PSMA5 PE=1 SV=3	640.454	745.771	712.173	699.466	0.89656	627.113	677.889	481.861	721.589
Q9P0V3	3	1	10.8747	0.035938	1.31695	1.31695	HAS3-EVs	MV3-EVs	SH3 domain-binding protein 4 OS=Homo sapiens GN=SH3BP4 PE=1 SV=1	792.45	920.639	761.065	824.718	1.31695	1086.11	1119.83	950.664	1187.84
Q15293	2	2	10.6611	0.002677	1.23937	1.23936	HAS3-EVs	MV3-EVs	Reticulocalbin-1 OS=Homo sapiens GN=RCN1 PE=1 SV=1	4118.21	4325.01	4162.85	4202.02	1.23936	5207.84	5156.35	4977.64	5489.52
Q9NZM3	3	1	10.5838	0.053141	1.60864	1.60864	HAS3-EVs	MV3-EVs	Intersectin-2 OS=Homo sapiens GN=ITSN2 PE=1 SV=3	201.126	119.024	149.036	156.396	1.60864	251.585	298.279	214.265	242.21
P13797	2	1	10.5243	0.467617	1.47751	0.676816	MV3-EVs	HAS3-EVs	Plastin-3 OS=Homo sapiens GN=PLS3 PE=1 SV=4	130.473	49.4127	42.6188	74.168	0.676816	50.1981	6.95011	61.5062	82.138
Q86W92	3	2	10.4055	0.001322	7.25621	0.137813	MV3-EVs	HAS3-EVs	Liprin-beta-1 OS=Homo sapiens GN=PPFIBP1 PE=1 SV=2	415.518	390.151	391.982	399.217	0.137813	55.0173	34.3247	48.2668	82.4605
P26599	4	2	10.2452	0.077703	1.23553	1.23553	HAS3-EVs	MV3-EVs	Polypyrimidine tract-binding protein 1 OS=Homo sapiens GN=PTBP1 PE=1 SV=1	505.434	465.724	590.193	520.45	1.23553	643.031	650.01	576.301	702.781
P11166	2	1	10.1425	0.046972	1.46431	1.46431	HAS3-EVs	MV3-EVs	Solute carrier family 2, facilitated glucose transporter member 1 OS=Homo sapiens GN=SLC2A1 PE=1 SV=2	1821.26	1397.94	1544.36	1587.85	1.46431	2325.11	1857.82	2630.73	2486.76
P60900	3	2	10.1082	0.882511	1.00331	0.996701	MV3-EVs	HAS3-EVs	Proteasome subunit alpha type-6 OS=Homo sapiens GN=PSMA6 PE=1 SV=1	847.502	895.351	862.369	868.407	0.996701	865.543	925.883	641.318	1029.43
P20908	3	1	10.0578	0.003218	1.69754	1.69754	HAS3-EVs	MV3-EVs	Collagen alpha-1(V) chain OS=Homo sapiens GN=COL5A1 PE=1 SV=3	831.177	921.348	1034.44	928.988	1.69754	1577	1606.43	1415.94	1708.62
P26583	2	1	9.9865	0.563226	1.06347	1.06347	HAS3-EVs	MV3-EVs	High mobility group protein B2 OS=Homo sapiens GN=HMGB2 PE=1 SV=2	1023.92	798.518	948.15	923.529	1.06347	982.143	855.68	1047.97	1042.78
Q7Z434	2	1	9.7914	0.290575	1.348	1.348	HAS3-EVs	MV3-EVs	Mitochondrial antiviral-signaling protein OS=Homo sapiens GN=MAVS PE=1 SV=2	438.683	391.714	467.918	432.772	1.348	583.375	806.023	394.728	549.376
Q9P2R7	2	2	9.7564	0.006214	1.52342	1.52342	HAS3-EVs	MV3-EVs	Succinate--CoA ligase [ADP-forming] subunit beta, mitochondrial OS=Homo sapiens GN=SUCLA2 PE=1 SV=3	3104.9	2974.25	2471.15	2850.1	1.52342	4341.89	4555.45	4462.17	4008.07
Q7Z3U7	4	1	9.7019	7.42e-05	5.16668	5.16668	HAS3-EVs	MV3-EVs	Protein MON2 homolog OS=Homo sapiens GN=MON2 PE=1 SV=3	487.244	424.672	546.747	486.221	5.16668	2512.15	2651.93	2688.93	2195.59
Q16836	2	2	9.6563	0.121934	1.11866	1.11866	HAS3-EVs	MV3-EVs	Hydroxyacyl-coenzyme A dehydrogenase, mitochondrial OS=Homo sapiens GN=HADH PE=1 SV=3	4501.02	4863.33	4104.48	4489.61	1.11866	5022.36	4723.95	5237.28	5105.85
Q9NT68	3	2	8.7456	0.067576	1.53425	0.651785	MV3-EVs	HAS3-EVs	Teneurin-2 OS=Homo sapiens GN=TENM2 PE=1 SV=3	194.579	175.719	192.265	187.521	0.651785	122.223	82.71	136.906	147.054
P31040	2	1	8.5693	0.379014	2.71765	0.367965	MV3-EVs	HAS3-EVs	Succinate dehydrogenase [ubiquinone] flavoprotein subunit, mitochondrial OS=Homo sapiens GN=SDHA PE=1 SV=2	44.3265	31.6506	5.06616	27.0144	0.367965	9.94038	8.89235	9.11823	11.8105
Q96PY6	2	1	8.1401	0.026382	1.3015	1.3015	HAS3-EVs	MV3-EVs	Serine/threonine-protein kinase Nek1 OS=Homo sapiens GN=NEK1 PE=1 SV=2	3533.66	3880.2	3542.57	3652.14	1.3015	4753.25	4502.11	5420.96	4336.68
P47914	1	1	7.3443	0.774292	1.02112	1.02112	HAS3-EVs	MV3-EVs	60S ribosomal protein L29 OS=Homo sapiens GN=RPL29 PE=1 SV=2	3059.21	2805.06	2985.84	2950.04	1.02112	3012.34	3311.87	2741.02	2984.12
P00403	3	3	7.0688	0.320488	1.25013	1.25013	HAS3-EVs	MV3-EVs	Cytochrome c oxidase subunit 2 OS=Homo sapiens GN=MT-CO2 PE=1 SV=1	4457.34	6913.35	4049.77	5140.15	1.25013	6425.86	4926.91	7478.45	6872.21
Q92522	1	1	6.7686	0.164904	1.60602	1.60602	HAS3-EVs	MV3-EVs	Histone H1x OS=Homo sapiens GN=H1FX PE=1 SV=1	1836.55	1041.23	1070.06	1315.95	1.60602	2113.43	2588.26	2404.61	1347.43
P14406	1	1	6.6705	0.150764	1.32058	1.32058	HAS3-EVs	MV3-EVs	Cytochrome c oxidase subunit 7A2, mitochondrial OS=Homo sapiens GN=COX7A2 PE=1 SV=1	1538.05	2208.67	1650.99	1799.24	1.32058	2376.04	1899.28	2770.02	2458.82
P82094	2	1	6.4115	1.88e-05	16.2256	16.2256	HAS3-EVs	MV3-EVs	TATA element modulatory factor OS=Homo sapiens GN=TMF1 PE=1 SV=2	543.847	503.108	627.133	558.03	16.2256	9054.37	8970.34	7566.53	10626.2
P25789	1	1	6.2445	0.987696	1.00043	0.999573	MV3-EVs	HAS3-EVs	Proteasome subunit alpha type-4 OS=Homo sapiens GN=PSMA4 PE=1 SV=1	982.579	697.339	704.145	794.688	0.999573	794.348	606.624	902.557	873.863
P40189	2	1	6.2129	0.122846	1.33651	1.33651	HAS3-EVs	MV3-EVs	Interleukin-6 receptor subunit beta OS=Homo sapiens GN=IL6ST PE=1 SV=2	277.265	284.769	271.2	277.745	1.33651	371.208	460.62	285.313	367.691
P52907	1	1	5.9894	0.000106	1575.48	0.000634729	MV3-EVs	HAS3-EVs	F-actin-capping protein subunit alpha-1 OS=Homo sapiens GN=CAPZA1 PE=1 SV=3	1030.85	946.626	1000.88	992.784	0.000634729	0.630148	1.89044	0	0
P32119	2	2	5.6935	0.128094	1.69157	0.591168	MV3-EVs	HAS3-EVs	Peroxiredoxin-2 OS=Homo sapiens GN=PRDX2 PE=1 SV=5	218.403	108.212	154.858	160.491	0.591168	94.8772	82.2854	130.327	72.0191
P53999	1	1	5.0183	0.006116	57.9038	0.01727	MV3-EVs	HAS3-EVs	Activated RNA polymerase II transcriptional coactivator p15 OS=Homo sapiens GN=SUB1 PE=1 SV=3	137.523	154.329	85.8143	125.889	0.01727	2.1741	0	0	6.52231
P30419	1	1	4.7492	0.265948	1.29259	0.773644	MV3-EVs	HAS3-EVs	Glycylpeptide N-tetradecanoyltransferase 1 OS=Homo sapiens GN=NMT1 PE=1 SV=2	289.992	227.237	231.91	249.713	0.773644	193.189	122.574	207.722	249.27
Q96RU2	1	1	3.9756	0.015935	3.00356	0.332938	MV3-EVs	HAS3-EVs	Ubiquitin carboxyl-terminal hydrolase 28 OS=Homo sapiens GN=USP28 PE=1 SV=1	1293.91	1014.57	1069.05	1125.85	0.332938	374.837	411.346	511.437	201.727
Q6ZWH5	1	1	3.5615	0.221655	1.24665	1.24665	HAS3-EVs	MV3-EVs	Serine/threonine-protein kinase Nek10 OS=Homo sapiens GN=NEK10 PE=2 SV=3	449.099	335.63	544.666	443.131	1.24665	552.428	633.226	542.422	481.637
Q14978	1	1	0	0.01299	22.5871	0.044273	MV3-EVs	HAS3-EVs	Nucleolar and coiled-body phosphoprotein 1 OS=Homo sapiens GN=NOLC1 PE=1 SV=2	152.891	148.279	179.392	160.187	0.044273	7.09197	0.556949	10.1282	10.5907

## Sheet: Arasu et al_CanPath
Ingenuity Canonical Pathways	Analysis Name	-log(B-H p-value)	Ratio	z-score	Molecules
EIF2 Signaling	HAS3-EVs/Control	6.59	0.0529	-1.342	RPL15,PABPC1,RPS6,RPS19,RPS3A,RPL13,ACTA2,EIF4A1,RPL17,RPS2,RPS3,RPL10A
EIF2 Signaling	MV3-EVs/Control	2.26	0.0264	NaN	RPS19,RPS16,ACTA2,RPL3,RPL17,RPS2
EIF2 Signaling	HAS3-Evs/MV3-Evs	4.85	0.0485	-1.134	RPL15,RPS6,RALA,RPS16,RPS3A,RPL13,RPL3,EIF4A1,RPL17,RPS2,RPL10A
Remodeling of Epithelial Adherens Junctions	HAS3-EVs/Control	4	0.087	NaN	CDH1,RAB5A,ACTA2,ACTN4,ACTN1,CLIP1
Remodeling of Epithelial Adherens Junctions	MV3-EVs/Control	3	0.0725	NaN	CDH1,RAB5A,ACTA2,ACTN4,ACTG1
Remodeling of Epithelial Adherens Junctions	HAS3-Evs/MV3-Evs	1.2	0.0435	NaN	RALA,ACTG1,CLIP1
Regulation of eIF4 and p70S6K Signaling	HAS3-EVs/Control	3.02	0.0429	NaN	PABPC1,RPS6,RPS19,RPS3A,EIF4A1,RPS2,RPS3
Regulation of eIF4 and p70S6K Signaling	MV3-EVs/Control	0.852	0.0184	NaN	RPS19,RPS16,RPS2
Regulation of eIF4 and p70S6K Signaling	HAS3-Evs/MV3-Evs	3.35	0.0491	2	ITGB1,RPS6,ITGA3,RALA,RPS16,RPS3A,EIF4A1,RPS2
Phagosome Maturation	HAS3-EVs/Control	2.47	0.0405	NaN	DYNC1H1,CALR,RAB5A,LAMP1,CANX,PRDX2
Phagosome Maturation	MV3-EVs/Control	2.26	0.0338	NaN	DYNC1H1,CALR,RAB5A,LAMP1,PRDX2
Phagosome Maturation	HAS3-Evs/MV3-Evs	0.779	0.0203	NaN	CTSD,CALR,LAMP1
Epithelial Adherens Junction Signaling	HAS3-EVs/Control	2.47	0.04	NaN	CDH1,ACTA2,MYH3,ACTN4,ACTN1,CLIP1
Epithelial Adherens Junction Signaling	MV3-EVs/Control	2.74	0.04	NaN	CDH1,ACTA2,LMO7,MYH3,ACTN4,ACTG1
Epithelial Adherens Junction Signaling	HAS3-Evs/MV3-Evs	1.12	0.0267	NaN	RALA,MYH3,ACTG1,CLIP1
[truncated: 515 more rows]
